# Supplementary material for: Immune gene expression changes more during a malaria transmission season than between consecutive seasons
Source: Microbiol Spectr. 2024 Aug 20;12(10):e00960-24. doi: 10.1128/spectrum.00960-24 (PMC11448414; doi:10.1128/spectrum.00960-24)
Supplement: Table S1 — Summary statistics and demographic information for each individual. [file spectrum.00960-24-s0002.xlsx]

## Sheet: Mapping Coinfections
Supplemental Table 1: Demographic information and mapping statistics
Participant ID	SRA Library ID	Date	Reads aligned to P. ovale	Percent of reads aligned to P. ovale	Reads aligned to P. malariae	Percent of reads aligned to P. malariae	Reads aligned to P. vivax	Percent of reads aligned to P. vivax	Reads aligned to P. falciparum	Percent of reads aligned to P. falciparum
A	A_11_2_10	2010-11-02	554	0.109811	896	0.1776	3240	0.642215	499814	99.0704
A	A_12_10_09	2009-12-10	492	0.0417028	4510	0.382276	2958	0.250726	1171816	99.3253
A	A_8_20_10	2010-08-20	3120	0.0180194	20898	0.120696	11282	0.0651587	17279338	99.7961
B	B_11_17_09	2009-11-17	3994	0.0218972	3410	0.0186954	3888	0.0213161	18228470	99.9381
B	B_11_21_10	2010-11-21	1692	0.0393852	4648	0.108193	2242	0.0521877	4287448	99.8002
B	B_9_17_10	2010-09-17	17874	0.0527475	98514	0.290722	31784	0.0937969	33737796	99.5627
B	B_9_18_09	2009-09-18	7824	0.0224007	46592	0.133396	18492	0.0529439	34854610	99.7913
C	C_11_27_10	2010-11-27	1238	0.0343203	3452	0.0956977	4314	0.119594	3598188	99.7504
C	C_12_19_09	2009-12-19	4936	0.0290824	36876	0.217269	18974	0.111793	16911698	99.6419
C	C_8_12_11	2011-08-12	6232	0.0209028	48092	0.161306	16374	0.0549202	29743456	99.7629
C	C_9_29_10	2010-09-29	5186	0.0154581	27520	0.0820299	23248	0.0692962	33492786	99.8332
D	D_1_2_12	2012-01-02	3662	0.0276906	14638	0.110687	5020	0.0379592	13201388	99.8237
D	D_11_9_12	2012-11-09	4936	0.0193071	26460	0.103498	16060	0.0628186	25518240	99.8144
D	D_12_12_09	2009-12-12	1644	0.0157283	8144	0.0779145	5176	0.0495193	10437524	99.8568
D	D_7_13_11	2011-07-13	7040	0.0386791	24080	0.1323	13500	0.0741715	18156442	99.7548
D	D_8_13_12	2012-08-13	2502	0.0184188	10420	0.0767082	7290	0.0536663	13563734	99.8512
E	E_12_25_10	2010-12-25	2866	0.0138897	12160	0.058932	8734	0.0423283	20610178	99.8848
E	E_7_26_11	2011-07-26	2850	0.0235644	24920	0.206044	11650	0.0963246	12055108	99.6741
E	E_9_29_10	2010-09-29	5860	0.14952	24386	0.622219	14890	0.379925	3874060	98.8483
F	F_11_20_10	2010-11-20	4044	0.0211801	18950	0.0992491	6636	0.0347555	19063750	99.8448
F	F_9_3_10	2010-09-03	804	0.107947	7872	1.05691	4264	0.572495	731870	98.2626
G	G_12_12_10	2010-12-12	1154	0.0320807	4888	0.135884	5238	0.145614	3585900	99.6864
G	G_12_18_09	2009-12-18	5816	0.027583	32658	0.154884	25136	0.11921	21021810	99.6983
G	G_9_17_10	2010-09-17
H	H_1_24_11	2011-01-24	1916	0.0298289	10834	0.168667	11064	0.172248	6399494	99.6293
H	H_11_26_10	2010-11-26	9156	0.0385739	44454	0.187283	17396	0.0732887	23665274	99.7009
H	H_9_11_11	2011-09-11	3660	0.0193835	21488	0.113801	8098	0.0428873	18848820	99.8239
I	I_12_21_10	2010-12-21	3140	0.0403722	22364	0.287543	9110	0.117131	7743006	99.555
I	I_9_26_11	2011-09-26	5284	0.0357702	23570	0.159558	14788	0.100108	14728416	99.7046
J	J_11_1_09	2009-11-01	6038	0.0326982	52174	0.282543	25336	0.137205	18382306	99.5476
J	J_8_20_10	2010-08-20	1902	0.0302997	5042	0.0803213	8326	0.132637	6262020	99.7567
K	K_12_23_10	2010-12-23	1552	0.0236735	4594	0.0700748	3996	0.0609531	6545714	99.8453
K	K_9_30_11	2011-09-30	5296	0.0544715	16110	0.165698	17832	0.183409	9683278	99.5964

## Sheet: Mapping Stats
Participant ID	SRA Library ID	Date	Reads Aligned to Human	Percent of reads aligned to Human	Reads aligned to P. falciparum	Percent of reads aligned to P. falciparum
A	A_11_2_10	2010-11-02	119488652	99.5815	502186	0.41852
A	A_12_10_09	2009-12-10	105256486	98.8879	1183770	1.11215
A	A_8_20_10	2010-08-20	82316530	82.6246	17310666	17.3754
B	B_11_17_09	2009-11-17	51425990	73.8161	18241764	26.1839
B	B_11_21_10	2010-11-21	73974786	94.5108	4296452	5.48918
B	B_9_17_10	2010-09-17	51880692	60.4239	33980458	39.5761
B	B_9_18_09	2009-09-18	58784330	62.7267	34930638	37.2733
C	C_11_27_10	2010-11-27	79398540	80.7521	18925252	19.2479
C	C_12_19_09	2009-12-19	89826234	96.1365	3609950	3.86355
C	C_8_12_11	2011-08-12	67375236	79.8715	16979264	20.1285
C	C_9_29_10	2010-09-29	42370494	58.6893	29824142	41.3107
D	D_1_2_12	2012-01-02	51810260	60.6608	33599460	39.3392
D	D_11_9_12	2012-11-09	79547978	85.725	13246394	14.275
D	D_12_12_09	2009-12-12	75748958	74.7452	25593996	25.2548
D	D_7_13_11	2011-07-13	85433840	89.0996	10451910	10.9004
D	D_8_13_12	2012-08-13	62320040	77.4112	18185202	22.5888
E	E_12_25_10	2010-12-25	56053522	76.6817	17045408	23.3183
E	E_7_26_11	2011-07-26	73839686	78.1959	20589410	21.8041
E	E_9_29_10	2010-09-29	86889066	67.2903	42236700	32.7097
F	F_11_20_10	2010-11-20	139387530	97.2485	3943816	2.75154
F	F_11_24_12	2012-11-24	53910510	73.8447	19094762	26.1553
F	F_9_3_10	2010-09-03	111073430	90.2183	12042816	9.78166
G	G_12_12_10	2010-12-12	86084796	82.0327	18854828	17.9673
G	G_12_18_09	2009-12-18	76817318	95.5224	3600808	4.47761
G	G_9_17_10	2010-09-17	87663184	80.5881	21116110	19.4119
H	H_1_24_11	2011-01-24	82563378	91.8224	7353016	8.17761
H	H_11_26_10	2010-11-26	98265762	93.8562	6432420	6.14377
H	H_9_11_11	2011-09-11	73631250	75.6031	23760554	24.3969
I	I_12_21_10	2010-12-21	63370020	73.7066	22605982	26.2934
I	I_9_26_11	2011-09-26	104261324	93.0512	7785994	6.94884
J	J_11_1_09	2009-11-01	100273776	87.1336	14806662	12.8664
J	J_8_20_10	2010-08-20	92950574	87.2191	13620780	12.7809
K	K_12_23_10	2010-12-23	82201388	83.1985	16600114	16.8015
K	K_9_30_11	2011-09-30	76795456	74.7479	25943888	25.2521

## Sheet: Demographics
Participant ID	Date	P. falciparum parasitemia	hgb	yearob	Ethnicity	otherethn	hbelectro
A	2010-11-02	225	10.7	2003	Dogon		AA
A	2009-12-10	900	9.9	2003	Dogon		AA
A	2010-08-20	36375	10.6	2003	Dogon		AA
B	2010-11-21	12450	9	2003	Dogon		AA
B	2009-09-18	56600	11.3	2003	Dogon		AA
B	2010-09-17	83075	10.6	2003	Dogon		AA
B	2009-11-17	97125	10.3	2003	Dogon		AA
C	2009-12-19	10800	9	2008	Dogon		AA
C	2010-11-27	65100	11.6	2008	Dogon		AA
C	2011-08-12	71900	11.7	2008	Dogon		AA
C	2010-09-29	179550	7.7	2008	Dogon		AA
D	2009-12-12	500	10	2007	Dogon		AA
D	2012-11-09	39975	11.6	2007	Dogon		AA
D	2012-01-02	46725	10.7	2007	Dogon		AA
D	2011-07-13	79500	10.7	2007	Dogon		AA
D	2012-08-13	181800	11.2	2007	Dogon		AA
E	2010-09-29	118500	11.1	2005	Dogon		AA
E	2010-12-25	120400	10.5	2005	Dogon		AA
E	2011-07-26	198325	12.2	2005	Dogon		AA
F	2010-11-20	2100	6.6	2007	Dogon		AA
F	2010-09-03	37206	9.7	2007	Dogon		AA
F	2012-11-24	114600	9.8	2007	Dogon		AA
G	2009-12-18	1125	9.7	2005	Peuhl		AA
G	2010-12-12	48325	11.2	2005	Peuhl		AA
G	2010-09-17	91350	12.1	2005	Peuhl		AA
H	2011-01-24	26325	11.2	2000	Dogon		CC
H	2011-09-11	30475	10.8	2000	Dogon		CC
H	2010-11-26	47475	10.9	2000	Dogon		CC
I	2011-09-26	43800	10.3	2008	Dogon		AA
I	2010-12-21	186350	10.8	2008	Dogon		AA
J	2010-08-20	37550	6.4	2007	Dogon		AA
J	2009-11-01	43800	8.5	2007	Dogon		AA
K	2010-12-23	15100	9.8	2008	Dogon		AA
K	2011-09-30	62100	11.9	2008	Dogon		AA

## Sheet: VariancePartition
Gene	PID	Parasitemia	Age	Season	Sex	Residuals
WASH7P	0.126299	0.0815356	0.423044	2.09052e-09	0	0.369121
LOC100996442	0.301341	0.0909827	0.0133509	0	0	0.594325
LOC729737	0.095981	0.0735646	0.0497257	0	0	0.780729
WASH9P	0.159623	4.02267e-05	0.149759	0.00440271	0	0.686175
LOC100132287	0	0.0841398	0.0199015	0	0	0.895959
LOC100288069	0.240362	0.208613	2.24207e-05	0	0	0.551003
NOC2L	0.0653568	0.19497	0.00230372	0.0268036	0	0.710566
KLHL17	0.23712	0.0222066	0.159528	0.0715782	3.23441e-09	0.509567
HES4	8.1906e-10	0.0137345	0.03104	0.0220033	0	0.933222
ISG15	0.0954689	0.0369771	0.00142902	0	0	0.866125
AGRN	0.0423171	0.00268648	0.00953322	0	0	0.945463
TNFRSF4	0.158719	0.0357083	0.00944055	0	0.2048	0.591332
SDF4	0.0522018	0.0374314	0.00636028	0.081905	0	0.822102
B3GALT6	0.307023	0.155013	0.00564093	0	0	0.532323
UBE2J2	0.248336	0.000239899	0.024073	9.01988e-11	0	0.727351
ACAP3	0.185262	0.100684	0.237996	0.0286613	3.0876e-09	0.447397
PUSL1	0.17073	0.024996	0.0858084	0.0571463	0	0.661319
INTS11	0.167953	0.162682	0.0271804	0	0	0.642185
CPTP	0.236934	0.0427884	0.0210759	0	0	0.699202
DVL1	0.240991	0.173485	0.104388	0.0370142	0	0.444122
AURKAIP1	0	0.114098	0.0751833	0.178125	0.0481586	0.584436
CCNL2	0.304321	0.387088	0.0184248	0	0	0.290166
MRPL20-AS1	0.197477	0.298484	0.00783625	0	9.20639e-10	0.496203
MRPL20	0.129645	0.00192572	0.0362861	0	0	0.832143
ATAD3B	0.0581809	0.289517	0.0355737	0	0	0.616729
ATAD3A	0	0.0919389	0.000123392	0	0	0.907938
SSU72	0.189076	0.0122478	0.0988359	0	4.60876e-17	0.69984
MIB2	0	0.235042	0.12545	0	0	0.639507
CDK11B	0.0608815	0.0719763	0.0710761	0.0196828	6.19704e-09	0.776383
SLC35E2B	0.340807	0.0830068	0.000203196	0	0	0.575983
CDK11A	0.0833919	0.085801	0.0564221	0	0	0.774385
SLC35E2A	0.303464	0.274896	0.0231342	0	0	0.398506
NADK	0.281125	0.166524	0.0515419	0	0.0862633	0.414546
GNB1	0.168026	0.0185741	0.00159075	0	8.09669e-09	0.811809
PRKCZ	0.106507	0.117389	0.14454	0	0	0.631564
FAAP20	0	0.0496071	0.025504	0	0	0.924889
SKI	0.464765	0.112594	0.00528523	0	0	0.417355
RER1	0.137471	0.00133194	0.106688	2.10213e-10	0	0.754508
PEX10	0.253143	0.0480523	0.0222991	0	0	0.676506
PLCH2	0.00294451	0.368793	0.000862269	0	7.23989e-11	0.627401
PANK4	0.175069	0.231678	0.0944692	0	0	0.498784
TNFRSF14-AS1	0.109658	0.102025	0.245378	0	0	0.542938
TNFRSF14	0.164726	0.00359668	0.206647	0.0225864	0	0.602444
PRXL2B	0.173819	0.195602	0.00874292	0	0	0.621836
MEGF6	0.0546591	0.0910439	0.0912028	0	0	0.763094
TPRG1L	0.34154	0.106237	0.0135018	0	0	0.538722
WRAP73	0.12697	0.0926101	0.124735	0	8.01301e-11	0.655684
TP73-AS1	0.382003	0.4206	0.00938974	0.0477601	0	0.140248
SMIM1	0.597471	0.134055	0.0337187	0	3.92153e-10	0.234755
LRRC47	0.0658466	0.275153	0.0159141	0	0	0.643087
CEP104	0.253461	0.198162	0.0372567	0	0	0.51112
DFFB	0.168455	0.428377	0.0161194	0	0	0.387049
C1orf174	0.480055	0.121857	0.0246917	0	0	0.373396
NPHP4	0.12689	0.0180726	0.00328112	0	0	0.851756
KCNAB2	0.00868895	0.0016243	0.0125563	0.0688858	0	0.908245
RPL22	0.14602	0.440652	0.0105771	0	0	0.402751
ICMT	0.433346	0.0537952	0.0669164	0	1.36727e-10	0.445943
ACOT7	0.290673	0.101798	0.0627469	0.0569717	0	0.487811
ESPN	0.693936	0.0431977	4.04178e-05	0	0	0.262826
TNFRSF25	0.188506	0.487574	0.0711221	0	0	0.252799
NOL9	0	0.101176	0.0352628	0	0	0.863561
ZBTB48	0.323596	0.00751704	0.216155	0	0	0.452731
KLHL21	0.248864	0.0308629	0.0615036	0	2.06909e-10	0.65877
PHF13	0	0.0154853	0.0344372	0	0	0.950077
THAP3	0.227151	0.0241682	0.104544	0.0555042	0	0.588633
DNAJC11	0.0474798	0.174363	0.00658788	0	0	0.77157
CAMTA1	0.270726	0.0306273	0.00385386	0	0	0.694792
VAMP3	0.346338	0.265055	0.00169884	0.0321041	0	0.354804
PARK7	0	0.0774039	0.0154991	0	0	0.907097
RERE	0.403465	0.0691033	0.0198731	0	0	0.507558
ENO1	0.0154187	0.140378	0.0139914	0.107844	0	0.722368
H6PD	0	0.0666669	0.0527655	0	0	0.880568
PIK3CD	0.29437	0.000733776	0.0612126	0	0	0.643684
CLSTN1	0.0974817	0.183435	0.0567482	0	0	0.662335
CTNNBIP1	0.115462	0.0118283	0.00324345	0	0	0.869466
LZIC	0.307691	0.0395709	0.0168368	0	0	0.635901
NMNAT1	0	0.106316	0.0525698	0	0	0.841114
RBP7	0.060407	4.57009e-05	0.228606	0	0.0239864	0.686955
UBE4B	0	0.113303	0.103588	0	0	0.783109
KIF1B	0.208284	0.262667	0.00439124	0.0659428	1.33494e-10	0.458715
PGD	0.134376	0.372663	0.000390364	0	0	0.49257
DFFA	0	0.0691143	0.0655846	0	0	0.865301
PEX14	0	0.0990768	0.0276345	0	0	0.873289
CASZ1	0.218905	0.1977	0.0229769	0.0153087	0	0.545109
TARDBP	0	0.0961451	0.108347	0	0	0.795508
SRM	0.0357263	0.010913	0.0354895	0	0	0.917871
EXOSC10	0.0916581	0.142137	0.0425622	0	0	0.723643
MTOR	0	0.136564	0.0458272	0	0	0.817609
UBIAD1	0.124935	0.366061	0.0286333	1.05447e-08	0	0.48037
FBXO44	0.1871	0.303523	0.0180693	0.00491082	0	0.486397
FBXO6	0	0.171331	0.0299785	1.58626e-09	0.128653	0.670037
MAD2L2	0	0.190602	0.0918695	0.159164	0.0835983	0.474765
AGTRAP	0	0.170414	0.0696195	0	0	0.759967
MTHFR	0	0.267779	0.00343226	0	0	0.728789
CLCN6	7.12982e-19	0.0456229	0.0510782	0	2.81955e-16	0.903299
KIAA2013	0.0852644	0.00332222	0.106919	0.14679	0.0282422	0.629463
PLOD1	0.306072	0.080389	0.00209693	0.00236453	0	0.609078
MFN2	0.377876	0.0200335	0.0103025	1.08989e-10	0	0.591788
MIIP	1.18588e-08	2.24062e-05	0.041766	0	2.25646e-10	0.958212
TNFRSF8	2.88531e-10	0.119763	0.223129	0.139951	6.31072e-10	0.517156
TNFRSF1B	0	0.0770132	0.0405978	2.99274e-09	4.79624e-09	0.882389
VPS13D	0	0.0935403	0.0193411	0	0	0.887119
PRDM2	0	0.140166	0.104079	0	0	0.755755
KAZN	0.224752	0.0260085	0.0279683	2.83063e-07	0	0.721271
EFHD2	0.141607	0.153991	0.199567	0.118288	1.34083e-09	0.386547
CASP9	0.0418284	0.141333	0.00587542	0	0	0.810963
DNAJC16	0	0.0323047	0.0412863	0	0	0.926409
AGMAT	0.13444	0.290378	0.0315648	0	0	0.543617
DDI2	0	0.188126	0.0862979	0	0	0.725576
PLEKHM2	0.161314	0.00553496	8.4558e-05	1.95171e-09	0	0.833067
FLJ37453	0	0.00258955	0.0290564	0.113307	0	0.855047
SPEN	0	0.0551088	0.0299231	0	0	0.914968
ZBTB17	0.202588	0.00201391	0.0838016	0.0181783	7.26005e-11	0.693419
ARHGEF19	0.139398	0.273094	0.00107962	0	0	0.586429
FBXO42	0.0958323	0.0834491	0.0116546	0	0	0.809064
SZRD1	0.191332	0.000970463	0.011039	2.86403e-22	0	0.796659
NECAP2	0.211318	0.159199	0.00230466	0	0	0.627178
CROCCP3	0.145794	0.193304	0.0304781	0	0	0.630425
NBPF1	0.242754	0.278763	0.232709	0	0	0.245775
CROCCP2	0.556539	0.347331	0.000918206	0.0161719	0	0.0790396
LOC105376805	0.202176	0.00313879	0.189957	0.101424	2.43921e-10	0.503303
CROCC	0	0.511645	0.0711261	0	0	0.417229
ATP13A2	0.417495	0.0434217	0.03468	0.0763865	0	0.428017
SDHB	0.199964	0.0726438	0.0738371	0	0	0.653555
PADI2	0.461659	0.211564	0.0123534	0	0	0.314424
PADI4	0.278611	0.0529166	0.0371813	2.54316e-10	7.45117e-11	0.631291
RCC2	0.170467	0.124162	0.071431	0	0	0.63394
ARHGEF10L	0	0.127468	0.196009	0.0523937	0	0.624129
ALDH4A1	0.218004	0.185555	0.00289005	0.0256076	0	0.567943
IFFO2	0	0.329267	0.0407976	0	0	0.629935
UBR4	0.114476	0.00298736	0.00338261	0	0	0.879154
EMC1	0.151807	0.106106	0.0233221	0	0	0.718764
MRTO4	0.0797269	0.0338118	0.00182618	0	0	0.884635
AKR7A2	0.352836	0.0626586	0.00147969	0.044822	1.25756e-10	0.538204
SLC66A1	0.0896829	0.0368614	0.108032	0.0705849	0	0.694839
CAPZB	0	0.00268234	0.00642727	0.0161193	0	0.974771
MICOS10	0	0.0339815	0.00844443	0	0	0.957574
TMCO4	0.154671	0.375617	0.00871287	0	3.49551e-16	0.460999
OTUD3	0.0366659	0.390108	0.0270868	0	0	0.546139
MUL1	0.0990134	0.0014527	0.00334882	0	0	0.896185
CDA	0.188156	0.150941	0.0404745	0	0	0.620428
PINK1	0.428685	0.0738163	0.0126216	0	0	0.484877
DDOST	0	0.00636924	0.01911	0	0	0.974521
HP1BP3	0.0968555	0.407112	0.0884359	0.0385906	0	0.369006
EIF4G3	0.0192179	0.149469	0.0763006	0	0	0.755012
ECE1	0	0.0618628	0.0311718	0	0	0.906965
ALPL	0.180244	0.0212742	0.00512019	2.6534e-09	0	0.793362
RAP1GAP	0.358164	0.0116229	0.0261849	0	0	0.604029
USP48	0	0.0685811	0.0943536	0	0	0.837065
LINC00339	0	0.169853	0.134475	0	0	0.695672
CDC42	0.34936	0.0948966	0.00296882	0	0	0.552775
ZBTB40	0.0353196	0.202672	0.000586556	0	0	0.761422
C1QA	0.140907	0.110898	0.001249	0.129992	8.75991e-10	0.616954
C1QC	0.26694	0.049161	0.0262949	0.0443796	1.50966e-07	0.613224
C1QB	0.178929	0.10051	0.0103595	0.0576604	0	0.652541
KDM1A	0	0.147505	0.0805571	0	0	0.771938
LUZP1	0	0.111806	0.11947	0	0	0.768724
HNRNPR	0	0.0728457	0.110389	0	0	0.816765
E2F2	0.217619	0.000699876	0.0129333	1.77182e-10	0	0.768748
RPL11	0.070845	0.103955	0.0048115	2.8624e-10	0	0.820388
ELOA	0	0.0532009	0.0694416	0	0	0.877357
PITHD1	0.197427	0.0804563	0.0351783	0	0	0.686938
LYPLA2	0	0.0955608	0.0872061	0.0752092	0	0.742024
GALE	0.0801461	0.106975	0.0170502	0.0510023	0	0.744827
HMGCL	0.229917	0.00159824	0.0221006	0	3.18052e-10	0.746385
FUCA1	0.0324773	0.125172	0.0922651	0	0	0.750085
CNR2	0.0789513	0.167057	0.0601549	0	0	0.693837
PNRC2	0.124966	0.0665296	0.000456623	0	0	0.808047
SRSF10	0.10758	0.0792785	0.0492061	0	0	0.763935
IFNLR1	0.0241735	0.183053	0.0169776	0	0	0.775796
NIPAL3	0.140875	0.383361	0.00674114	0	0	0.469022
RCAN3	0.0436546	0.381666	0.00575938	0	0	0.56892
SRRM1	0.251439	0.0897979	0.00984558	0	0	0.648918
CLIC4	0.0276082	0.00596783	0.0234398	0	0	0.942984
RUNX3	0.156716	0.239711	0.019188	0	0	0.584385
SYF2	0.137866	0.00622864	3.18198e-05	0	0	0.855874
RSRP1	0.0667469	0.0867649	0.228556	0	0	0.617932
TMEM50A	0.128889	0.00513414	2.30998e-05	0	0	0.865954
MACO1	0	0.163312	0.110674	0	0	0.726014
LDLRAP1	0.222028	0.460908	0.0386933	4.78558e-09	0	0.27837
MAN1C1	0.123649	0.521573	0.0117502	0	0	0.343028
SELENON	0.182578	0.0203662	0.0436678	0	1.59009e-07	0.753388
MTFR1L	0.272817	0.0616626	0.16257	0	0	0.502951
STMN1	0.1257	0.0444715	0.099042	0	0	0.730786
PAFAH2	0.421767	0.262134	0.0121294	0	5.99385e-20	0.30397
ZNF593	0	0.056926	0.00814793	0.0257925	0	0.909134
CEP85	0.378782	0.320086	0.00106713	0	4.88621e-07	0.300065
SH3BGRL3	0	0.121287	0.0583737	0	0	0.820339
UBXN11	0.0572234	0.0335401	0.255083	0.120867	0	0.533287
CD52	0	0.0318343	0.122687	0	0	0.845478
DHDDS	0	0.0045293	0.00275135	0	0	0.992719
HMGN2	0.432124	0.0572153	0.0374844	0	0	0.473176
RPS6KA1	0.164377	0.132316	0.0799763	0.0785899	2.01841e-10	0.54474
ARID1A	0.0953831	0.0552958	0.0550908	0.04173	0	0.7525
PIGV	0.0998926	0.0493779	2.9239e-06	0	0.221486	0.629241
ZDHHC18	0.20619	0.00836864	0.0882531	0	0	0.697188
GPN2	0.122511	0.0822386	0.0451957	0	0	0.750054
GPATCH3	0	0.0501379	0.00204908	0	0	0.947813
NUDC	0.392365	0.00206731	0.0299295	0.00523316	0	0.570405
SLC9A1	0.0853939	1.42742e-05	0.0614927	0	4.31087e-10	0.853099
WDTC1	0.547823	0.000415155	0.0011235	6.54356e-10	1.22333e-10	0.450638
TMEM222	0.0874202	0.0860717	0.128122	0	0	0.698386
SYTL1	0.100014	0.169981	0.0601527	0	0	0.669852
MAP3K6	0.0897448	0.101955	0.137606	0.191834	0	0.47886
WASF2	0.287932	0.0704783	0.0325	0	0	0.60909
AHDC1	0	0.199457	0.0383504	0	0	0.762193
FGR	0.141346	0.203409	0.016565	0.0284058	0	0.610274
IFI6	0.196674	0.0606731	0.0284395	0	1.43648e-09	0.714213
FAM76A	0.134094	0.0501191	0.00289563	0	0	0.812891
STX12	0.0820085	0.255131	0.000869189	0	0	0.661991
PPP1R8	0	0.0775729	0.0359937	0	0	0.886433
THEMIS2	0.0333675	0.338616	0.0500545	0	0	0.577962
RPA2	0	0.0470033	0.00508083	0	0	0.947916
XKR8	0.203993	0.19998	0.066252	0	6.21268e-10	0.529775
EYA3	0.0747521	0.00715126	0.0276436	2.22232e-07	8.41078e-08	0.890453
PTAFR	0.154382	0.0851614	0.0463635	0.00973886	0	0.704354
DNAJC8	0.290515	0.0498173	0.0509039	0	4.2937e-08	0.608763
ATP5IF1	0	0.00086816	0.0275791	0	0	0.971553
SESN2	0.174262	0.109916	0.0837829	7.75045e-10	0	0.632039
MED18	0.0103617	0.083166	0.0629096	0.0705955	2.65622e-08	0.772967
PHACTR4	0	0.00120925	0.00855067	0	0	0.99024
SNHG3	0.225182	0.19574	0.000131161	0	0	0.578947
RCC1	0	0.0343699	5.81603e-07	0	1.95554e-17	0.96563
TRNAU1AP	0.0504422	0.00725216	0.0221204	0	0	0.920185
SNHG12	0.168643	0.336827	0.0347303	0	0	0.4598
TAF12	0	0.0120853	0.0481837	0	0	0.939731
GMEB1	1.5734e-10	0.00725036	0.0772241	0	0	0.915526
YTHDF2	0.26366	0.0474821	0.123484	0	0	0.565374
EPB41	0.320088	0.119559	0.0511677	0	6.94252e-10	0.509185
SRSF4	0	0.0546705	0.136881	0	0	0.808449
LAPTM5	0	0.0535933	0.0347363	0	0	0.91167
LOC105378620	0.1291	0.0050405	0.0227462	0.0462104	0.0957181	0.701185
PUM1	0.376195	0.0338398	0.0539624	0.0115995	0	0.524403
SNRNP40	0.319482	0.144817	0.00298539	0	3.96026e-10	0.532716
ZCCHC17	0.195022	0.209691	0.000388893	0	0	0.594898
PEF1	0.145158	0.277132	0.00556336	0.0675136	0	0.504633
PTP4A2	0.415437	0.126095	0.00919952	0	0	0.449268
KHDRBS1	0.130338	0.0136895	0.103684	0	0	0.752289
TMEM39B	0	0.0858888	0.0303061	0	0	0.883805
KPNA6	0	0.0657606	0.0980038	0	0	0.836236
TXLNA	0.0155302	0.142065	0.0816056	0	0	0.7608
TMEM234	0.277822	0.217479	0.075885	0	0	0.428813
EIF3I	0.0124447	0.011328	0.0184062	0	0	0.957821
LCK	0.168205	0.517978	0.00316699	0	0	0.31065
HDAC1	0.0257185	0.150893	0.029808	0	0	0.79358
MARCKSL1	0	0.0586614	0.0784793	0.0369713	0	0.825888
BSDC1	0.0118828	0.250107	0.0264869	0	0.0766333	0.63489
ZBTB8OS	0.449671	0.00256026	2.03886e-06	0	0	0.547767
RBBP4	0.0353287	0.0950558	0.0430907	0	0	0.826525
YARS1	0.142176	0.0505646	0.208036	0	0	0.599223
S100PBP	0	0.159665	0.127272	0	0	0.713063
RNF19B	0	0.00272947	0.0125703	0.0135016	0	0.971199
AK2	0.439684	0.0116468	0.00659887	9.80763e-16	0	0.54207
TRIM62	0	0.0930875	0.0219909	0	0	0.884922
ZNF362	0.185049	0.120447	0.00140193	0	0	0.693102
PHC2	0.20592	0.308058	1.34353e-05	1.56114e-10	0	0.486009
SMIM12	0	0.00606006	0.000401007	0	0	0.993539
TMEM35B	0.486516	0.200768	0.0159475	0	0	0.296769
ZMYM6	0.274321	0.0331865	0.00840103	0	7.093e-10	0.684091
SFPQ	0	0.169079	0.0795247	0	0	0.751396
ZMYM4	0.0321973	0.061906	0.141471	0	0	0.764426
KIAA0319L	0	0.0163073	0.00357387	0	0	0.980119
NCDN	0.232406	0.238509	0.00248639	0	0	0.526599
PSMB2	0.366648	0.0146348	0.00386072	0	0	0.614856
C1orf216	0.189635	0.0221238	0.00828532	0	0	0.779956
AGO4	0	0.0423663	5.14262e-05	0.118461	0.0987701	0.740351
AGO1	0	0.104809	0.0263071	0	0	0.868884
AGO3	0.02242	0.0304604	0.0240383	5.23384e-09	1.43363e-08	0.923081
ADPRS	0.17031	0.0197556	0.0652325	1.92934e-09	1.10336e-10	0.744702
TRAPPC3	0.137877	0.00509167	0.00311493	3.43775e-09	4.38647e-10	0.853917
MAP7D1	0	0.017206	0.00124666	0	0	0.981547
THRAP3	0	0.138899	0.149257	1.23167e-08	0.0889226	0.622922
EVA1B	0	0.109377	0.0799471	0.165908	0.226736	0.418032
STK40	0.316609	0.0646844	0.106078	0	0	0.512628
LSM10	0	0.00734721	0.217405	0	0	0.775248
MRPS15	0.0288728	0.00372888	0.000774782	0	0	0.966624
CSF3R	0.215723	0.256207	0.0250393	0	0	0.503031
ZC3H12A	0	0.0212469	0.00211701	0	0	0.976636
MEAF6	0.0607954	0.1025	0.0152044	0	8.35977e-11	0.8215
SNIP1	0	0.0731443	0.0318038	0	0	0.895052
GNL2	0	0.0482442	0.0162993	0	0	0.935456
YRDC	0.293353	0.0198296	0.0299193	0	0	0.656898
C1orf122	0	0.0123773	0.0737953	0.0938074	0.122306	0.697714
MTF1	0.0853138	0.00493576	0.0060219	0	0	0.903729
INPP5B	0.266901	0.16769	0.0186519	0	0	0.546757
SF3A3	0	0.183399	0.00927251	0	0	0.807328
FHL3	0.482852	0.0266074	0.198398	0.0937752	0	0.198368
UTP11	0.280548	0.0168805	0.0196684	6.0598e-10	0	0.682903
RRAGC	0	0.101975	0.0274188	0.0510705	0.0592843	0.760251
AKIRIN1	0	0.0342867	0.00260853	0	0	0.963105
NDUFS5	0	0.0446017	0.0369547	0.124172	0	0.794272
MACF1	0.0539217	0.0704791	0.046103	0	0	0.829496
PABPC4	0.0650546	0.162542	0.0744805	0	0	0.697923
PPIE	0.198176	0.236989	0.000133459	0	0	0.564702
MYCL	0.0413691	0.031216	0.0233466	0	0	0.904068
CAP1	0.117508	0.114587	0.00070142	0	0	0.767204
PPT1	0.0858446	0.0697501	0.00618131	0	0.161651	0.676573
RLF	0	0.016757	0.0525269	0	0	0.930716
ZMPSTE24	0.134865	0.206468	0.0396508	0	0	0.619016
COL9A2	0.342987	0.239832	0.0278775	0.0602901	1.59623e-10	0.329014
SMAP2	0.075952	0.306207	0.0207419	0	0	0.597099
NFYC	0	0.00175816	0.00498731	0	0	0.993255
CITED4	0.363464	0.0280719	0.0325339	0	0	0.57593
CTPS1	0	0.105152	0.160747	0	0	0.734101
SCMH1	0	0.0676518	0.00421055	0	0	0.928138
HIVEP3	0	0.0035826	0.0263714	0	0	0.970046
FOXJ3	0	0.0653664	0.120838	0	0	0.813796
PPCS	0.333187	0.00241869	0.042978	0	0	0.621416
PPIH	0.082079	0.0992144	0.00207008	0	0	0.816637
YBX1	0.270384	0.189796	0.000656543	0	0	0.539163
P3H1	0.276656	0.0396623	0.0374686	0.114911	4.91985e-10	0.531302
C1orf50	0	0.115912	0.010268	0	0	0.87382
SVBP	0	0.190529	0.00935914	0	0.256587	0.543525
ERMAP	0.409086	0.0793711	0.0430934	0	0	0.46845
ZNF691	0.101853	0.130328	0.0129005	0	0	0.754919
SLC2A1	0.224975	0.131373	0.0405386	0	0	0.603113
EBNA1BP2	0	0.00634909	0.0647497	0	0	0.928901
ELOVL1	0.278616	0.00154235	0.0126743	0.07625	0	0.630918
MED8	0.395348	0.00234232	0.000672947	7.88185e-11	6.06146e-10	0.601637
SZT2	0.0734201	0.0159487	0.01408	2.18633e-10	0	0.896551
KDM4A	0	0.0223783	0.0948411	7.36743e-17	0	0.882781
IPO13	0.338046	0.0467464	0.000480885	0.0974891	0	0.517237
DPH2	0.216916	0.155641	0.0153283	0	0	0.612115
ATP6V0B	0	0.257861	0.113645	0	0	0.628494
DMAP1	0.0195751	0.100521	0.000412921	0	9.84224e-11	0.879491
ERI3	3.66926e-16	0.137736	0.000130366	0	0	0.862134
RNF220	0.240321	0.135809	0.00294426	0.0242599	0	0.596665
ARMH1	0.0386261	0.00227196	0.201511	0	0	0.757591
RPS8	0.127273	0.186154	0.00223797	0	0	0.684335
PLK3	0	0.0204448	0.00654285	0	0	0.973012
BTBD19	0	0.0783179	0.0493512	0	0	0.872331
EIF2B3	0.315234	0.0392882	0.0246447	0	0	0.620833
HECTD3	0.148659	0.132062	0.0432477	0	1.77639e-09	0.676031
UROD	0.239745	0.095237	0.0255316	0	0	0.639487
MUTYH	0.124264	0.327093	0.00759287	0	0	0.54105
TOE1	0.271532	0.0878892	0.00256531	0	0	0.638014
TESK2	0	0.00633143	0.000271443	0	0	0.993397
PRDX1	0.228001	0.0587915	0.000119455	0	0	0.713088
AKR1A1	0.339956	0.0184879	0.0566675	0.0300249	9.75477e-10	0.554864
NASP	0.0431257	0.000337524	0.15904	1.84949e-09	9.3607e-10	0.797497
CCDC17	0.308517	0.187207	0.000623052	0	0	0.503654
GPBP1L1	0	0.0162703	0.00503873	0.0266769	0	0.952014
TMEM69	0.255783	0.0142086	0.00467498	0	2.56518e-10	0.725334
MAST2	0.261403	0.0115343	0.0661759	0	0	0.660886
POMGNT1	0.117872	0.181974	0.00023446	0	1.79167e-06	0.699919
LRRC41	0.215486	0.112752	0.0296042	1.75925e-17	0	0.642158
UQCRH	0.026961	0.00158501	3.45539e-05	0	0	0.971419
NSUN4	0.517171	0.0254474	0.000473999	0	6.44819e-09	0.456908
FAAH	0.541159	0.0176197	0.149532	0.0955458	6.39801e-09	0.196144
MKNK1	0.262539	0.373473	0.0253636	0	0	0.338625
MOB3C	0.216648	0.171265	0.00174913	0	8.8992e-16	0.610337
ATPAF1	0.349193	0.128798	0.0983987	0	0	0.423611
EFCAB14	0.0741281	0.047387	0.0609488	0	0	0.817536
PDZK1IP1	0.235167	0.0459446	0.0350457	0	0	0.683842
TAL1	0.359869	0.078271	0.0267572	0	0	0.535103
CMPK1	0.335547	0.163637	0.0195451	0	0	0.481271
FAF1	0.160031	0.175704	0.109165	0	0	0.5551
CDKN2C	0.186159	0.0961954	0.126299	0	0	0.591347
RNF11	0.266443	0.0395518	0.0429528	1.37266e-10	0	0.651052
EPS15	0.071622	0.00618322	0.0126943	0	0	0.909501
OSBPL9	0	0.00226586	0.0060273	0	0	0.991707
NRDC	0.0536665	0.00174759	0.0912977	0.0460259	0.124027	0.683235
TXNDC12	0	0.00423349	0.0141138	0	0	0.981653
BTF3L4	0.192769	0.000377072	0.0230506	0	0	0.783803
CC2D1B	0.201525	0.138885	0.0163165	0	1.75345e-10	0.643274
PRPF38A	0	0.0458513	0.00522793	0	0	0.948921
TUT4	0	0.0652521	0.0294571	0.0283004	0	0.87699
GPX7	0.176323	0.217429	0.00296126	0	0	0.603287
SHISAL2A	0.0671943	0.235053	0.00170575	0	0	0.696047
ZYG11B	0	8.37135e-05	0.000872609	0	0	0.999044
ECHDC2	0.163305	0.280376	2.65053e-06	1.125e-10	1.11841e-09	0.556317
SCP2	0	0.0132759	0.0243718	0	0	0.962352
CPT2	0.361066	0.00141296	0.0182909	0	6.93351e-10	0.619231
CZIB	0.279353	0.151639	0.00310206	0	0	0.565906
MAGOH	0.0175413	0.00890567	0.00631387	0	0	0.967239
LRP8	0	0.00794768	0.013452	0	2.51954e-17	0.9786
YIPF1	0	0.374892	0.0148465	0	0	0.610262
HSPB11	0.122686	0.0149769	0.000172858	0	0	0.862164
TMEM59	0.00413313	0.034792	0.00147456	0	0	0.9596
TCEANC2	0	0.147803	0.00269399	0	0	0.849503
MRPL37	0.260596	0.120021	0.029901	0	0	0.589482
SSBP3	0.0468648	0.367945	0.0672763	0	0	0.517914
TTC22	0.295844	0.238503	0.0232647	0	0	0.442389
DHCR24	0.276314	0.029551	0.0653122	0.063151	0	0.565672
USP24	0	0.201919	0.155825	0	0	0.642256
OMA1	0	1.00344e-05	0.0119551	0	0	0.988035
MYSM1	2.68218e-07	0.0269896	0.0398314	0	3.70474e-08	0.933179
JUN	0	0.010282	0.129564	0	0	0.860154
USP1	0	0.0026625	0.0103566	0	0	0.986981
PGM1	0.333737	0.0223228	0.00937157	0	1.23995e-10	0.634569
JAK1	0	0.107566	0.172098	0	0	0.720336
LEPROT	0.174117	0.0372877	0.0047861	0	0	0.783809
PDE4B	1.17242e-08	0.0326965	0.0224147	0.182627	0	0.762262
MIER1	0	0.0732243	0.000797103	0	0	0.925979
SLC35D1	0	0.279848	0.0593443	0	0	0.660808
SERBP1	0.1955	0.133555	0.0757395	0	9.88178e-10	0.595205
GADD45A	0.126341	0.07894	0.0143037	0.00325047	0	0.777164
WLS	0.475626	0.0166895	0.224813	0	0	0.282872
SRSF11	0.316344	0.0931784	0.00847042	0	0	0.582007
ANKRD13C	0.268638	0.11151	0.030668	9.77725e-11	3.75149e-10	0.589184
ZRANB2	0.0656162	0.0160098	0.00420834	0	0	0.914166
FPGT	0.0747952	0.164872	0.0293549	0	0	0.730978
CRYZ	0.18411	0.233808	0.072407	0	0	0.509675
TYW3	0.0796124	0.133682	0.0297051	0	0	0.757
ACADM	0.278352	0.0224055	0.0315241	0	0	0.667718
RABGGTB	0	0.0515787	0.00497997	0	0	0.943441
PIGK	0	0.0237166	0.0745404	0	0	0.901743
ZZZ3	0.0206024	0.232611	0.0519461	0	0	0.694841
USP33	0	0.0126152	0.076519	0.0133185	0	0.897547
FUBP1	0.0672164	0.147514	0.104604	0	1.35239e-09	0.680666
IFI44L	0.0441793	0.0261524	0.000306185	0	0	0.929362
IFI44	0.0496484	0.0392902	0.001912	0	0	0.909149
PRKACB	0.0832911	0.267946	0.0504688	0	0	0.598294
RPF1	0.427396	0.0711478	0.0116132	0	1.38705e-09	0.489843
GNG5	0	0.233968	0.00261587	0	0	0.763416
CTBS	0.246889	0.19792	0.00190415	0	0	0.553287
MCOLN2	0.201551	0.2086	0.00437002	0	1.09156e-10	0.585479
C1orf52	0.0803801	0.0131867	0.016847	0	2.45763e-17	0.889586
BCL10	0	0.138673	0.00843562	0	0	0.852892
SH3GLB1	0.268315	0.17431	0.0705932	1.63859e-08	1.15825e-10	0.486781
SELENOF	0	0.0280294	0.000854358	0	0	0.971116
HS2ST1	0	0.01123	0.0377578	0	0	0.951012
LMO4	0.182484	0.000104418	0.0112845	0	0	0.806127
PKN2	0	0.00310869	0.0017105	0	0	0.995181
GTF2B	5.97686e-10	0.0030692	0.00332445	0	0	0.993606
KYAT3	0.182715	0.00197514	0.0233978	0	0	0.791912
RBMXL1	0	0.0342253	0.0180142	4.26782e-07	0	0.94776
GBP3	0	0.00309899	0.0118768	0.100492	0.100282	0.784251
GBP1	0	0.000135299	0.0092247	0.12637	0	0.86427
GBP2	0	0.00328616	0.00882525	0.072026	0	0.915863
GBP4	0	0.0256843	0.0567673	0.0206832	0	0.896865
GBP5	0	0.02956	0.00627784	0.137636	0	0.826526
GBP1P1	0.0791504	0.0304264	0.0324261	0.0760079	0	0.781989
LRRC8C	0.00535741	0.152909	0.0758357	0.0532937	0	0.712605
LRRC8D	1.58485e-07	0.0533637	0.0535463	2.61978e-09	0	0.89309
ZNF326	0.348814	0.139743	0.0845128	0	2.75498e-10	0.426931
ZNF644	0.122489	0.0339179	0.0231111	0	0	0.820482
RPAP2	0.0960846	0.13511	0.0404361	1.03845e-10	0	0.72837
RPL5	0.124713	0.360309	0.000698499	0	0	0.514279
MTF2	0.392679	0.0280663	0.00444509	0.0178166	3.82752e-10	0.556993
TMED5	0	0.085075	0.000189149	0	0	0.914736
CCDC18	0.519141	0.0465463	0.00118999	0	0	0.433123
CCDC18-AS1	0.258074	0.0841445	7.81242e-05	0	0	0.657704
DR1	0.0328893	0.0466759	0.0324327	0	0	0.888002
DNTTIP2	0.449805	7.44522e-05	0.0823679	0	1.98935e-09	0.467752
GCLM	0.27222	0.0920764	0.103028	0.0953823	0.0326978	0.404596
ABCD3	0.20624	0.0168976	0.00121513	0	0	0.775647
DPYD	0	0.169708	0.00332346	0	0	0.826969
SLC35A3	0.383238	0.125702	0.0010616	0	0	0.489999
MFSD14A	0	0.030885	0.0137452	0	0	0.95537
TRMT13	0.149707	0.0536909	0.0119022	6.70221e-10	0	0.7847
DBT	0	0.0232803	0.00655974	0	0	0.97016
RTCA	0.0941079	0.00183836	0.0351841	0	0	0.86887
CDC14A	0.22901	0.345019	0.0185586	0.0248937	0	0.382519
SLC30A7	0.293586	0.0572076	0.00465896	0	0	0.644547
DPH5	0.0370595	0.275045	0.0181819	0	0	0.669713
S1PR1	0	0.318389	0.022841	0	0	0.65877
RNPC3	0.143315	0.0134076	0.000443187	0	0	0.842835
AMY2B	0.290429	0.170832	0.001547	0	0	0.537193
PRMT6	0.135668	0.0813232	0.0015031	0	0	0.781506
VAV3	4.26492e-09	0.0027737	0.0349382	0.171925	0	0.790363
SLC25A24	0.115767	0.100739	0.00495308	0	0	0.778541
FAM102B	0.379138	0.0122017	0.0206155	0	2.15656e-10	0.588045
HENMT1	0.189155	0.0620947	0.0100176	2.32938e-10	0	0.738733
PRPF38B	0.0812354	0.08662	0.0370571	7.68728e-10	0	0.795087
STXBP3	0.143016	0.0678048	0.000879435	0	0	0.788299
CLCC1	0.231553	0.0641112	0.00646549	0	0	0.697871
WDR47	0	0.0240183	0.104236	0	0	0.871746
TMEM167B	0.130672	0.0480061	0.0182401	0	0	0.803082
SCARNA2	0.361772	0.345423	0.00662345	0.00555955	0	0.280623
ELAPOR1	0.668534	5.19113e-05	0.0119925	8.12046e-11	0	0.319422
SARS1	0.00335781	0.144123	0.0801808	0	0	0.772338
SORT1	0.154225	0.320108	0.0587896	0	0	0.466878
PSMA5	1.46768e-10	0.00013183	0.0217238	0	0	0.978144
ATXN7L2	0.0678328	0.273516	3.91273e-05	0	0	0.658612
CYB561D1	0.297815	0.236494	0.0753093	0	0	0.390382
AMIGO1	0.135983	0.347956	0.000441275	0	0	0.51562
GNAI3	0	0.231674	0.00249576	0	0	0.76583
AMPD2	0.0410612	0.00263312	0.114496	0.0970063	0	0.744803
GSTM4	0.628114	0.0686387	0.0703275	0.00547698	2.28199e-11	0.227443
CSF1	0.37496	0.125268	0.000798352	0	1.57588e-10	0.498974
AHCYL1	0.176634	1.81632e-07	0.0049581	0	0	0.818408
STRIP1	0.0296769	0.0373259	0.00131943	0	1.12816e-10	0.931678
RBM15	0.0908942	0.159378	0.0269981	1.86615e-09	0	0.722729
LAMTOR5	0.0267498	0.0108526	0.00888332	0	0.116739	0.836775
KCNA3	0.304344	0.202839	0.0145043	0.0529857	0	0.425327
CD53	0.177228	0.0909002	0.0110339	0.162828	9.43902e-15	0.558009
LRIF1	0.253926	0.0117407	0.0197212	0	0	0.714612
DRAM2	0.402524	0.0253342	0.000935912	0	0	0.571206
CEPT1	0.049947	0.0151391	0.0320754	2.35365e-06	1.41565e-09	0.902836
DENND2D	0.140185	0.437596	0.0387957	0.0196748	0	0.363749
CHI3L2	0.160591	0.302621	0.102557	0	0	0.434231
WDR77	0.310916	0.217036	0.0137166	0	0	0.458331
ATP5PB	0.265315	0.000470985	0.0408113	0	0	0.693403
C1orf162	0	0.167117	0.0194604	0	0	0.813423
RAP1A	0.0287923	0.0135687	0.000990773	0	0	0.956648
INKA2	0.377935	0.00327176	0.0484045	0	0	0.570389
DDX20	0.129908	0.132844	0.0386408	1.10913e-09	0	0.698606
CAPZA1	0.0385293	0.244523	0.0164323	0	0	0.700515
MOV10	0.218513	0.0621301	0.00483636	0	0	0.714521
RHOC	0.111477	0.00596658	0.0530796	0.151046	0	0.67843
LRIG2	0	0.0841482	0.0174982	0	0	0.898354
PHTF1	0.25758	0.203903	0.0428624	0.0919951	0	0.403659
RSBN1	0.531471	0.0913511	0.0589795	0.0752602	4.11651e-10	0.242938
PTPN22	0.268366	0.0148858	0.085427	4.62945e-10	0	0.631321
AP4B1	0.238515	0.254438	0.0349523	0	0	0.472095
HIPK1	0.141859	0.00546118	0.139441	1.98459e-08	1.31881e-08	0.713239
TRIM33	0.268138	0.000401346	0.000572652	0	0	0.730888
BCAS2	0	0.00260193	0.00582137	0	0	0.991577
NRAS	0.158653	0.00709838	0.0439999	0	0	0.790249
CSDE1	0.0962373	0.178963	0.108634	0	0.0381232	0.578042
SIKE1	0	0.00401766	0.00498929	0	0	0.990993
TSPAN2	0.205071	0.0697006	0.00634549	3.37651e-16	0	0.718882
SLC22A15	0	0.198156	8.99562e-05	0	0	0.801754
ATP1A1	0	0.00253188	0.0349292	0	0	0.962539
CD58	0	0.159817	0.0576757	0	0	0.782508
CD2	0.255606	0.316337	0.0357957	0	0	0.392261
TTF2	0.0661555	0.10537	0.00609416	0	0	0.822381
MAN1A2	0.252753	0.236371	0.0253195	0	1.26488e-26	0.485556
TENT5C	0.239412	0.0685064	0.0670422	0	8.89346e-11	0.62504
GDAP2	0	0.07247	0.00326869	0	0	0.924261
WDR3	0	0.134331	0.214572	0	0	0.651097
PHGDH	3.09515e-10	2.53529e-06	0.191314	0	1.21816e-09	0.808683
NOTCH2	0.212224	0.0685416	9.85214e-08	4.0626e-10	0	0.719234
SEC22B	0.0359285	0.147123	0.00780266	0	0.0841578	0.724988
LOC105378954	0.145905	0.0914408	0.00245911	0	0	0.760195
NBPF8	0.299077	0.172844	0.206765	3.93898e-11	0	0.321314
PDE4DIPP2	0.070944	0.549781	0.0129919	0	0	0.366283
NBPF26	0.566712	0.0280803	0.018963	0.0516183	1.92536e-08	0.334627
LINC00623	0.611746	0.00374141	0.00434454	3.51032e-07	0	0.380168
FCGR1B	0.171331	0.0933305	0.00589118	0.0929669	0	0.63648
SRGAP2C	0.0146098	0.0443384	0.0110042	1.35837e-18	0	0.930048
FCGR1CP	0.121601	0.0781156	0.0160681	0.0689759	0	0.71524
NBPF15	0.162315	0.256777	0.000450927	0	0	0.580457
SRGAP2B	0.103089	0.029175	0.0400461	0	0	0.82769
LINC01145	0.0793721	0.0182085	0.000182538	0	0	0.902237
LOC100996740	0	0.368798	0.00234312	0	0	0.628859
NBPF20	0.129032	0.135226	0.028258	0	0	0.707485
NBPF25P	0.210761	0.0406924	0.0558537	0	0	0.692693
RNF115	0.0853061	0.170335	0.10584	0.0318186	0	0.6067
POLR3C	0.0629707	0.340047	0.0172481	4.31247e-10	1.16262e-09	0.579734
PIAS3	0.43278	0.0347843	0.00500882	8.79417e-11	5.51982e-11	0.527427
PEX11B	0.163068	0.0631638	0.00507377	8.5301e-10	8.15925e-10	0.768695
RBM8A	0	0.00839495	0.0501188	0	0	0.941486
LIX1L	0.0794798	0.190407	0.012118	0	0	0.717995
POLR3GL	0.0123056	0.0682397	0.00105514	0	0	0.9184
TXNIP	0.0787444	0.00063643	0.0535063	0	0	0.867113
NBPF10	0	0.00577043	0.0709082	0	0	0.923321
NOTCH2NLA	0	0.0135799	0.0290234	0	0	0.957397
NUDT4P2	0.237638	0.0844281	0.0633804	0	0	0.614554
SEC22B4P	0.0370905	0.0133284	0.00779335	0	0	0.941788
NBPF12	0.0657485	0.138315	0.00412196	3.00251e-10	0	0.791814
PRKAB2	0	0.182588	0.0281084	0	0	0.789303
CHD1L	0	0.351647	0.0277338	1.89203e-10	0	0.620619
PDIA3P1	0	0.0592834	0.0699816	0	0	0.870735
ACP6	0.0406336	0.0289976	0.00225996	0	0	0.928109
GPR89B	0.142842	0.149491	0.0313729	0	0	0.676294
NBPF11	0.0221688	0.174797	0.000868113	1.43217e-08	1.11085e-09	0.802166
LINC01138	0.15519	0.00267368	0.0256406	0.0116249	2.0723e-10	0.80487
LOC105371224	0.0633476	0.00124141	0.00847484	9.26093e-09	1.29061e-07	0.926936
NBPF14	0.0323049	0.0280402	0.0163024	0	0	0.923352
NOTCH2NLB	0	0.00126278	0.0251784	0	5.92711e-22	0.973559
NUDT4B	0.23653	0.0977892	0.0640351	0	0	0.601646
PDE4DIP	0	0.246768	0.0990862	0	0	0.654146
NBPF9	0.176776	0.13817	0.0435054	0	0	0.641549
NOTCH2NLC	0	0.000688055	0.0102038	0	0	0.989108
NBPF19	0	0.0305489	0.000566869	0	0	0.968884
LINC00869	0.302786	0.188945	5.14964e-05	0	5.04284e-10	0.508218
FCGR1A	0.121843	0.123248	0.000183018	0.0241553	0	0.730571
H4C14	0.0136104	0.0821476	0.110722	0	0.14016	0.65336
H2AC18	0.0687253	0.109864	0.00280323	0	0	0.818608
H2AC19	0.0823919	0.113561	0.00276223	0	2.6667e-09	0.801285
H4C15	0.238399	0.00987608	0.220145	0	0	0.531579
H2BC21	0.0804467	0.113615	0.0167633	0	0	0.789175
BOLA1	0.224059	0.273636	0.0189472	0	0	0.483358
SF3B4	0	0.0134871	0.00227593	0	0	0.984237
MTMR11	0.153529	0.081357	0.250072	0.0857039	0	0.429337
VPS45	0.119466	0.0464696	0.000596378	0	0	0.833468
PLEKHO1	0.0646048	0.0639089	0.136483	0	0	0.735003
ANP32E	0.102582	0.0136835	0.0687533	0	2.33897e-10	0.814982
APH1A	0.16185	0.000176488	0.0147704	1.03687e-10	0	0.823203
MRPS21	0.23433	0.123979	0.00943387	7.40931e-16	0	0.632257
PRPF3	0.0219605	0.0426425	0.00617054	0	0	0.929226
RPRD2	0.00433135	0.153719	0.0638187	0	0	0.778131
TARS2	0.168755	0.190315	0.000305118	0	0	0.640625
ADAMTSL4-AS2	0.36482	0.0672512	0.0402041	0	0	0.527725
ADAMTSL4	0.196692	0.205947	0.0433776	0.0467136	0	0.50727
ADAMTSL4-AS1	0.198884	0.0613726	0.00493638	0	5.78206e-10	0.734807
MCL1	0	0.078668	0.00753929	0	0	0.913793
ENSA	0.0691384	0.002502	0.000450988	0	0	0.927909
GOLPH3L	0	0.0232552	0.21896	0	0	0.757785
CTSS	0	0.0908024	0.118795	0	0	0.790403
ARNT	0	0.000100653	0.0204378	0	0	0.979462
SETDB1	0.162187	0.000272529	0.0012425	0	2.39354e-10	0.836298
CERS2	0.305039	0.0352222	0.0056787	0.0216007	0	0.632459
MINDY1	0.375599	0.113412	0.130758	8.87903e-09	2.52202e-08	0.380231
PRUNE1	0.249118	0.0107058	0.0286214	0	0	0.711555
CDC42SE1	0	0.00188692	0.0513655	0	0	0.946748
GABPB2	0	0.172496	0.0701567	0	0	0.757347
TNFAIP8L2	0.112701	0.0354156	0.23521	0.0188423	4.54423e-09	0.597832
SCNM1	0	0.00530155	0.00829362	0	0	0.986405
VPS72	0	0.0236349	0.00571187	0	0	0.970653
PIP5K1A	0	0.0313395	0.0394137	0	0	0.929247
PSMD4	0.210213	0.022869	0.0130197	0	2.7319e-10	0.753899
ZNF687	0.187253	0.00447065	0.00677422	0	0	0.801502
PI4KB	0.123901	0.140232	0.00875871	0	9.96074e-11	0.727109
RFX5	0.283484	0.240337	0.00954255	0	0	0.466636
SELENBP1	0.319633	0.0799534	0.0271339	0	0	0.57328
PSMB4	0.105152	0.0871678	0.0240425	0	0	0.783638
POGZ	0.0712436	0.00765331	0.00510074	5.79869e-10	0	0.916002
SNX27	0.0236347	0.046757	0.000727355	0	2.3806e-10	0.928881
MRPL9	0.0368447	0.103075	0.00838427	0	0	0.851696
THEM4	0	0.260366	0.00180012	0	0	0.737834
S100A10	0.16909	0.0772905	0.0991548	0	0	0.654465
S100A11	0.0512482	0.208976	0.0439707	0	2.21141e-07	0.695804
S100A9	0	0.280542	0.0165032	0	0	0.702954
S100A12	0.132741	0.231588	0.00401132	0	0	0.631661
S100A8	0.0950609	0.289712	0.00313378	0	0	0.612094
S100A6	0	0.158706	0.116326	0	0	0.724968
S100A4	0	0.155306	0.189961	0.057608	0.0142335	0.582891
CHTOP	0.176937	0.143568	0.0199419	4.42399e-10	0	0.659553
SNAPIN	0.404607	0.0269876	0.00319018	0	0	0.565215
ILF2	0.0776775	0.0178446	0.0117029	0	0	0.892775
INTS3	0.391035	0.0844592	0.0153274	0.138065	0	0.371113
SLC27A3	0.343401	0.00255272	0.166375	0.0185005	0	0.469171
GATAD2B	0	0.0504415	0.0271523	0	0	0.922406
DENND4B	0.0756284	0.032332	0.0605241	0.107015	0	0.7245
CRTC2	0	0.00840348	0.00577513	0.087002	0	0.898819
SLC39A1	0.0634674	0.152693	0.069291	0.077701	3.20152e-09	0.636847
JTB	0	0.0813502	0.00354618	0	0	0.915104
RPS27	0	0.215953	0.0588796	0	0	0.725168
TPM3	0.0539137	0.162951	0.00422733	0	0	0.778908
C1orf43	0.187164	0.00793727	0.00465287	0	0	0.800246
UBAP2L	0	0.100929	0.0626631	0	0	0.836408
HAX1	0	0.0108331	0.00302602	0	0	0.986141
ATP8B2	0.0621869	0.409216	0.000123722	0	0	0.528474
IL6R	0.0335845	0.00375428	0.048543	0	0	0.914118
UBE2Q1	0.270923	0.0450054	0.0317996	0	0	0.652272
ADAR	0.126733	0.0459409	0.00781222	0.00615866	0	0.813356
PMVK	0.04447	0.0114255	0.00938063	0.138102	0	0.796622
PBXIP1	0.341151	0.221751	0.023644	0	0	0.413453
PYGO2	0.288472	0.382457	0.0178627	0	0	0.311209
SHC1	0.277296	0.0105287	0.0185338	0	0	0.693641
CKS1B	0.15651	0.0163451	0.00354449	0	0	0.8236
FLAD1	0.276534	0.151581	0.0844621	0	0	0.487423
ZBTB7B	0.199535	0.0962907	0.0690534	0.0291293	4.74643e-09	0.605991
ADAM15	0.155882	0.1288	0.130244	0.280963	0	0.30411
SLC50A1	0.108922	0.0303327	0.00616582	0	0	0.85458
DPM3	0	0.00689699	0.0245079	0.196955	0	0.77164
KRTCAP2	0.105099	0.0290483	0.0256034	0.0384202	0	0.801829
THBS3	0.585145	0.00330047	0.0111218	0	0	0.400432
MTX1	0.189159	0.268714	0.00197704	0	0	0.54015
GBA	0.0839674	0.339429	0.0240181	0	0	0.552585
SCAMP3	0.0553234	0.0610871	0.00093449	0	0	0.882655
CLK2	0	0.228251	0.00300347	0	0	0.768745
FDPS	0.124448	0.00350026	0.0423072	0	0	0.829744
RUSC1	0.449398	0.0461871	0.0370747	0.0548597	0	0.412481
ASH1L	0.0886825	0.0212402	0.0366716	1.31368e-09	4.92438e-10	0.853406
MSTO1	0	0.0390009	0.000874046	0	0	0.960125
YY1AP1	0.402438	0.210248	0.0149852	0	1.12136e-10	0.372328
DAP3	0.0509399	0.190648	0.00640743	0	0	0.752004
GON4L	0.0115803	0.0284004	0.00388132	0	0	0.956138
SYT11	0.130915	0.0475855	0.0752543	0	3.26399e-10	0.746245
RIT1	0	0.0677421	0.00212008	0	0	0.930138
KHDC4	0.041772	0.280719	0.0323639	0	0	0.645145
ARHGEF2	0	0.0211187	0.0098602	0	0	0.969021
SSR2	0	0.005649	0.0771941	0	0	0.917157
UBQLN4	0.0783607	0.288616	0.0237352	0	0	0.609288
LAMTOR2	0.163103	0.0443606	0.114717	0.0313992	0	0.64642
LMNA	0.171631	0.123957	0.000855292	0.108762	0.0290715	0.565723
SEMA4A	7.16593e-10	0.018207	0.169536	0	0.0195866	0.79267
SLC25A44	0.068313	0.0385697	0.0536157	0	0	0.839502
PMF1	0.0396632	0.000743464	0.0717998	0	0	0.887794
PAQR6	0.62379	0.00198198	0.181262	0	0	0.192966
SMG5	0.341155	0.00352862	0.243431	0	0	0.411885
TMEM79	0.117182	0.00100569	0.0561299	0.0310412	0	0.794642
GLMP	0	0.0564477	0.291395	0.0363828	0	0.615774
CCT3	0.0524725	0.112018	0.0678569	0	0	0.767652
MEF2D	0	0.149487	0.0150033	0.0021261	0	0.833383
NAXE	0.244733	0.163993	2.00208e-05	0	0	0.591254
GPATCH4	0	0.0955577	0.0187444	0	0	0.885698
ISG20L2	0.146509	0.00938177	0.041187	0	0	0.802922
METTL25B	0.122015	4.60456e-07	0.00824029	0	9.49492e-11	0.869745
MRPL24	0.156666	0.0406806	0.00203799	0	0	0.800615
HDGF	0.377013	0.115542	0.0369262	0	0	0.470519
PRCC	0	0.0104719	0.0871509	0	0	0.902377
SH2D2A	0.253489	0.12878	0.0594178	1.74038e-17	1.14024e-16	0.558313
ARHGEF11	0.333769	0.223782	0.032291	0	0	0.410158
ETV3	0	0.0699413	0.0331755	0	0	0.896883
FCRL5	0.0171984	0.071083	0.00368485	0	0	0.908034
FCRL3	0.031921	0.315977	0.0426586	0	0	0.609443
FCRL2	0.149815	0.228666	0.0404323	6.45715e-11	8.54969e-10	0.581087
FCRL1	0.0359168	0.180381	0.0889834	0	0	0.694719
CD1D	0	0.0857303	0.0105807	0	0	0.903689
CD1C	0.102621	0.146617	0.000908253	0	8.22914e-10	0.749854
MNDA	0.211691	0.0833463	0.0280913	0.0922039	0	0.584668
PYHIN1	0.0445637	0.283569	0.0333282	0	7.03545e-11	0.638539
IFI16	0.122096	0.0400171	0.0376062	0.0883786	0	0.711902
AIM2	0.0828672	0.0433667	0.000110822	0.063202	2.2106e-10	0.810453
DUSP23	0	0.104845	0.0950745	0.121149	0	0.678932
FCRL6	0.0432519	0.151873	0.0542988	0	0	0.750576
SLAMF8	0.398023	0.057949	0.00039482	0	0	0.543633
TAGLN2	0.314969	0.000398869	0.0311193	0	0	0.653513
PIGM	0.117738	0.0389529	0.0965231	0	0	0.746786
IGSF8	0.04799	0.305562	0.0174665	0	0	0.628981
PEA15	0.256173	0.0100714	0.144858	0.0719908	0	0.516907
DCAF8	0.0796923	0.382348	0.0167681	0	0.0621037	0.459088
PEX19	4.10029e-10	0.0145319	0.00332263	0	0	0.982145
COPA	0	0.0319192	0.116799	0	4.7132e-10	0.851282
NCSTN	0.0458685	0.188942	0.00314704	0	0	0.762042
SLAMF6	0.0667569	0.340159	0.0756829	0.00918816	0	0.508213
CD84	0	0.196964	0.0150523	0	0	0.787984
SLAMF1	0.0363719	0.166184	0.0407914	0	0	0.756653
CD48	0.0789591	0.035647	0.0588428	0	0	0.826551
SLAMF7	0.19551	0.000881234	0.00483196	0	0.102501	0.696276
LY9	0.0376774	0.486085	0.000766481	0	4.92176e-10	0.475471
CD244	0.0386152	0.0553513	0.00161488	0	0	0.904419
F11R	0	0.00793202	0.00527163	0	0	0.986796
TSTD1	0.183266	0.116444	2.74059e-05	0	0	0.700262
USF1	0.374257	0.00060457	0.209495	8.90886e-11	0	0.415644
ARHGAP30	0	7.94976e-06	0.0350156	0	0	0.964976
PFDN2	4.96172e-10	0.023014	0.0067448	0	1.30008e-10	0.970241
NIT1	0.487078	0.0743289	0.0338335	0	0	0.40476
DEDD	0.233485	0.0283794	0.036412	0	2.09679e-09	0.701724
UFC1	0	0.0632745	0.000609277	0	0	0.936116
USP21	0.304381	0.372729	0.00749324	2.06874e-10	0	0.315397
PPOX	0.261133	0.310995	0.00382824	0	0	0.424044
B4GALT3	0.307488	0.177923	0.0354018	0	0	0.479187
NDUFS2	0	0.0175057	0.015685	0	0	0.966809
FCER1G	0.0847318	0.325111	0.00618942	0	0	0.583968
TOMM40L	0.327295	0.071125	0.0294257	0	0	0.572154
MPZ	0.133885	0.348902	0.0449247	0	0	0.472288
SDHC	0	0.0119062	0.0348758	0	0	0.953218
FCGR2A	0.203436	0.13538	0.0207411	0	0	0.640443
HSPA6	0.245889	0.0850646	0.0112819	1.80866e-08	7.05769e-10	0.657764
FCGR3A	0.33009	0.0261085	0.0261773	0	1.34941e-09	0.617624
FCGR2C	0.0308306	0.0347665	0.112086	1.12652e-08	0	0.822317
HSPA7	0.145499	0.069173	0.261912	0.131337	0	0.392079
FCGR3B	0	0.19125	0.0366602	0	0	0.77209
FCGR2B	0.221666	0.0468872	0.0781163	0	0	0.65333
FCRLA	0.0827461	0.283272	0.0224484	0.00114154	0	0.610392
DUSP12	0.0733957	0.0464121	0.00680579	0	0	0.873386
ATF6	0.105749	0.115215	0.00874514	0	0	0.770291
SH2D1B	0.256329	0.199401	0.00512086	0	0	0.53915
UHMK1	0.265452	0.0248201	0.0253656	5.65714e-10	1.37197e-10	0.684362
UAP1	0	0.000514581	0.0967993	0	0	0.902686
HSD17B7	0.0379449	0.0123435	0.0257572	0	0	0.923954
MGST3	0.0831124	0.0385396	0.144276	0.0717387	2.78287e-09	0.662334
ALDH9A1	0	0.142929	0.0744704	0	0	0.782601
TMCO1	0.40582	0.03307	0.000394306	1.06464e-10	0	0.560715
UCK2	9.16575e-10	2.31864e-06	0.0977448	0	0	0.902253
POGK	0	0.0654031	0.0607954	0	0	0.873801
POU2F1	7.36323e-08	0.0103616	0.0222536	0	0	0.967385
CD247	0.165084	0.360352	0.0256602	0	0	0.448904
CREG1	0.155951	0.0137121	0.0294638	0	0	0.800873
RCSD1	0	0.0212079	0.0155964	0	0	0.963196
MPZL1	0.891978	2.20069e-05	1.06719e-05	0	0	0.10799
MPC2	0.374817	0.0675237	0.0416278	0	0	0.516032
DCAF6	0.201299	0.142193	0.0362299	0	0	0.620278
TIPRL	0.0761484	0.00340591	0.000475375	0	0	0.91997
SFT2D2	0.0107302	0.00228629	0.0220486	0	0	0.964935
BLZF1	0	0.0387415	0.00389317	0.0212386	0	0.936127
F5	0.546959	0.150961	0.0363563	0	0	0.265724
SELL	0	0.0331945	0.00216094	0.187075	0	0.77757
SCYL3	0.12667	0.0210123	0.02227	0.1173	0	0.712748
KIFAP3	0.173973	0.0887479	0.034451	2.22578e-19	0	0.702828
PRRC2C	0.256635	0.00339753	0.013363	0.0131383	0	0.713466
VAMP4	0.18859	0.0427088	0.0553347	0	0	0.713367
EEF1AKNMT	0.0665341	0.19458	0.060349	0	1.33587e-17	0.678537
PIGC	0.0195793	0.387117	0.00130204	0	0	0.592001
SUCO	0.278763	0.10725	0.0481989	0	0	0.565788
TNFSF4	0.105142	0.0471876	0.00207272	0	0	0.845598
PRDX6	0.283427	0.111046	0.00132154	0	0	0.604206
KLHL20	0.18596	0.219291	0.00283642	0.00863809	3.04879e-07	0.583274
GAS5	0.177373	0.284935	0.00132527	0	0	0.536367
ZBTB37	0	0.042283	0.0880546	0	0	0.869662
RC3H1	0.0521257	0.00546015	0.0311395	0	0	0.911275
RABGAP1L	0.0240734	0.169976	0.0832717	0	0	0.722679
CACYBP	0.223844	0.0045981	0.0291302	0	2.24624e-09	0.742427
MRPS14	0.249715	0.0360704	0.00219704	0	0	0.712017
KIAA0040	0.108048	0.00780697	0.0142942	0.0199469	0	0.849904
COP1	0.0729567	0.127197	0.0224737	0.0195917	0	0.757781
RALGPS2	0.204804	0.211163	0.0530556	0	0	0.530977
FAM20B	0.200812	0.101578	0.102632	0	0	0.594979
TOR3A	0.113602	0.000159778	0.065243	0	1.18877e-10	0.820995
ABL2	0.248815	0.00600944	0.0784351	0.0802431	8.8322e-11	0.586498
SOAT1	0.239226	0.0573469	0.00145703	0	0	0.70197
TOR1AIP2	0	0.130164	0.131275	0	0	0.738561
TOR1AIP1	0	0.200269	0.019922	0	0	0.77981
CEP350	0	0.00126515	0.0952065	0	0	0.903528
QSOX1	0.248127	0.226993	0.00345974	0.0537079	0	0.467713
ACBD6	0	0.25169	0.00082301	0	0	0.747487
XPR1	0.0930578	0.104099	0.111765	9.70406e-11	0	0.691079
STX6	3.41309e-10	7.10927e-05	0.0505517	0	0	0.949377
MR1	0.0336842	0.0505564	0.00227491	0.0705203	0	0.842964
IER5	0.0754665	0.00671929	0.0372758	0.133254	0.0450911	0.702194
CACNA1E	0.159261	0.281559	3.9988e-05	3.79118e-08	0	0.55914
GLUL	0.283693	0.00050264	0.0173745	0	0	0.698429
RNASEL	0	0.0833056	0.000269286	0.0682284	1.15928e-09	0.848197
NPL	0.542187	0.000801557	0.00504893	1.02311e-09	1.35807e-09	0.451962
DHX9	0	0.0634436	0.121443	0	0	0.815113
SMG7	8.16884e-10	0.0406825	0.00485706	0	0	0.95446
NCF2	0.00348206	0.163633	0.0614606	0	0	0.771424
ARPC5	0.0491334	0.140407	0.0218752	0	0	0.788585
RGL1	0.0788733	0.324423	0.032901	1.82376e-10	0	0.563803
TSEN15	0.478333	0.0926811	0.0777887	0	0	0.351197
EDEM3	0	0.0075855	0.0522608	0	0	0.940154
NIBAN1	0.0509926	0.0153744	0.0180096	0	0	0.915623
RNF2	0	0.0412149	0.00328127	0	0	0.955504
TRMT1L	0	0.0176149	0.0788367	0.02522	3.46729e-17	0.878328
IVNS1ABP	0.0482765	0.112738	0.00676723	0	0	0.832218
TPR	0.215062	0.200917	0.0422464	0.0774374	0	0.464338
PTGS2	0.186924	0.000336771	0.0292322	0.0310005	0	0.752506
RGS18	0	0.153079	0.118617	0	0	0.728304
RGS2	0.374857	0.00618483	0.00678557	2.82629e-07	6.21683e-11	0.612172
UCHL5	0.174987	0.0248112	0.0201544	0	0	0.780047
RO60	0.167484	0.0178217	0.0473261	0	0	0.767368
CDC73	0	0.143902	0.0262398	0	0	0.829858
DENND1B	0.0661116	0.112384	0.000339698	0.0419161	0	0.779249
NEK7	0.13135	0.0343172	0.000274946	1.99431e-09	9.49191e-10	0.834058
PTPRC	0	0.0519216	0.0121715	0	0	0.935907
ZNF281	0.444672	0.0308971	0.0074756	0.0442375	0	0.472718
DDX59	0.0581751	0.0145125	0.0100173	0	0	0.917295
KIF21B	0	0.00659312	0.0057876	0	0	0.987619
TMEM9	0.0714084	0.0598836	0.00253514	0	0	0.866173
CSRP1	0.281342	0.00583359	0.0432758	0.00989107	2.10441e-10	0.659657
IPO9	0.0829595	0.276497	0.0243382	0	0	0.616205
TIMM17A	0	0.00238555	0.00900472	0	0	0.98861
RNPEP	0.22458	0.0110483	0.00458535	0	0	0.759786
ARL8A	0.208472	0.238899	0.00384806	0	0	0.548781
PTPN7	0.15613	0.0944356	0.0374779	0	0	0.711957
PPP1R12B	0	0.00283154	0.0711072	0	0	0.926061
KDM5B	0	0.0298362	0.0783854	0	0	0.891778
RABIF	0	0.0402748	0.0370611	0	0	0.922664
KLHL12	0	0.00670559	0.0738278	0	0	0.919467
ADIPOR1	0.295642	0.103275	0.0154341	0	0	0.585649
CYB5R1	0.307136	0.0426274	0.00365675	0	0	0.646579
TMEM183A	0.239628	0.135948	0.0206807	0	0	0.603743
CHI3L1	0.145293	0.0291153	0.00153199	7.88589e-11	0.160268	0.663792
BTG2	0	0.0819923	0.00018045	0	0	0.917827
ATP2B4	0	0.000295604	0.0602746	0	0	0.93943
LAX1	0.213048	0.126697	0.0552947	0	9.15433e-10	0.604961
ZC3H11A	0	0.00453806	0.0365244	0	0	0.958938
ZBED6	0	0.00644112	0.0743996	0	0	0.919159
SNRPE	0.114537	0.00937045	0.00493917	0	0	0.871154
PPP1R15B	6.81539e-08	0.0113346	0.0211031	0	1.62473e-08	0.967562
PIK3C2B	0	0.170504	0.0985944	0	0	0.730901
MDM4	0	0.00815027	0.00452907	0	0	0.987321
LOC105371692	0.125357	0.0294652	0.0121998	0.0517233	0	0.781255
RBBP5	0	0.103014	0.0361363	0.0212479	0	0.839601
DSTYK	0.0824454	0.0466729	0.00440228	0	0	0.866479
TMCC2	0.168606	0.0699509	0.0490717	0	0	0.712371
NUAK2	0.468363	0.00296118	0.0523073	0.0148312	0	0.461537
ELK4	0	0.349396	0.121463	0	0	0.529141
NUCKS1	0	0.0500152	0.0758923	0	0	0.874092
RAB29	0.465086	0.0917425	0.0258803	0	0	0.417291
SLC41A1	0	0.274756	0.160048	0	0	0.565196
SRGAP2	0	0.0437606	0.0193845	0	0	0.936855
IKBKE	0.268099	0.0969248	0.0823897	0	0	0.552586
RASSF5	0	0.0101704	0.0345619	2.10142e-17	3.92632e-16	0.955268
EIF2D	0.077332	0.433156	0.0207245	0	0	0.468787
MAPKAPK2	0.178646	0.145323	0.0247345	4.31286e-10	0	0.651296
FCMR	0	0.503929	0.0320762	0	0	0.463995
YOD1	0.250243	0.0141887	0.0813953	0	0	0.654173
PFKFB2	0.291361	0.248984	0.0760278	1.05036e-10	5.4721e-11	0.383627
C4BPA	0.400237	0.0254545	0.0011345	0	0	0.573174
CD55	0.177901	0.238457	0.0130569	0	0	0.570585
CR1	0.232162	0.338478	0.00900234	0	0	0.420358
CD46	0	0.0155408	0.0451078	0	0	0.939351
MIR29B2CHG	0.0568184	0.0123284	0.0287429	7.16813e-08	0	0.90211
G0S2	0.0772968	9.51561e-08	0.00765613	0	1.24893e-16	0.915047
TRAF3IP3	0.15046	0.15228	0.0340024	0	0	0.663258
UTP25	0	0.326431	0.0467072	0	0	0.626862
RCOR3	0.264778	0.193636	0.0177795	0	0	0.523807
TRAF5	0	0.329541	0.0485987	0	0	0.62186
SLC30A1	0.0144284	0.0843551	0.0364161	0	0	0.8648
LPGAT1	0	0.0313289	0.0142345	0	0	0.954437
INTS7	0	0.0803453	0.0930853	0	0	0.826569
RPL21P28	0	0.360293	0.0090434	0	0	0.630664
PPP2R5A	0.144078	0.0630062	0.000377861	0	1.74206e-06	0.792536
PACC1	0.443596	0.0231071	0.000890283	0	0	0.532407
NENF	0.234136	0.100561	0.0328711	0	0	0.632432
ATF3	0.321197	0.00649902	0.00222196	0.0781463	2.67633e-10	0.591935
BATF3	0.0948964	0.201195	0.198468	0.0776145	0	0.427826
NSL1	0	0.0644584	0.0214234	0	0	0.914118
TATDN3	0.386881	0.00034959	0.00791109	0	0	0.604859
FLVCR1	0.355632	0.0287494	0.230733	0	5.87584e-09	0.384885
ANGEL2	0.218249	0.0937049	0.00808772	1.20081e-10	0	0.679958
RPS6KC1	0	0.0130464	0.0166723	0	0	0.970281
SMYD2	0.221712	0.404989	0.00199895	2.69588e-10	0	0.3713
LYPLAL1	0	0.0127047	2.28664e-06	0	0	0.987293
EPRS1	0.0690519	0.0443147	0.114707	0	0	0.771926
BPNT1	0.476178	0.0348308	0.0229186	0	0	0.466073
IARS2	0	0.0226329	0.0959573	0	0	0.88141
RAB3GAP2	0.107514	0.0226771	0.111162	0.163332	0.0832103	0.512105
MTARC1	0.356658	0.0122747	0.0290385	4.67896e-10	1.03782e-10	0.602029
HLX	0.114119	0.00140146	0.0287145	0	0.042383	0.813382
MIA3	0.0969029	0.00124039	0.0401656	0.127389	3.33286e-09	0.734302
AIDA	0.198001	0.174908	0.0376046	0	0	0.589486
BROX	0.0607658	0.0924587	0.00039312	0	1.36468e-19	0.846382
TLR5	0.0742443	0.134996	0.000177398	0	0	0.790582
CAPN2	0.193302	0.00119096	0.000218335	0	1.09355e-10	0.805289
TP53BP2	0	0.00266392	0.165794	0	0	0.831542
FBXO28	0.368507	0.00464612	0.0284883	6.79486e-16	0	0.598358
DEGS1	0.0351591	0.0521473	0.00327951	0.0624712	0	0.846943
NVL	0.134914	0.337636	0.0209012	0	0	0.506548
CNIH4	0.155729	0.256067	0.00429945	1.60642e-10	0	0.583905
WDR26	0.353493	0.0240243	0.0441932	0	0	0.57829
LBR	0	0.111745	0.00431011	0	0	0.883945
SRP9	0.35029	0.000174858	0.00411916	0	0	0.645416
TMEM63A	0.219969	0.14476	0.0968144	5.53865e-11	0	0.538457
PYCR2	0.285257	0.383513	0.054434	0	0	0.276797
SDE2	0	0.0163687	0.113444	1.50701e-18	6.56588e-16	0.870188
H3-3A	0.137314	0.246692	0.00664365	0	0	0.60935
ACBD3	0	0.000297307	0.0533668	0	0	0.946336
PARP1	0	0.119917	0.173462	0	0	0.70662
ITPKB	0.111961	0.243547	0.0154439	0	0	0.629049
PSEN2	0.35911	0.000673497	0.0136022	0	8.11129e-11	0.626615
COQ8A	0.257781	0.296551	0.0427215	0	0	0.402947
SNAP47	0.13031	0.0759587	0.00436627	0	0	0.789365
JMJD4	0.258492	0.0698719	0.00890335	0	0	0.662733
ARF1	0.537014	0.0016741	0.00539071	1.38273e-09	3.65694e-08	0.455921
C1orf35	0.196511	0.0674474	0.0541018	0.16719	1.77387e-09	0.514751
MRPL55	0.21362	0.122136	0.0162173	1.23003e-10	0	0.648026
GUK1	0.429755	0.123935	0.0115662	0	0	0.434744
IBA57	0.23356	0.151145	0.0077704	0	0	0.607524
OBSCN	0.183487	0.17227	0.0170245	2.95341e-08	0	0.627218
TRIM11	0.181491	0.181995	0.0103175	0	0	0.626197
RNF187	0.118515	0.0823373	0.0361625	0	0	0.762985
RAB4A	0.243744	0.306095	0.0155488	0	0	0.434612
CCSAP	0.559552	0.0277294	0.0178511	1.09333e-20	0	0.394868
NUP133	0.0833701	0.106565	0.0773106	0	0	0.732754
ABCB10	0.177365	0.0967374	0.0281889	0	0	0.697709
TAF5L	0.140525	0.0489087	0.0533554	0	4.12527e-10	0.757211
GALNT2	0	0.086571	0.0540158	0	0	0.859413
COG2	0.075451	0.0513949	0.0338194	0	0	0.839335
TTC13	0	0.199482	0.0151605	0	0	0.785357
FAM89A	0	0.173071	2.04109e-05	0	0	0.826909
C1orf131	0.205702	0.11464	0.0431185	0	0	0.63654
GNPAT	0	0.00201946	0.0231728	0	0	0.974808
EXOC8	0	0.014339	0.000239419	0	0	0.985422
EGLN1	0	2.20673e-06	0.0247879	0	0	0.97521
TSNAX	0.11994	0.0945531	0.0128477	0	0	0.77266
SIPA1L2	0.111741	0.183727	0.0283909	0.0154113	0	0.66073
NTPCR	0.440257	0.172688	0.0446808	0	0	0.342373
PCNX2	0.0180067	0.199491	0.0220896	8.54274e-07	0	0.760411
COA6	0.0431216	0.0182416	0.00336693	0	0	0.93527
TARBP1	0.0431123	0.200709	0.00585836	0	0	0.75032
IRF2BP2	0.466739	0.291006	0.0259561	0.00752838	1.75185e-07	0.208771
TOMM20	0.123713	0.302427	0.0001705	0	0	0.573689
RBM34	0.204093	0.0745746	0.00371036	0	0	0.717622
ARID4B	0.406456	0.00523768	0.00372637	3.77874e-10	0	0.58458
GGPS1	0.07066	0.0428725	0.00500076	0	0	0.881467
LYST	0	0.0737604	0.0030461	0	0	0.923194
GPR137B	0.571264	0.0388929	0.00178945	1.01379e-08	0	0.388053
ERO1B	0.261299	0.0110918	0.0149945	2.58816e-10	0	0.712615
LGALS8	0.263295	0.11419	0.0304229	0.123814	0	0.468279
HEATR1	0.0516762	0.149901	0.0788722	0	0	0.719551
MTR	0	0.317111	0.0612964	0	0	0.621592
FH	0.0921517	0.00612054	0.0891441	9.54822e-11	0	0.812584
KMO	0.0843858	0.000247502	0.0138944	0	0	0.901472
OPN3	0.35721	0.101288	0.00393061	0	0	0.537571
CEP170	0.193421	0.00873875	0.0538849	0	0	0.743956
SDCCAG8	0.0396303	0.0915974	0.00100221	0	0	0.86777
ZBTB18	0	0.00512909	0.0349413	0	0	0.95993
ADSS2	0.0222659	0.0202826	0.0274809	0	0	0.929971
DESI2	0.276415	0.0453191	0.0998035	0	5.52632e-10	0.578462
COX20	0.143322	0.357503	2.33412e-05	0.00270995	0.215049	0.281393
HNRNPU	0	0.0330862	0.162309	0	0	0.804604
EFCAB2	0.0290196	0.0602605	0.00541735	0.0759934	0	0.829309
CNST	0.024387	0.290733	0.0615648	0	0	0.623315
SCCPDH	0.347905	0.119848	0.00407204	0	0	0.528175
AHCTF1	0.395521	0.127487	0.00452815	0	0.100028	0.372436
LOC112268259	0.14167	0.00146456	0.0690643	0	0	0.787801
ZNF496	0.117513	0.00843237	0.0296141	1.11696e-10	0	0.844441
NLRP3	0	0.0347268	0.00219385	0	0	0.963079
TRIM58	0.277737	0.0738323	0.0511295	0	3.26872e-10	0.597302
OR2W3	0.169807	0.0435541	0.0618932	0	0	0.724746
SH3BP5L	0.0772736	0.0562601	0.113107	1.15043e-10	0	0.753359
ZNF672	0.449601	0.043521	0.0408217	0	0	0.466056
ZNF692	3.87826e-16	0.0888189	0.178778	0.0745691	0	0.657834
ACP1	0.253605	0.2024	0.0392319	0	0	0.504763
TMEM18	0.0352502	0.21341	0.00470126	0	0	0.746639
EIPR1	0.16432	0.0321599	0.00269239	0	0	0.800828
TRAPPC12	0.525293	0.0997522	0.0253331	0	0	0.349621
ADI1	0.471066	0.0140586	0.00105727	0	8.30028e-11	0.513818
RNASEH1	0	0.051353	0.0605903	0	0	0.888057
RPS7	0	0.116749	0.00953403	0	0	0.873717
CMPK2	0	0.0216446	0.000220552	0	0	0.978135
RSAD2	0.11304	0.0226856	2.05229e-05	0	0	0.864254
RNF144A	0.295254	0.26975	0.000865504	0.0807707	1.03908e-10	0.35336
ID2	0.27434	0.0218298	0.125038	0.0607927	1.05387e-10	0.517999
KIDINS220	0	0.0109614	0.201203	0.0575537	0.0533184	0.676964
MBOAT2	0.104799	0.00754985	0.0453939	0.110131	0.14854	0.583586
ITGB1BP1	0.317295	0.116786	0.0183557	0	0	0.547563
CPSF3	0.0241952	0.00540753	0.0638899	0	0	0.906507
IAH1	0.0494465	0.0263157	0.115914	0	0	0.808324
ADAM17	0	0.0745382	0.0841765	0	0	0.841285
YWHAQ	0.418954	0.0590802	0.0532495	0	0	0.468716
KLF11	0.197832	0.01293	0.00856868	0	0	0.78067
RRM2	0.226864	1.58527e-05	0.0968563	1.39903e-10	0	0.676263
HPCAL1	0.41051	0.0010202	0.010573	0.104019	1.73563e-10	0.473878
ODC1	0.441496	0.0621789	0.0634232	0	0	0.432902
NOL10	0.130977	0.0811495	0.0686071	8.27668e-10	0	0.719266
PDIA6	0	0.0715637	0.0568754	0	0	0.871561
SLC66A3	0.391451	0.0738261	0.0428243	6.32071e-11	0	0.491898
ROCK2	0.286001	0.0232949	0.0149148	0.00601199	9.26042e-10	0.669777
LPIN1	0.359122	0.186709	0.0315111	0	0	0.422658
TRIB2	0.228817	0.476174	0.0250299	0	0	0.26998
NBAS	0.0407001	0.0982449	0.124511	0	1.2103e-10	0.736544
DDX1	0.0881042	0.0319011	0.0739595	0	0	0.806035
CYRIA	0	0.0244394	4.53986e-05	0	0	0.975515
SMC6	0.268679	0.103371	0.0532737	0	0	0.574676
GEN1	0.296234	0.078168	0.026621	0	0	0.598977
LAPTM4A	0	0.112077	0.0354613	0	0	0.852462
PUM2	0	0.0122619	0.0607699	0	0	0.926968
RHOB	0.0651848	0.122301	0.00794583	0.159252	2.14801e-10	0.645316
HS1BP3	0	0.223758	0.0475918	0.0425284	0.109724	0.576398
LDAH	0.25936	0.327486	0.073032	0.0697614	0	0.27036
ATAD2B	0	0.00020656	0.0634437	0	0	0.93635
UBXN2A	0.228832	0.0423876	0.0229737	0	0	0.705806
SF3B6	0.0508629	0.10131	0.00886564	0	0	0.838962
TP53I3	0	0.310031	0.00566791	0	0	0.684302
ITSN2	0	0.0270649	0.0196775	0.000157381	0.158174	0.794926
NCOA1	0.0565343	0.000795791	0.0196986	0.0525808	2.30443e-10	0.870391
PTRHD1	0.150009	0.000116593	0.0883393	0.0447608	0	0.716775
CENPO	0.414757	0.0166476	0.0412732	0	0	0.527322
ADCY3	0.416394	0.197501	0.0131992	0	0	0.372905
POMC	0.530649	0.0424371	0.0145783	0	0	0.412335
DNMT3A	0.148061	0.357836	0.000106537	0	0	0.493996
DTNB	0.0751356	3.80621e-05	0.0032427	0	0	0.921584
ASXL2	0.0472925	0.00186262	0.0846841	0.00367602	0	0.862485
KIF3C	0.522	0.00499064	0.00785451	7.97725e-07	0	0.465154
RAB10	0.0845748	0.128827	0.0197325	0	0	0.766866
HADHA	0	0.106878	0.0522081	0	0	0.840914
HADHB	0	0.113372	0.0846309	0	0	0.801997
SELENOI	0.0493459	0.0378148	0.0970006	0	0	0.815839
SLC35F6	0.0820529	0.124322	0.0335483	0	0	0.760077
TMEM214	0.012059	0.00412059	0.0294636	0	0	0.954357
AGBL5	0.263669	0.160532	0.0304533	0	0	0.545346
OST4	0	0.0208896	0.0728961	0	0	0.906214
PREB	0.185084	0.0105727	4.09052e-05	0	0	0.804303
SLC5A6	0.0241192	0.144846	0.00823592	5.01823e-17	0	0.822799
ATRAID	0.171763	0.00385001	0.0429445	2.88654e-10	4.44114e-10	0.781443
CAD	0.0373017	0.281955	0.013116	0	0	0.667628
MPV17	0.241781	0.215574	0.00460026	0	0	0.538045
GTF3C2	0.0608551	0.139846	0.0130836	3.88032e-17	0	0.786215
EIF2B4	0.290986	0.0705495	0.00160601	0.0101474	0	0.626711
SNX17	0.366967	0.00914774	0.000294108	5.22923e-09	2.09994e-09	0.623591
ZNF513	0.213877	0.000160397	0.169529	0	0	0.616433
PPM1G	0	0.0962726	0.0383513	0	0	0.865376
NRBP1	8.06816e-07	3.847e-05	0.038991	2.59578e-09	0.0160691	0.944901
ZNF512	0	0.289053	0.00258262	0.000165927	8.69977e-10	0.708198
GPN1	0.133028	0.072947	0.00576722	0	4.25904e-10	0.788258
SUPT7L	0.0390651	0.0812231	0.000290306	8.06242e-10	0	0.879422
SLC4A1AP	0	0.0602285	0.0374397	0	0	0.902332
MRPL33	0	0.0287392	0.00214449	0.000615209	0	0.968501
BABAM2	0.082613	0.0573275	0.0175717	0	5.04016e-10	0.842488
FOSL2	0.169466	0.0245267	0.000110372	0	0	0.805897
PLB1	0.53008	0.0485642	0.0176923	0	0	0.403663
PPP1CB	0.13342	0.0222867	0.0333925	0	4.02168e-10	0.8109
WDR43	0.143153	0.0747758	0.0649534	0	0	0.717117
CLIP4	0.122444	0.00192658	0.00109197	0	0	0.874538
YPEL5	0.346044	0.0201543	0.012829	0	0	0.620973
LBH	0.0916442	0.543062	0.0509551	0	5.40193e-11	0.314338
EHD3	0.144609	0.108741	0.185	0	0	0.561649
MEMO1	0.0102938	0.00843839	0.117196	0	0	0.864071
DPY30	0.0629892	0.00101768	0.0498555	0	0	0.886138
SPAST	0.157534	0.0452577	5.71652e-05	0	0	0.797151
SLC30A6	0	3.38392e-05	0.0164332	0	0	0.983533
NLRC4	0.0596319	0.323063	0.0140363	5.15187e-17	0	0.603269
YIPF4	0.257276	0.0345429	0.00221264	0	0	0.705968
BIRC6	1.1451e-08	0.0151678	0.0748884	4.06818e-08	0	0.909944
TTC27	0.0417558	0.204509	0.116702	0	0	0.637033
RASGRP3	0	0.0107927	0.104056	0	0	0.885151
FAM98A	0.168886	0.0211148	0.0923797	0	0	0.71762
FEZ2	0	0.28288	0.00769685	0	0	0.709423
STRN	0	0.00505626	0.179027	0	0	0.815917
HEATR5B	0.112764	0.0468646	0.0711265	0	0	0.769245
GPATCH11	0.0847403	0.06686	0.0746785	0	0	0.773721
EIF2AK2	0	0.0277902	0.00591209	0	0	0.966298
CEBPZOS	0.40003	4.33036e-05	0.0450164	0	0	0.554911
CEBPZ	0.0470269	0.0632495	0.114816	0	0	0.774907
NDUFAF7	0.1397	0.0196666	0.0167233	0	0	0.82391
PRKD3	0.147696	0.0764729	0.169374	0	0	0.606457
QPCT	0.136617	0.0426728	0.0257579	0	0	0.794952
CDC42EP3	0.329092	0.163484	0.00232825	0	0	0.505096
CYP1B1	0.0749685	0.184595	0.00343268	0	0	0.737004
ATL2	0	0.032727	0.0590434	0	0	0.90823
HNRNPLL	0.020859	0.210876	0.0312953	0	0	0.73697
GALM	0.0749229	0.00965071	0.00600977	0	0	0.909417
SRSF7	0.132433	0.163348	0.000121469	0	2.88735e-10	0.704098
GEMIN6	0.0861491	0.199805	0.0137628	6.6057e-10	0	0.700283
DHX57	0.0185615	0.087005	0.0180861	0	0	0.876347
SOS1	1.00447e-09	0.000390486	0.225932	0.00739764	1.89921e-08	0.76628
SLC8A1	0	0.0424062	3.63493e-05	0	0	0.957557
EML4	0	0.00497831	0.13061	0.0653924	0.0969277	0.702092
COX7A2L	0.433604	0.0451444	0.00515754	6.46314e-10	0	0.516094
OXER1	0.121823	0.0316339	0.0714326	0	0	0.775111
ZFP36L2	0.327873	0.218387	0.000909068	0	0	0.452831
THADA	0.0161472	0.0907154	0.0744239	0	0	0.818714
LRPPRC	0.116262	0.139215	0.108224	0	0	0.636299
PPM1B	0	0.0401141	0.00175057	0	0	0.958135
PREPL	0.150765	0.0840887	0.0909376	1.16627e-16	2.09138e-15	0.674209
SRBD1	0.0067441	0.080923	0.0610257	0	0	0.851307
PRKCE	0.0300776	0.000116765	0.0181616	0	0	0.951644
RHOQ	0.259222	0.0325498	0.0267619	0	0	0.681466
PIGF	0	0.0077586	0.0731063	0	0	0.919135
CRIPT	0.225033	0.0165597	0.00083006	0	0	0.757578
MCFD2	1.15273e-10	0.000591067	0.0752535	0	0	0.924155
TTC7A	0.260003	0.0356044	3.35871e-05	0.0777844	0	0.626574
CALM2	0.192164	0.0817607	0.00380492	3.8297e-19	0	0.72227
MSH2	0	0.244244	0.103369	0	0	0.652387
MSH6	0	0.0575017	0.235892	0	0	0.706607
FBXO11	0	0.00404731	0.0572782	0	0	0.938674
FOXN2	0	0.113929	0.0138135	0	0	0.872258
PPP1R21	0.0140468	0.00431126	0.0770458	2.71597e-10	0	0.904596
ERLEC1	0.292212	0.000186254	0.0458557	0	3.7061e-10	0.661746
PSME4	0.133329	0.141225	0.104508	0	0	0.620938
SPTBN1	0	0.313508	0.128275	0	0	0.558217
RTN4	0.0545676	0.183144	0.0427704	0	0	0.719518
RPS27A	0.0253251	0.293109	0.00318539	0	0	0.67838
MTIF2	0.00921941	0.0258242	0.0142749	0	9.87812e-10	0.950681
CCDC88A	0.264338	0.0307395	0.00984596	0	0	0.695077
PPP4R3B	0	0.00665722	0.0195153	0	0	0.973827
PNPT1	0.130497	0.00302072	0.00230149	0	4.57474e-10	0.864181
VRK2	0.138644	0.0964479	0.00309451	0	0	0.761814
BCL11A	0	0.220295	0.0589294	0	0	0.720775
PAPOLG	0	0.00656363	0.0290912	0	0	0.964345
REL	0	0.044557	0.0344018	0	0	0.921041
PEX13	0.0787296	0.00795911	0.0298756	0	0	0.883436
AHSA2P	0.0139653	0.134542	0.00407155	0	0	0.847421
USP34	0	0.0721414	0.168302	0	0	0.759556
XPO1	0	0.0302179	0.0589779	0	0	0.910804
CCT4	0.128456	0.0209051	0.0492575	0	0	0.801382
COMMD1	0.099457	0.00151592	0.00804065	0	3.66779e-10	0.890986
B3GNT2	0	0.0377624	0.0100743	0	0	0.952163
MDH1	0.310676	0.0512902	0.000184119	0	0	0.63785
UGP2	0	0.129936	0.00658307	0	0	0.863481
VPS54	0.115331	0.054942	0.0454778	3.69886e-10	0	0.784249
PELI1	0	0.0932176	0.000551915	0	0	0.90623
LOC100507006	0.293026	0.0306985	0.0432778	0	0	0.632998
LGALSL	0.262876	0.0306458	0.000123549	0	0	0.706354
AFTPH	0.186946	0.000526661	0.0633711	0.00908068	0	0.740076
SERTAD2	0.025135	0.10498	0.0517584	0	0	0.818126
SLC1A4	0.247345	0.00987078	0.14518	0	0	0.597604
CEP68	5.28704e-09	0.0470572	0.0221102	0	0	0.930833
RAB1A	0	0.205801	0.0117975	0	0	0.782401
ACTR2	0	0.0274172	0.00887781	0	0	0.963705
C1D	2.89282e-16	0.0322827	0.00496477	0	0	0.962752
PPP3R1	1.07512e-08	0.00712244	0.0373069	0	0	0.955571
PLEK	0	0.00106339	0.0062132	0.0552772	0	0.937446
ARHGAP25	0	0.0234532	4.26325e-05	0	0	0.976504
GFPT1	0.314947	0.00243567	0.101861	0	1.61837e-10	0.580756
NFU1	0.288607	0.00713515	0.00257587	1.00533e-16	0	0.701682
AAK1	0.137548	0.0689757	0.00336849	0	0	0.790108
ANXA4	0.471194	0.0692382	0.00643971	0	0	0.453128
GMCL1	0.0743876	0.0250953	0.0373175	0	0	0.8632
SNRNP27	0.333746	0.0486204	0.0412996	2.34793e-10	9.31995e-10	0.576334
MXD1	0.117551	0.128114	0.000137185	0	0	0.754198
ASPRV1	0.182367	0.132845	0.0217261	0	0.120171	0.542891
PCBP1	0.203576	0.113007	0.064432	1.02594e-10	4.54687e-10	0.618985
C2orf42	0.257677	0.348837	0.00770577	0	0	0.38578
TIA1	0.284371	0.0161904	0.0280293	0.0056194	0	0.66579
PCYOX1	0	0.209352	0.053481	0	0	0.737167
SNRPG	0.0675685	0.00743095	0.000624236	1.13249e-10	5.37089e-10	0.924376
FAM136A	0.306595	0.092939	0.00109227	0	0	0.599374
TGFA	0	0.161384	0.0126131	0	0	0.826003
ADD2	0.0788282	0.437378	0.0244437	0	0	0.45935
TEX261	0.369711	0.000292643	0.0387719	0	0	0.591225
NAGK	0.117864	0.0252859	0.124796	0	0	0.732055
MPHOSPH10	0.410834	0.0634389	0.0514811	0	0	0.474246
ZNF638	0.140281	0.00061118	0.115251	0	0	0.743856
DYSF	0.289332	0.410628	0.000564529	0	0	0.299475
SFXN5	0.0226161	0.0296221	0.142526	0	3.53521e-09	0.805235
RAB11FIP5	0.481133	0.135902	0.0465851	0	1.09056e-09	0.33638
SMYD5	0	0.135977	0.00348719	0	0	0.860536
PRADC1	0.0872326	0.0848745	0.0289684	0.0788872	0	0.720037
CCT7	0	0.044672	0.156529	0	0	0.798799
FBXO41	0.200351	0.139899	0.000525234	0	0	0.659225
ALMS1	0	0.101107	0.0633893	0.00988071	0	0.825623
DUSP11	0.431941	0.0801942	0.0319014	7.45148e-07	0	0.455963
STAMBP	0.00660014	0.112172	0.0374831	0.0190779	0	0.824667
DGUOK	0	0.0131114	0.0368327	0	0	0.950056
TET3	0.0416775	0.0202933	0.00887196	0	0	0.929157
MOB1A	0	0.209488	0.00529208	0	0	0.78522
MTHFD2	0.0242287	0.222683	0.0275056	0	0	0.725582
DCTN1	0	0.0386389	0.0524149	0	0	0.908946
WBP1	0	0.159408	0.00115595	0	0	0.839436
MOGS	0	0.0958724	0.00334248	0.00508749	0	0.895698
MRPL53	0.023285	0.0272197	0.05119	0.00188598	0	0.896419
CCDC142	0.115429	0.0512528	0.0520657	0	3.12415e-09	0.781253
TTC31	0.286003	0.263097	0.00158588	0	3.62478e-20	0.449314
PCGF1	1.98163e-09	0.000269185	0.0556033	0.0843733	0	0.859754
AUP1	0	0.0521477	0.0814036	0.0105836	0	0.855865
HTRA2	0	0.0237607	6.32289e-05	0	0	0.976176
LOXL3	0.297712	0.110987	0.0679877	0.0623292	0	0.460984
DOK1	0.0412224	0.219984	0.117249	0.0958874	0.0388642	0.486792
SEMA4F	0.130105	0.490819	0.00197838	6.31861e-10	0	0.377097
HK2	0.388056	0.0511251	0.00530055	0	2.25771e-16	0.555518
POLE4	0	0.0765337	0.00270299	0.00794852	0	0.912815
MRPL19	0.161354	0.0374325	0.0674758	0	0	0.733738
SUCLG1	0	0.000260327	0.00154739	0	0	0.998192
TRABD2A	0.126834	0.534969	0.000719741	0	0	0.337478
TMSB10	0.0599567	0.0388362	0.0214211	1.11308e-09	6.63458e-09	0.879786
KCMF1	0.0447741	0.0777438	0.045326	0	0	0.832156
TGOLN2	0.415309	0.000476624	0.00984893	0.042944	7.59032e-11	0.531422
RETSAT	0.265038	0.190683	0.000505383	0	0	0.543774
ELMOD3	0.150226	0.017429	0.0744284	0	0	0.757916
CAPG	0.0116017	0.319706	0.14227	0.0804104	0.106433	0.339579
MAT2A	0	0.0503525	0.0479228	0	0	0.901725
GGCX	0.386198	0.0192532	0.0397217	0.0188058	0	0.536022
VAMP8	0.167165	0.00595225	0.0409972	0	0	0.785886
VAMP5	0	0.165714	0.0107889	0	0	0.823498
RNF181	0	0.168098	0.0816118	5.42017e-09	0	0.75029
USP39	0.264945	0.0697219	0.0630035	0	7.86786e-11	0.60233
C2orf68	0.133982	0.0373914	0.171364	0	0	0.657262
GNLY	0.480468	0.0841418	0.0150227	0	3.01561e-09	0.420367
ST3GAL5	0.257473	0.140105	0.0163778	0	0	0.586045
POLR1A	0	0.106801	0.0640932	0	0	0.829105
PTCD3	0.0512196	0.257043	0.0191163	0	0	0.672621
IMMT	0.088448	0.0857273	0.0993589	0	0	0.726466
MRPL35	0.266986	0.124943	0.0110559	0	2.72626e-08	0.597015
KDM3A	0	0.108891	0.0212588	0	0	0.86985
RNF103	0.0867931	0.0101769	0.039368	0	0	0.863662
RMND5A	0.244623	0.160417	0.0781227	0	0	0.516837
CD8A	0.406827	0.351136	0.0183974	0	0	0.223639
CD8B	0.350994	0.44995	4.38877e-05	0	0	0.199012
ANAPC1P2	0.127507	0.231007	0.0237749	0	0	0.617711
CYTOR	0.66041	0.110056	0.00250681	0	0	0.227027
ANAPC1P4	0.138143	0.0174518	0.00655911	1.19084e-10	0	0.837846
KRCC1	0	0.000453528	0.00325343	0	0	0.996293
EIF2AK3	0	0.0377496	0.151132	0	0	0.811118
RPIA	0.254222	0.118927	0.0516151	0	0	0.575236
IGKC	0.189042	0.050568	0.0596286	0	0	0.700761
IGKV4-1	0.074954	0.0526881	0.14239	0	0	0.729968
IGKV1-5	0.213135	0.0133526	0.112585	0	0	0.660927
IGKV3-11	0.181398	0.024435	0.0844129	2.74019e-10	0	0.709754
IGKV3-15	0.055419	0.00107686	0.0635033	0	0	0.880001
IGKV3-20	0.0846288	0.0232855	0.0886479	0	1.14938e-07	0.803438
IGKV2-28	0	0.0237991	0.210136	0	0	0.766065
IGKV2-30	0.0696924	0.000160184	0.0759966	0	0	0.854151
IGKV1-39	0.110259	0.00998653	0.178359	0	0	0.701396
IGKV1D-39	0.030016	0.0695554	0.154788	0	0.15732	0.588321
IGKV2D-30	0	0.00772151	0.0855044	0	0	0.906774
IGKV2D-28	0	0.0871206	0.178361	0	0	0.734518
MAL	0.0107407	0.450004	0.00624824	3.75423e-10	0	0.533007
MRPS5	0.206407	0.0871981	0.0466141	0	0	0.65978
ZNF514	0	0.446459	0.0138288	0.0212429	0.138271	0.380199
FAHD2A	0.136489	0.191993	0.000386254	0	0	0.671132
LINC00342	0.0333498	0.103013	0.00337158	5.97655e-07	0	0.860265
ANKRD36C	0.0896699	0.0662781	0.00695815	0	0	0.837094
DUSP2	0.267109	0.148212	0.0528026	0	0	0.531876
STARD7	0.127534	0.061237	0.0578544	0	0	0.753374
TMEM127	0.242475	0.170822	0.0250656	0	0	0.561637
CIAO1	0.0453763	0.0703799	0.00126846	0	0	0.882975
SNRNP200	0.137904	0.133147	0.0645379	0	0	0.664411
ARID5A	0	0.0694176	0.0126186	0	0	0.917964
KANSL3	0.186146	0.216052	0.00993101	0	0	0.587871
LMAN2L	0.362733	0.00800678	0.00806359	0.0326545	2.52889e-10	0.588542
CNNM3	0.193963	0.43382	0.00930156	0	0	0.362916
ANKRD39	0.188103	0.0197124	3.4975e-05	0	0	0.79215
SEMA4C	0.180034	0.209323	0.0547652	2.72633e-10	0	0.555877
ANKRD36	0	0.0378896	0.023663	0	0	0.938447
ANKRD36B	0.0346018	0.0194388	0.000675525	0	0	0.945284
COX5B	0	0.101746	0.10443	0	0	0.793825
ACTR1B	0.294469	0.276365	0.00167639	0	0	0.427489
ZAP70	0.174866	0.504726	0.000215379	0	0	0.320193
TMEM131	0	0.0151706	0.13893	0.0996145	0	0.746285
INPP4A	0.256583	0.180251	7.68971e-05	0	0	0.563089
COA5	0	0.0549015	0.00379244	0	0.00508671	0.936219
UNC50	0	0.00611407	0.00462028	0	2.92899e-21	0.989266
MGAT4A	0.040882	0.161637	0.0596581	0	0	0.737822
MITD1	0	0.000437527	0.00467218	0	0	0.99489
MRPL30	0.523	0.0348616	0.00421664	5.23361e-09	0	0.437921
TXNDC9	0	0.0683428	0.036583	0	0	0.895074
EIF5B	0.0544173	0.0311395	0.106955	0	0	0.807489
REV1	0.0324041	0.281402	0.0375626	0.116765	0.0961284	0.435738
AFF3	0	0.136005	0.037756	0	0	0.826239
RPL31	0	0.117586	0.0178866	0	0	0.864527
TBC1D8	0	0.32491	0.00844643	0	0	0.666644
CNOT11	0.258257	0.242189	0.0211379	0	0	0.478416
RNF149	0.263735	0.325078	1.93266e-05	0	0	0.411168
MAP4K4	0.551422	0.00744992	0.0309828	0	0	0.410146
LINC01127	0.370404	0.199338	6.41219e-05	2.70365e-10	9.52879e-09	0.430194
IL1R2	0.162406	0.213232	0.0838911	0	0	0.540471
LOC107985926	0.385791	0.146188	0.114286	0	0	0.353734
IL1R1	0.474378	0.220147	0.105429	0	0	0.200046
IL18R1	0.246887	0.298089	0.0496491	0	0	0.405375
IL18RAP	0.155697	0.351905	0.00179205	0	0	0.490606
MFSD9	0.638361	8.63967e-05	0.0150805	0	9.31538e-11	0.346472
MRPS9	0.00995187	0.130227	0.105733	4.21048e-10	2.52285e-08	0.754089
TGFBRAP1	0.15265	0.195979	0.0727258	1.52449e-10	0	0.578645
C2orf49	0.150744	0.0241251	0.00975405	0	0	0.815376
NCK2	0	0.139841	0.0522737	0	0	0.807885
UXS1	0.0858966	0.40415	0.0327566	0	0	0.477197
GCC2	0.387867	0.0564521	0.00505025	1.48786e-07	6.84507e-07	0.550629
LIMS1	0.21621	0.0218829	0.00070341	0.158056	0	0.603148
RANBP2	0	0.0346833	0.291437	0	0	0.67388
SH3RF3	0.379748	0.00769666	0.0243495	0	0	0.588206
MTLN	0.0269907	0.071513	0.0916845	0.158985	2.15879e-10	0.650827
BCL2L11	0	0.102977	0.102794	0	0	0.794229
MIR4435-2HG	0.286421	0.291461	0.0185756	0	0	0.403542
ANAPC1	0	0.22388	0.117895	0	0	0.658225
TMEM87B	0.313753	0.000369509	0.0221014	0	1.06407e-10	0.663776
ZC3H6	0	0.36055	0.00319931	0	0	0.636251
TTL	0.191548	0.215937	0.0816342	0	0	0.510881
POLR1B	0.0787835	0.207148	0.113887	0	0	0.600181
CHCHD5	0.0597151	0.0343859	0.0479338	0.0672701	0	0.790695
SLC20A1	0.12573	0.0256083	0.070093	0	0	0.778569
IL1B	0	0.154056	0.0543736	0	0.026615	0.764955
IL1RN	0	0.00564686	0.0178298	0	0.0307168	0.945807
PSD4	0.498446	0.0457623	0.0406592	0	0	0.415133
PAX8-AS1	0.880005	0.0332111	0.000394722	7.40323e-11	2.82253e-09	0.0863892
CBWD2	4.053e-15	0.00969653	0.0059407	0	0	0.984363
WASH2P	0.404131	0.00965418	0.0740086	0.0431494	2.13044e-09	0.469056
RABL2A	0.116021	0.263939	0.00779064	0	4.90047e-10	0.612249
SLC35F5	0.181316	0.0367684	0.0437778	0	4.79837e-09	0.738138
ACTR3	0.00174649	0.0956991	0.0195687	0	0	0.882986
DDX18	0.209886	0.102949	0.0538137	0	0	0.633351
CCDC93	0	0.00867588	0.104276	0	0	0.887048
INSIG2	0	0.0539666	0.00464824	0	0	0.941385
MARCO	0.118202	0.28079	0.00676035	0.103889	0	0.490358
STEAP3	0.593817	0.0736619	0.00436148	0.0311513	0	0.297008
DBI	0	0.122949	0.0308475	0.0698027	0	0.776401
PTPN4	0	0.433688	0.0967726	0	0	0.46954
LOC105373582	0.215662	0.0448688	0.000564958	0.10882	0	0.630084
TMEM185B	0	0.0208213	0.0134238	0	0	0.965755
RALB	0.0762909	0.17511	8.20855e-05	0	2.66685e-10	0.748517
CLASP1	0	0.00787676	0.193767	0.123309	0.00939525	0.665652
NIFK	0.144441	0.0357381	0.00550118	3.65561e-08	0	0.814319
TSN	0.211655	0.044314	0.0556012	0	1.07712e-10	0.68843
GYPC	0.486169	0.131559	0.0408439	0	1.01033e-10	0.341429
BIN1	0.116357	0.534296	0.00485519	0	0	0.344492
ERCC3	0.406125	0.210001	0.0322304	1.55011e-10	0	0.351644
MAP3K2	0.138097	0.000381439	0.000180622	0	0	0.861341
IWS1	0	3.18165e-05	0.172385	0	0	0.827583
MYO7B	0.120648	0.00931302	0.127421	0.0376171	0	0.705001
LIMS2	0.119753	0.311467	0.000200314	0	0	0.56858
WDR33	0.0474731	0.0486685	0.0316497	0	1.42063e-10	0.872209
SFT2D3	0.0898928	0.113823	0.00638309	0	0	0.789901
POLR2D	0.147578	0.0912706	0.0608528	0	0	0.700298
AMMECR1L	0.26421	0.141979	0.011003	0	0	0.582808
SAP130	0	0.00595262	0.000746236	0	0	0.993301
UGGT1	0.16581	0.00545646	0.0229118	0	1.37694e-10	0.805822
HS6ST1	0.201196	0.0874342	0.0324882	0	0	0.678882
SMPD4	0.230632	0.227411	0.000641801	0	0	0.541315
MZT2B	0.0164426	0.0634162	0.0657743	0.0296287	0	0.824738
CCDC115	0.33582	0.19138	0.000553335	0	0	0.472246
IMP4	0.279711	0.139318	0.00168865	0.0124193	0	0.566863
PTPN18	0.315264	9.6635e-05	0.0354116	0.0504118	0	0.598816
FAM168B	0	0.168001	0.091146	0	0	0.740853
PLEKHB2	0	0.166227	0.0423124	0	0	0.79146
MZT2A	0	0.286255	0.165298	0	0	0.548447
SMPD4BP	0.317163	0.174808	0.0626885	0	0	0.445341
MGAT5	0	0.29476	0.161717	0	0	0.543522
CCNT2	0	0.0124097	0.019048	0	0	0.968542
RAB3GAP1	0.0657989	0.0033969	0.0782374	0	0	0.852567
R3HDM1	0	0.0728607	0.0636127	1.5277e-15	0	0.863527
UBXN4	0.072586	0.0297864	0.0506943	4.44737e-16	0	0.846933
MCM6	0.169025	0.0596249	0.209867	0	0	0.561483
DARS1	0.231403	0.0642073	0.0902604	0	0	0.614129
CXCR4	0	0.0311668	0.00448784	0	0.134487	0.829858
HNMT	0	0.0538384	0.103703	0	0	0.842458
SPOPL	0	0.0385458	0.0164832	0	0	0.944971
KYNU	0	0.0449069	0.0964895	0	0	0.858604
ARHGAP15	0.0303901	0.00698095	4.12602e-06	1.12276e-10	0	0.962625
GTDC1	0.107443	0.116794	0.0364139	0	0	0.739349
ZEB2	0.0923707	0.251206	0.00928169	0	0	0.647141
ORC4	0	0.0181356	0.0161962	0.0584765	2.44316e-09	0.907192
MBD5	0	0.0464878	0.0256303	0.0180937	0	0.909788
EPC2	0	0.0542949	0.015252	0.0323725	0.0449883	0.853092
MMADHC	0.0387374	0.15282	0.0473599	0	0	0.761082
NMI	0.295789	0.0907852	0.000840434	0.014833	1.87966e-10	0.597753
TNFAIP6	0	0.00199676	0.00511543	0	0.114665	0.878223
RIF1	0.063239	0.00216359	0.0289262	1.93224e-09	1.37754e-10	0.905671
ARL5A	0.359065	0.0084938	0.0065756	6.60777e-11	1.35507e-09	0.625866
STAM2	0	0.141806	0.00148615	0	0	0.856708
PRPF40A	0.413414	0.0377697	0.00679135	0	0	0.542025
ARL6IP6	0	0.0322162	0.0471446	1.55126e-10	0	0.920639
GPD2	0	0.0675666	0.0436045	0	0	0.888829
CYTIP	0	0.00171491	0.00524272	0	0	0.993042
BAZ2B	0.277612	0.0493199	0.0102756	0	0	0.662793
LOC643072	0.0722833	0.00424837	0.187119	0	2.34358e-10	0.736349
MARCHF7	0.204797	0.0277265	0.000395533	0.0712811	0	0.6958
RBMS1	0.419886	0.202455	0.0376577	0.0184019	1.15554e-09	0.321599
TANK	0	0.0525735	0.00014566	0	0.0238359	0.923445
PSMD14	0.0320348	0.00959039	0.0247014	0	0	0.933673
IFIH1	0.104146	0.0011835	0.00167453	0.0308856	0	0.86211
GCA	0.199282	0.306184	0.00404768	0	0	0.490486
GALNT3	0	0.0755642	0.00964322	0.0114439	1.55816e-09	0.903349
TTC21B	0.0587785	0.0942271	0.0596022	2.82989e-06	3.47094e-09	0.787389
STK39	0.162783	0.136753	0.070403	0	0	0.630061
CERS6	0	0.000228415	0.131244	0	0	0.868528
DHRS9	0.301286	0.295942	0.000148503	0	4.66808e-11	0.402623
FASTKD1	0.247244	0.0863627	0.00563162	0	0	0.660762
PPIG	0.252409	0.00270595	0.00715439	0	9.61015e-11	0.737731
SSB	0.104977	0.000410759	0.0479829	2.90334e-10	0	0.846629
METTL5	0.349533	0.152381	0.00702251	0	0	0.491063
UBR3	0	0.045006	0.126827	0	0	0.828167
GORASP2	0	0.0553251	0.105011	0	0	0.839664
TLK1	0.294947	0.0194507	0.116623	0.0149845	0	0.553995
METTL8	0	0.119701	0.0443141	0	0	0.835985
DCAF17	0	0.17923	0.0866879	0	0	0.734082
CYBRD1	0.385448	0.0554621	0.120864	0	0	0.438227
DYNC1I2	0.161881	0.00214211	0.0364423	0	0	0.799534
SLC25A12	0.278446	0.155284	0.0429506	0	0	0.523319
HAT1	0.240044	0.0138089	0.00976517	1.08423e-16	0	0.736382
ITGA6	0.268824	0.303241	0.0449587	0.053505	3.14123e-10	0.329471
PDK1	0.426019	0.0316985	0.0691377	0.0714518	9.08083e-11	0.401693
MAP3K20	0	0.134092	0.0753623	0	0	0.790546
SP3	0	0.00721364	0.0103246	0	0	0.982462
OLA1	0.0638695	0.0278163	0.0331899	0	0	0.875124
CIR1	0.333121	0.049264	0.00830202	0	2.92029e-10	0.609313
SCRN3	0	0.00199211	2.50595e-06	0	0	0.998005
GPR155	0.356681	0.00072216	0.038162	2.17067e-09	0	0.604435
WIPF1	0	0.00423127	0.000869665	0.0167377	0	0.978161
H3P6	0.472348	0.167023	0.00520514	0	4.26764e-11	0.355424
ATF2	0.272902	0.000405828	0.0543551	0	7.72332e-11	0.672337
ATP5MC3	0.233345	0.00936204	0.00636888	0	0	0.750924
LNPK	0.151333	0.000128203	0.0254094	0	0	0.823129
HNRNPA3	0.0815006	0.0337194	0.0922085	0	0	0.792572
NFE2L2	0.0878552	0.0610343	0.000292094	0.0559721	0	0.794846
AGPS	0.229234	6.69852e-05	0.0431367	0	0	0.727562
PRKRA	0.00992968	0.081351	0.0286508	0	9.10475e-10	0.880069
PLEKHA3	0.141783	0.077311	0.0408541	0	5.28472e-10	0.740052
TTN-AS1	0	0.257253	0.000846746	0	0	0.741901
TTN	0	0.0485012	0.0187546	0	0	0.932744
SESTD1	0	0.0602467	0.000766556	0	0	0.938987
CWC22	0	0.012096	0.0626434	0	0	0.925261
UBE2E3	0.171443	0.0503868	0.00302065	0	0	0.77515
ITGA4	0.433494	0.164324	6.76831e-06	0	0	0.402175
ITPRID2	0	0.152329	0.00523448	0	0	0.842437
DNAJC10	0.155958	0.058378	0.0373768	0	0	0.748288
LOC105373780	0.103717	0.0114932	0.214949	2.22807e-09	0	0.66984
ZC3H15	0.466686	0.00303532	0.0143681	1.27872e-10	0	0.515911
WDR75	0	0.127107	0.0415549	0	0	0.831338
SLC40A1	0	0.0567831	0.0295054	0	0	0.913712
ASNSD1	0.26474	0.169057	0.00715185	0	0	0.559051
ORMDL1	0.207181	0.0221199	0.00964984	0	0	0.761049
HIBCH	0.298148	0.0228613	0.104466	0	0	0.574525
INPP1	0	0.137209	0.0236538	0	0	0.839137
MFSD6	0.0971282	0.139852	0.209238	1.16214e-10	0	0.553782
NAB1	0	0.000188486	0.0060117	0	0	0.9938
GLS	0.2886	0.059228	0.208383	0	0	0.443789
STAT1	4.4103e-09	0.00880724	6.94768e-06	0.104173	0	0.887013
STAT4	0.318376	0.292849	0.0410269	0.0480664	0	0.299682
NABP1	0.128099	0.183523	0.00111607	0	0	0.687262
NABP1-OT1	0.280406	0.00593626	1.22474e-07	0.124621	0	0.589037
CAVIN2	0	0.0157184	0.00626801	0	0	0.978014
SLC39A10	0	0.149642	0.066497	0	0	0.783861
STK17B	0.00951867	0.147953	4.3505e-05	0	0	0.842485
GTF3C3	0.0338331	0.0293612	0.124175	0	0	0.812631
ANKRD44	0.152376	0.0022617	4.56043e-05	0	0	0.845317
SF3B1	0	2.83969e-06	0.00220691	0	0	0.99779
COQ10B	0	0.00467935	0.0108576	0	0	0.984463
HSPD1	0.227396	0.00102924	0.0808469	0	0	0.690728
HSPE1	0.481271	0.00059466	0.0545896	0	0	0.463545
TYW5	0	0.00322531	0.0435955	0	0	0.953179
SPATS2L	0	0.0313658	0.00472621	0	0	0.963908
KCTD18	0.0120747	0.0102084	0.0453179	0	0	0.932399
BZW1	0	0.0216094	0.0229305	0	0	0.95546
CLK1	0	0.0505874	0.000762195	0	0	0.94865
NIF3L1	0.337448	0.252965	0.0370444	0	0	0.372542
ORC2	0.011683	0.374519	0.0162222	0	0	0.597576
FAM126B	0.251969	0.0244668	0.00014274	3.48026e-10	0	0.723422
NDUFB3	0.0891645	0.0364649	0.0190834	0.0132495	4.54468e-06	0.842033
CFLAR	0.213814	0.104562	0.00137518	0	2.73246e-08	0.680249
CASP10	0.390835	0.0089773	0.0633869	0.0515772	1.08549e-08	0.485223
CASP8	0	0.0176383	0.0262746	0	0	0.956087
TRAK2	0.29242	0.123922	0.0465114	0	0	0.537147
STRADB	0.261978	0.162944	0.0119072	0	1.85746e-10	0.56317
ALS2	0.25509	0.112098	0.156931	1.60088e-09	7.07173e-11	0.475881
SUMO1	0.14294	0.00317508	0.00334982	0	0	0.850535
NOP58	0.259889	0.093127	0.0552044	0	0	0.59178
BMPR2	0	0.022321	0.0643956	0	0	0.913283
FAM117B	0	0.263045	0.00823675	0	0	0.728718
WDR12	1.30081e-09	0.0278211	0.0379059	0	1.38864e-10	0.934273
NBEAL1	0	0.21875	0.0150934	0	0	0.766156
CYP20A1	0.097086	0.00857452	0.0157721	3.37433e-10	0	0.878567
ABI2	0.117806	0.385851	0.070263	0	0	0.42608
CD28	0.11013	0.546534	0.00168639	0.070186	5.94893e-10	0.271463
CTLA4	0.155285	0.104377	0.0469049	0	0	0.693433
ICOS	0.158825	0.362895	0.000185209	1.15984e-10	0	0.478095
INO80D	0	0.0395506	0.13987	0	0	0.820579
NDUFS1	0.172581	0.000287735	0.0722022	0	0	0.754929
EEF1B2	0.0914001	0.268961	0.00334415	0	0	0.636295
FASTKD2	7.93886e-08	0.0582495	0.00924108	3.81313e-08	0	0.932509
KLF7	0.396347	0.0948671	0.144101	0	0	0.364684
CREB1	0	0.104854	0.0254957	0	0	0.86965
METTL21A	0	0.0244908	0.0187631	0	0	0.956746
CCNYL1	0.131474	0.120675	0.0120619	0	0	0.735788
PLEKHM3	0.117762	0.0590425	0.0284543	7.6231e-10	0	0.794741
IDH1	0	0.179912	2.4079e-06	0	0	0.820085
PIKFYVE	0.195484	0.0629024	0.15512	2.51264e-23	0	0.586493
RPE	0.134814	0.0423582	0.0260398	0	0	0.796788
KANSL1L	0.122597	0.0220645	0.00240187	0	0	0.852937
LANCL1	0.216704	0.298298	0.028056	0	1.77862e-09	0.456942
ATIC	0	0.135652	0.143361	0	0	0.720988
PECR	0.330311	0.0494693	0.0895744	0	0	0.530646
XRCC5	0	0.00482081	0.0907266	0	0	0.904453
SMARCAL1	0.119937	0.050523	0.0323596	0	0	0.79718
RPL37A	0.174992	0.168953	0.0159379	0	0	0.640118
TNS1	0.31245	0.0708532	0.0393907	3.42082e-10	1.21856e-10	0.577306
CXCR2P1	0	5.08461e-06	0.00553708	0.00714494	0	0.987313
CXCR2	0	0.0251676	0.00919809	0	0	0.965634
CXCR1	0.148334	0.122541	0.0401812	0	0	0.688944
ARPC2	0.24113	0.136633	0.0432997	9.0255e-11	0	0.578937
GPBAR1	2.95703e-21	0.0113842	0.102429	0.00520986	0	0.880977
AAMP	0.214083	0.120905	0.00213865	0.00900871	0	0.653865
PNKD	0.372695	0.0747215	0.000538598	0.07013	0	0.481915
TMBIM1	0.520743	0.00549439	0.0141511	0.0423158	0	0.417296
CATIP	0.306368	0.0817711	0.0422488	0.10817	1.24469e-08	0.461442
SLC11A1	0	0.181103	0.143145	0.00426418	0	0.671487
CTDSP1	0	0.072083	0.190149	0.0352466	0	0.702521
USP37	0	0.086929	0.0525202	0	0	0.860551
CNOT9	0.21828	0.11085	0.0259798	0	0	0.64489
ZNF142	0	0.0899419	0.00104686	0	0	0.909011
BCS1L	0	0.223622	0.00255559	0	0	0.773822
RNF25	0.137947	0.0015702	0.0581692	0	0	0.802313
STK36	0.36002	0.0396493	0.00413628	0	8.40714e-09	0.596194
TTLL4	0.398821	0.000712962	0.0617561	0	0	0.53871
CYP27A1	0.345698	0.0542136	0.0982003	0.0507102	0	0.451178
NHEJ1	0.0763125	0.167922	0.0088333	0	0	0.746933
CNPPD1	0.302851	0.0615742	0.0291628	0	0	0.606412
RETREG2	0.362317	0.0870218	0.0296588	3.51238e-09	2.39227e-10	0.521002
ZFAND2B	0	0.000881339	0.145994	0.0819376	0	0.771187
ABCB6	0	0.060179	0.0445222	0	0	0.895299
ATG9A	0.324704	0.0206275	0.0151089	0	0	0.639559
ANKZF1	0.0214344	0.312412	0.00642061	0	0	0.659733
STK16	0.207361	0.0223494	0.000149418	0	1.07702e-10	0.77014
TUBA4A	0.105432	0.100502	0.0010829	2.76646e-10	1.0091e-09	0.792983
DNAJB2	0.444868	0.130563	0.000973122	0	0	0.423595
DNPEP	0.36478	0.106734	0.00143693	0	0	0.527049
GMPPA	0.00112656	0.0423344	0.0108088	0	1.81757e-09	0.94573
CHPF	0	0.0201402	0.0797281	0	0	0.900132
STK11IP	0.015324	0.0170409	0.203788	0.166086	1.54543e-10	0.597762
FARSB	0	0.0430652	0.0462062	0	0	0.910729
ACSL3	1.4574e-10	0.196016	0.0374914	0.0193632	0	0.747129
WDFY1	0	0.0865696	0.00098391	0.0256707	0	0.886776
MRPL44	0.122128	0.0225697	0.000639337	0	0	0.854663
CUL3	0	0.00210322	0.121408	0	0	0.876489
DOCK10	0.0693956	0.299936	0.068821	0	0	0.561847
RHBDD1	0	0.140311	0.180212	0.00603032	0	0.673446
MFF	0.0922361	0.0633752	0.0290231	0	0	0.815365
AGFG1	0.213334	0.301284	0.0292091	0	0	0.456173
TRIP12	0.118208	0.0244391	0.197118	0.077928	0.0817177	0.500589
SP110	0.312219	0.0428724	0.00810453	0	0	0.636804
SP140	0.163499	0.0258816	0.00320224	0	1.76243e-10	0.807418
SP140L	0.604275	0.132532	0.0145722	0.0453973	1.02434e-10	0.203224
SP100	0.209869	0.039004	0.00582361	0.0404356	0	0.704868
CAB39	0.0305595	0.146707	0.00629583	0	0	0.816437
ITM2C	0.126955	1.06951e-05	0.0469521	0	5.85266e-10	0.826082
PSMD1	0	0.00146672	0.106679	0	0	0.891854
NCL	0	0.0613238	0.174609	0	0	0.764067
PTMA	0.238942	0.0646847	0.0421195	0	0	0.654254
PDE6D	0.400471	0.0884401	0.00084248	5.54298e-09	0	0.510247
COPS7B	0.131966	0.171667	1.01686e-05	0	0	0.696356
DIS3L2	0	0.308066	0.000733113	0	0	0.691201
TIGD1	0	0.105319	0.00206941	0	0	0.892612
EIF4E2	0	0.0209215	0.0249273	0.00710011	1.15302e-15	0.947051
GIGYF2	0	0.15002	0.107508	0	0	0.742472
INPP5D	0.0245036	0.0214488	0.0431837	0	0	0.910864
ATG16L1	0.154575	0.341422	0.000246364	0	0	0.503757
DGKD	0.216264	0.0552357	0.00010653	0	0	0.728394
USP40	0	0.0125857	0.0580604	0	0	0.929354
ARL4C	0.250962	0.392456	0.0126106	0	0	0.343971
COPS8	0.0882222	0.0395065	0.000129607	0	0	0.872142
LRRFIP1	0.245498	0.0138	0.0131023	8.65731e-10	1.33585e-09	0.727599
UBE2F	0.377133	0.0184944	0.0543633	0	0	0.550009
ILKAP	0.11283	0.248804	0.0155864	0	0	0.62278
PER2	0.0979384	0.0367335	0.00939475	0	0	0.855933
ASB1	0.0389249	0.214814	0.0426862	0	0	0.703574
HDAC4	0.26351	0.293004	0.000111091	0.00548229	0	0.437893
NDUFA10	0	0.233302	0.0147138	0	0	0.751984
COPS9	0	0.0223324	0.0409842	3.14487e-17	2.16783e-20	0.936683
ANKMY1	0.0665932	0.18413	0.0461853	3.97989e-08	5.06377e-09	0.703092
RNPEPL1	0.00549449	0.015017	0.147971	0	0	0.831518
CAPN10	0.365791	0.247563	0.0253002	0	0	0.361346
GPR35	0.143925	0.272654	0.06659	0.169204	0	0.347626
SNED1	0.346759	0.172519	0.000668977	1.51806e-05	1.20132e-05	0.480026
MTERF4	0.142938	0.367769	0.0111258	0	0	0.478168
PASK	0.0785922	0.349534	0.072256	0	0	0.499617
PPP1R7	0.32803	0.0294171	0.0070151	0.0171136	1.88547e-10	0.618424
HDLBP	0	0.0373295	0.12549	0	0	0.837181
SEPTIN2	0.274727	0.0157189	0.0210221	0	1.09185e-10	0.688532
STK25	0.261792	0.323312	0.0604695	0	5.69252e-11	0.354427
THAP4	0.0512336	0.0898063	0.0189368	0	0	0.840023
ATG4B	0.189658	0.00382074	0.0793364	0.103699	0	0.623486
DTYMK	0.188493	0.00103772	0.000419893	0.054305	0	0.755744
ING5	0.110359	0.373959	0.0246815	0	0	0.491
D2HGDH	0.196152	0.205693	0.0166798	0	0	0.581475
TRNT1	0.235949	0.0592134	0.006218	0	0	0.698619
CRBN	0.0326875	0.00774039	0.0190575	0	0	0.940515
SUMF1	0.294796	0.022479	0.0246478	0	0	0.658078
ITPR1	0.0254501	0.208698	0.0939233	0	0	0.671928
BHLHE40	7.14635e-09	0.00948169	0.00351128	0	0	0.987007
ARL8B	0	0.233236	0.00548387	0	0.0732334	0.688046
EDEM1	0.310923	0.024343	0.0652694	0.0920453	0	0.507419
THUMPD3	0	0.0623757	0.0990615	0	0	0.838563
THUMPD3-AS1	0	0.00205229	0.00728647	0	0	0.990661
SETD5	0.0396648	0.00472388	0.0233424	2.62669e-10	1.56853e-09	0.932269
MTMR14	0.262867	0.00616244	0.00628363	0	0	0.724687
BRPF1	0.117204	0.0829091	0.00351454	0	0	0.796372
OGG1	0.301801	0.0778778	0.106612	0.0159569	0	0.497752
CAMK1	0.148255	0.0595384	0.290471	0.132995	0	0.368741
TADA3	0.128546	0.0780354	0.104149	0.158347	0.0235583	0.507365
ARPC4	0	0.285114	0.0663346	0.12668	6.6667e-10	0.521872
TTLL3	0.359394	0.0228141	0.129768	0	0	0.488024
RPUSD3	0.184197	0.218927	6.02054e-05	0	0	0.596816
JAGN1	0.225983	0.132074	0.0458734	0	0	0.596069
CRELD1	0.0205533	0.063568	0.0191068	0	3.03396e-10	0.896772
EMC3	0.391749	0.114789	0.00631995	0	0	0.487143
FANCD2	0.101063	0.0394537	0.00836956	0	0	0.851114
BRK1	0	0.0609622	0.0519232	0	0	0.887115
VHL	0	0.0117085	0.0510437	0	0	0.937248
IRAK2	8.47912e-10	0.0303289	0.0153929	8.89075e-11	0.164528	0.789751
TATDN2	0.112192	0.216723	0.0152163	0	0	0.655868
GHRL	0.0587089	0.0544685	0.0849057	0	0.0592936	0.742623
SEC13	0	0.110034	0.00570656	0	0	0.88426
ATG7	0.0236671	0.0102842	0.0453487	1.12904e-10	0	0.9207
VGLL4	0.0846443	0.0790742	0.130761	0.00608286	5.60369e-10	0.699438
MKRN2	0.0537098	0.0613383	0.0159965	0	0	0.868955
RAF1	0	0.0803449	0.00111299	0	0	0.918542
RPL32	0	0.230173	0.0316876	0	0	0.73814
IQSEC1	0.0211585	0.0305467	0.00465699	0	5.35826e-10	0.943638
NUP210	0.0215064	0.482871	2.08618e-05	0	0	0.495601
CHCHD4	0.0284885	0.0290088	0.00283021	3.0117e-10	0	0.939672
TMEM43	0	0.0169484	0.00332657	0	0	0.979725
XPC	0	0.203482	0.00720181	0	0	0.789316
LSM3	0.219284	0.0126668	2.2288e-05	0	0	0.768026
SLC6A6	0.302995	0.0935001	4.8819e-05	0	0	0.603456
CCDC174	0.028035	0.0712474	0.0200015	0	0	0.880716
FGD5-AS1	0	0.000465534	0.00434422	1.36451e-10	0	0.99519
NR2C2	0	0.0202421	0.0804269	0	0	0.899331
MRPS25	0.0453202	0.48588	0.00308505	0	0	0.465715
RBSN	0	0.00585563	0.00134764	0	0	0.992797
CAPN7	0.101649	0.0418465	0.0112729	0	0	0.845231
SH3BP5-AS1	0.115207	0.0272987	0.160929	0	0	0.696566
SH3BP5	0	0.0564189	0.0692995	0	0	0.874282
METTL6	0	0.000330669	0.0412735	0	0	0.958396
EAF1	0	0.0233363	0.0986057	0	0	0.878058
HACL1	0.101156	0.133185	0.0315788	0	0	0.734081
BTD	0	0.148888	0.00379135	0	0	0.84732
ANKRD28	0	0.0385798	0.121799	0	0	0.839621
DPH3	0.105667	0.201966	3.79322e-05	1.13843e-18	0	0.692329
OXNAD1	0.143285	0.398486	1.19413e-07	0.010517	0	0.447712
RFTN1	0.262116	0.291885	0.0657375	0	0	0.380262
PLCL2	0	0.142411	0.122884	0.0753126	0.0432879	0.616105
TBC1D5	0.0633449	0.0470425	0.048704	0	0	0.840909
SATB1	0.265437	0.318246	0.046614	0.0729112	2.18492e-10	0.296792
RAB5A	0	0.00161482	0.00216781	0	0	0.996217
KAT2B	0.228833	0.153304	0.0191937	0	1.36663e-10	0.598669
UBE2E1	0.0160881	0.0290414	0.00156711	0	0	0.953303
RPL15	0.144243	0.10662	0.0218437	0	0	0.727294
TOP2B	0	0.0790482	0.137843	0	0	0.783109
NGLY1	0.313417	0.0304217	0.0601592	0	1.01025e-09	0.596002
SLC4A7	0.115943	0.11733	0.00413093	0	0	0.762595
CMC1	0.041451	0.0564476	0.0458474	0	0	0.856254
AZI2	0	0.221191	0.00438701	0	0	0.774422
TGFBR2	0	0.0268086	0.00530094	0	0	0.96789
LOC105377016	0.178294	0.000435427	0.0014284	0	0	0.819842
STT3B	0	1.6499e-06	0.0863379	0	0	0.91366
CMTM7	0.122212	0.000235803	0.0426307	0	0	0.834921
CMTM6	0.250396	0.219535	0.00717389	4.93233e-10	2.28384e-10	0.522895
DYNC1LI1	0.0333028	0.0158217	0.0247004	0	0	0.926175
CNOT10	0.134675	0.163233	0.0135781	9.69709e-11	4.36613e-10	0.688514
GLB1	0.0838355	0.00665578	0.000288517	0	0	0.90922
CRTAP	0.321075	0.216368	0.0763642	0	0	0.386193
UBP1	0	0.0774511	0.0458609	0	0	0.876688
CLASP2	0.012451	0.00449058	0.117086	0	5.59318e-10	0.865972
PDCD6IP	0	0.000615722	0.0298256	0	0	0.969559
TRANK1	0.363986	0.0167443	0.0247358	1.06034e-10	1.36841e-06	0.594533
EPM2AIP1	0	0.000467582	0.0283036	0	0	0.971229
MLH1	0.313751	0.051532	0.080042	0	0	0.554675
LRRFIP2	0	0.278822	0.0876826	0	0.0552153	0.57828
GOLGA4	0.740585	0.00768732	0.0173382	0	3.34102e-11	0.234389
CTDSPL	0	0.0396773	0.0497381	0	0	0.910585
VILL	0	0.117881	0.00415194	0	0.0889104	0.789057
PLCD1	0.0511706	0.0688046	5.61074e-06	0	3.06915e-10	0.880019
ACAA1	0.151629	0.112482	0.119343	0.129956	0.0362863	0.450305
MYD88	0.132755	0.159686	0.0805552	0	1.85211e-09	0.627004
OXSR1	0.0412135	0.0354592	0.0911988	1.81148e-10	0	0.832129
EXOG	7.58442e-19	0.167217	0.0267299	0	0	0.806053
WDR48	0.179939	0.233788	0.0896231	0.084799	0	0.41185
GORASP1	0.164859	0.000451607	0.0589519	1.03386e-10	0	0.775737
CSRNP1	0	0.00206192	0.000138545	0	0	0.9978
CX3CR1	0.148015	0.0168648	0.050796	0	0	0.784324
SLC25A38	0	0.369776	0.0652521	0	0	0.564972
RPSA	0.0541838	0.129731	0.0202175	0	0	0.795867
EIF1B	0.276481	0.032254	0.051026	0	0	0.640239
RPL14	0.0430113	0.389779	0.02145	0	0	0.54576
ZNF621	0.0430439	0.0936327	0.0846251	0	0	0.778698
CTNNB1	0	0.042204	0.0322709	0	0	0.925525
TRAK1	0.261039	0.200357	0.0286429	0	0	0.509962
VIPR1	0.213364	0.381802	0.16254	0	0	0.242294
SEC22C	0.0677688	0.0451599	0.00415607	0	1.23334e-10	0.882915
SS18L2	0.234615	0.0531726	0.0324936	0	0	0.679719
NKTR	0.0211871	0.101834	0.00169367	0	0	0.875285
ZBTB47	0.477729	0.00783164	0.192645	0.0451054	0	0.276689
HIGD1A	0.283826	0.0223933	0.000217776	0	0	0.693563
SNRK	0	0.00274667	0.00342981	5.03383e-09	0	0.993824
ANO10	0.415149	0.244395	9.28564e-05	0	0	0.340363
ABHD5	0	0.0446054	0.0416532	0	0	0.913741
TCAIM	0.134891	0.153753	0.00604593	0	0	0.70531
C3orf86	0.197404	0.124674	0.00792225	0	0	0.67
ZNF445	0.138502	0.0804036	0.00886886	0.0390742	0	0.733152
ZNF852	0	0.0187074	0.0308094	0.0795217	0	0.870962
KIAA1143	0.285283	0.17641	0.000372725	0	0	0.537934
ZDHHC3	0.399606	0.00920732	0.000354564	0	0	0.590832
EXOSC7	0.0884706	0.0690533	0.0314456	0	0	0.811031
LARS2	0.138103	0.157787	0.110507	0	0	0.593603
LIMD1	0.152237	0.0241342	0.00269785	0.0449689	0	0.775962
SACM1L	0	0.000447699	0.0221344	0	0	0.977418
FYCO1	0.113373	0.161484	0.0123057	0	0	0.712837
CCR1	0.171604	0.183533	0.00167624	0.00626036	3.69061e-10	0.636926
CCR2	0	0.10512	0.00131821	0	0	0.893562
CCR5	0.525715	0.00452386	0.0369934	0	0	0.432768
CCRL2	0	0.214418	0.057519	0.024811	0.227786	0.475465
LTF	0.352259	0.00964733	0.137499	0	0	0.500596
ALS2CL	0.156119	0.429175	0.0017254	0	0	0.412981
CCDC12	0	0.00461535	0.0179903	0.0807697	0	0.896625
NBEAL2	0.226905	0.313202	0.0240045	0	0	0.435889
SETD2	0	0.0829365	0.194765	0.116111	0	0.606187
KLHL18	0.261309	2.59984e-05	0.0086634	0.0334719	0	0.69653
PTPN23	0	0.0697494	0.00158	0	0	0.928671
SCAP	0.19575	0.161396	0.0166865	0.0072394	0	0.618928
ELP6	0.185607	0.0928422	0.00102881	0	0	0.720522
SMARCC1	0	0.257075	0.136481	0	0	0.606443
DHX30	0.185276	0.344961	0.00625383	0	0	0.463509
MAP4	0	0.0285937	0.0469069	0	0	0.924499
CAMP	0.697823	0.0124398	0.0360593	4.752e-11	9.56083e-10	0.253678
ZNF589	0.213798	0.317485	0.0107612	0	0	0.457956
NME6	0.263338	1.31214e-05	0.0326589	0	0	0.70399
TMA7	0	0.0120857	0.0276969	0.0230772	0	0.93714
SHISA5	0.0139407	0.0496989	0.0440419	9.96245e-10	0.0436731	0.848645
PFKFB4	0.0923967	0.390769	0.0644401	0	0	0.452394
UQCRC1	0.0890741	0.0841466	0.0516483	0.18875	1.48269e-09	0.586381
SLC26A6	0.0110582	0.0844448	0.00355682	1.26858e-10	0	0.90094
NCKIPSD	0.254074	0.250195	0.0248611	9.70251e-11	0	0.47087
IP6K2	0.370769	0.190364	0.0100577	0	0	0.428809
PRKAR2A	0.277534	0.125382	0.0239979	0	0	0.573086
SLC25A20	0.00725009	0.000760777	0.00756878	2.78823e-09	0	0.98442
ARIH2	0.203071	0.39654	0.0182052	0	0	0.382184
P4HTM	0.184416	0.364361	0.045148	0	0	0.406075
WDR6	0	0.391144	0.00831907	0	0	0.600536
DALRD3	0.102354	0.00964664	0.0529394	0.0617465	0	0.773314
NDUFAF3	0.0914506	0.00421954	0.00469663	0	0	0.899633
IMPDH2	0.00663602	0.384806	0.0216047	0	0	0.586953
QRICH1	0.115928	0.166069	0.0102627	0	0	0.70774
QARS1	0.182426	0.18868	0.00299918	0.00342471	0	0.62247
USP19	0	0.0483316	3.20188e-06	0	0	0.951665
CCDC71	0.364385	0.000104321	0.109997	0	0	0.525514
KLHDC8B	0	0.0957839	0.0624199	0	0.130557	0.71124
C3orf62	0.18041	0.064454	0.00596836	0	0	0.749167
USP4	0.175429	0.0197883	0.0128278	0.0439826	0	0.747972
GPX1	0.167021	0.0794729	0.00570706	0	0	0.747799
RHOA	0	0.054456	0.0101113	0	0	0.935433
TCTA	0.000538571	0.00577098	0.0119498	0	0	0.981741
NICN1	0.257005	0.237239	0.00897222	0	1.41061e-17	0.496784
DAG1	0.0795901	0.234071	0.0219223	0	4.75021e-10	0.664417
APEH	0.316669	0.208731	0.00138521	0	9.07603e-11	0.473215
RNF123	0.212672	0.0942669	0.0215644	0	1.04471e-18	0.671496
GMPPB	0	0.0135728	0.0473822	0	0	0.939045
IP6K1	0.309847	0.0885528	0.00980211	0	0	0.591798
UBA7	0.20469	0.00940908	0.0894604	0	0	0.69644
MON1A	0.27867	0.0948077	0.000187783	0.0433586	0	0.582975
RBM6	0.304958	0.151043	0.00709451	1.76646e-10	0	0.536905
RBM5	0.00508685	0.0494456	0.0287838	1.84196e-09	1.06244e-10	0.916684
GNAI2	0.0892989	0.0509496	0.0883197	0.103947	0	0.667485
IFRD2	0.259826	0.191483	0.0275041	0	0	0.521187
HYAL2	0.160057	0.102683	0.0660047	0.0908991	0	0.580356
TUSC2	0	0.0381545	0.153821	0.014079	0	0.793946
RASSF1	0.327067	0.186892	0.0465101	0	0	0.439531
NPRL2	0.128998	0.223252	0.0209367	0.0225557	0	0.604258
CYB561D2	0.278498	0.0655734	0.0513293	9.38679e-11	0	0.604599
TMEM115	0.159902	1.61252e-05	0.00736131	0.0901771	0	0.742543
HEMK1	0.0288373	0.309753	0.00168711	0	0	0.659722
CISH	0.167971	0.0230674	0.00346008	1.88241e-10	8.93001e-11	0.805501
MAPKAPK3	0.0886434	0.197009	0.148855	0.165852	0	0.399641
MANF	0.191032	0.0202199	0.0474364	7.70387e-07	0	0.741311
RBM15B	0.196569	0.0825073	0.0137656	0	0	0.707158
DCAF1	0	0.207183	0.0550664	0	0	0.73775
RAD54L2	0	0.144107	0.0615752	0	1.27798e-10	0.794317
TEX264	0.156089	0.0767164	0.0332538	0.0693061	1.33047e-10	0.664634
RRP9	0.0420579	0.17782	9.55606e-05	0	0	0.780027
PCBP4	0.19837	0.301002	0.0103549	0	0	0.490273
ABHD14B	0.0222485	0.350481	3.655e-06	0	0	0.627267
RPL29	0	0.130364	0.0217564	0	0	0.84788
DUSP7	0.247183	0.0277699	0.00244057	7.65923e-11	0	0.722607
ALAS1	0.10327	0.00222342	0.0174245	0	0	0.877082
TLR9	0.0858972	0.0594957	0.0430928	0	0	0.811514
TWF2	0.248861	0.015482	0.0605061	0.128661	2.61231e-09	0.54649
PPM1M	0.0829626	0.0893788	0.128545	0.0647641	4.15843e-10	0.634349
WDR82	0	0.173214	0.11083	0	0	0.715955
GLYCTK	0.166028	0.00859786	0.0929137	0	3.67883e-10	0.73246
DNAH1	0	0.031356	0.0210684	0	3.51554e-10	0.947576
BAP1	0.056258	0.0500813	0.006698	0	0	0.886963
NISCH	0.140449	0.0895583	0.106857	1.23074e-10	3.58637e-10	0.663136
STAB1	0.202773	0.276739	0.0313775	0.0419461	0	0.447164
NT5DC2	1.30808e-09	0.155935	0.0307825	0	0	0.813282
PBRM1	0.209763	0.0427369	0.083597	1.24541e-10	0	0.663903
GNL3	0.0390601	0.0130414	0.0255372	0	0	0.922361
GLT8D1	0.202493	0.122212	0.00287768	0	2.82315e-10	0.672418
SPCS1	0.164223	1.78499e-05	8.04789e-05	0	6.8745e-10	0.835679
NEK4	0.219045	0.0209477	0.00446975	0	0	0.755538
ITIH4	0.409971	0.0431908	0.00261543	0	6.47369e-10	0.544223
STIMATE	0.218732	0.0134757	0.0272812	1.13122e-10	1.3739e-10	0.740511
SFMBT1	0.0366279	0.257305	0.0563154	0	0	0.649752
RFT1	0.121372	0.0713387	0.0218873	0	0	0.785402
PRKCD	0.284498	0.0822285	0.0179488	0	0	0.615325
TKT	0	0.0463627	0.187221	0.104295	0	0.662121
DCP1A	0.202516	0.00080587	0.00535703	0	0	0.791321
ACTR8	0	0.038788	0.0245374	7.55262e-10	0	0.936675
SELENOK	0.221681	0.0793719	0.0711708	0	2.16796e-09	0.627776
CCDC66	0.388648	0.19295	0.000376967	0	0	0.418026
TASOR	0	0.136565	0.10852	2.42193e-18	0	0.754914
ARHGEF3	0.135192	0.243427	0.0435068	0	0	0.577874
APPL1	0.168316	0.0294525	0.0418863	0	0	0.760345
PDE12	0.208164	0.0443357	0.0554484	0	1.19335e-10	0.692052
ARF4	0.170095	0.0395902	0.0543054	0	0	0.73601
DENND6A	0.289926	0.000138098	0.0124746	1.13475e-10	0	0.697461
SLMAP	0.00885055	0.151787	0.00100828	6.17298e-10	0	0.838354
FLNB	0.212534	0.205331	0.00708338	0	8.27988e-18	0.575052
PXK	0.556752	0.0284261	0.0102512	0	0	0.404571
PDHB	0.0930139	0.0333677	0.00159692	0	0	0.872021
THOC7	0.161437	8.12357e-05	0.0121367	2.74236e-09	7.86226e-10	0.826345
ATXN7	0.209347	0.0176321	0.00376348	0.0871787	1.82759e-10	0.682079
PSMD6-AS2	0.245434	0.000129956	0.0125286	1.0032e-10	1.72909e-09	0.741908
PSMD6	0	0.0884986	0.0098579	0.00988593	7.70243e-15	0.891758
LRIG1	0	0.482855	0.0435284	0	0	0.473616
KBTBD8	0.155679	0.0149579	0.0311452	6.60837e-16	0	0.798218
SUCLG2	0.0961166	0.192614	0.0577108	0	0	0.653558
TMF1	0.195742	0.00794549	0.0574353	0.0612111	3.36664e-10	0.677666
UBA3	0.0344508	0.018553	0.0148111	2.69563e-10	0	0.932185
ARL6IP5	0.0702648	0.0408726	0.000810238	0	0	0.888052
FRMD4B	0.198879	0.231357	0.00123414	0	0	0.56853
FOXP1	0.0621111	0.187577	0.030605	0	1.3696e-10	0.719707
EIF4E3	0	0.196893	2.73516e-05	0.0559672	1.42368e-10	0.747112
GPR27	0	0.187894	0.0176002	0	0	0.794505
PROK2	0.314948	0.0923766	0.00118611	2.16335e-10	2.28224e-09	0.591489
LINC00877	0.262919	0.055876	0.0324867	0	0	0.648718
RYBP	0.385319	0.074919	0.0513507	0.00320359	9.38799e-08	0.485207
PPP4R2	0.0730237	0.0545253	0.0482005	2.40858e-10	1.3444e-09	0.824251
EBLN2	0.280329	0.0206833	0.000153905	2.74827e-10	0	0.698833
GBE1	0.0397039	0.0445651	0.0484016	0	0	0.867329
CHMP2B	0.0964815	0.155269	2.92478e-05	0	0	0.74822
CGGBP1	0	0.00511993	0.011576	0.0188912	0	0.964413
ZNF654	0	0.0413735	0.0369808	0	0	0.921646
C3orf38	0	0.104398	0.00619067	0	7.61915e-08	0.889411
NSUN3	0	0.00363888	0.120327	0	0.0180233	0.85801
RIOX2	2.12769e-10	0.178809	0.023247	5.4349e-07	0	0.797944
CLDND1	0.293599	0.0490294	0.00416071	0	0	0.653211
CPOX	0.156386	0.215265	0.0817734	0	0	0.546575
ST3GAL6	0	0.0502033	0.00374549	0	0	0.946051
TBC1D23	0.0638371	0.000591018	0.0278093	0	0	0.907763
NIT2	0.199017	0.108289	0.00163615	0	0	0.691058
TOMM70	0.175973	0.103345	0.131941	0	0	0.588741
TFG	0	0.0665409	0.0967757	0	0	0.836683
SENP7	0.0399678	0.0522471	0.00204007	0	0	0.905745
TRMT10C	0.307782	0.0669116	0.00304332	0	0	0.622263
PCNP	0.117271	0.00025196	0.00157176	8.46489e-09	0	0.880906
ZBTB11	0	0.0081167	0.0663286	0	0	0.925555
RPL24	0.0215359	0.089539	0.000419589	0	0	0.888505
CEP97	0.0968688	7.50243e-05	0.0439586	0	1.76302e-10	0.859098
NXPE3	0	0.00111487	0.105349	0	0	0.893536
NFKBIZ	0	1.08989e-07	0.000515523	0	0	0.999484
ALCAM	0.234765	0.000434312	0.000811319	0	0	0.763989
CBLB	0.0663213	0.266546	0.13675	0	0	0.530383
BBX	0.147114	0.00126407	0.0455863	1.23585e-09	8.37239e-11	0.806036
CD47	0.246585	0.00228223	0.0212153	0	0	0.729918
LINC01215	0	0.307096	0.00160875	0	0	0.691295
IFT57	0.485691	0.0371155	0.0341362	0	7.9251e-10	0.443058
DZIP3	0	0.231155	0.152997	0	0	0.615848
TRAT1	0	0.517683	0.00557778	0	0	0.476739
CD96	0.147488	0.369656	0.00871392	0	0	0.474142
ABHD10	0.239653	0.0682289	0.0195851	0	0	0.672533
BTLA	0	0.24103	0.0181009	0	0	0.740869
ATG3	0	0.113818	0.0237167	0	0	0.862465
SLC35A5	0	0.0923363	0.000473486	0	0	0.90719
NEPRO	0.0793417	0.102161	0.0150273	0	0	0.80347
SIDT1	0.0449325	0.210414	0.0383651	0	0	0.706288
USF3	0	0.0692622	0.100076	0.0843059	0	0.746356
NAA50	0.0682911	0.035305	0.0618538	0	0	0.83455
ATP6V1A	0	0.134938	0.000401064	0	0	0.86466
QTRT2	0	0.0452451	0.0430181	0	0	0.911737
TIGIT	0.0659289	0.276723	0.0615654	0	0	0.595782
ZBTB20	0.0278886	0.0379388	0.00872281	1.81824e-10	0	0.92545
B4GALT4	0	0.0796403	0.20315	0	0	0.717209
ARHGAP31	0	0.0419459	0.114925	0	0	0.843129
TMEM39A	6.04141e-21	0.0353131	0.148554	0	1.60738e-18	0.816133
POGLUT1	0	0.0541194	0.016386	0	1.11734e-10	0.929495
TIMMDC1	0.157315	0.00181109	0.0059695	9.16837e-10	0	0.834904
ADPRH	0.0727053	0.139739	0.0335827	0	0	0.753973
COX17	0.163511	0.120685	0.0472484	0.223605	2.9406e-10	0.44495
GSK3B	0	0.0012377	0.093104	0.0131029	1.11366e-18	0.892555
LRRC58	0.0255981	0.00268988	0.00928115	1.27253e-10	0	0.962431
NDUFB4	0.0601383	0.0319502	0.0338288	0	0	0.874083
RABL3	0.0919972	0.0566123	0.0535789	0	0	0.797812
GTF2E1	0	0.00472816	0.000950531	0	0	0.994321
HCLS1	0	0.0456466	0.0528397	0	0	0.901514
GOLGB1	0.272168	0.00335635	0.0227261	0	0	0.701749
IQCB1	0.276457	0.127042	0.000473714	2.79974e-08	0	0.596027
EAF2	0.343319	0.000127247	0.0541918	3.81739e-07	0	0.602361
SLC15A2	0.102492	0.0382315	0.0575717	3.40372e-10	0	0.801705
CD86	0.186349	0.0133269	0.000467941	0	1.19466e-09	0.799857
CSTA	0	0.203551	0.0627246	0	0.0467541	0.68697
FAM162A	0.145786	0.34755	0.00831685	0	0	0.498347
KPNA1	0.183586	0.0563284	0.0723337	0	0	0.687752
PARP9	0.069318	0.0371394	0.000372193	0.116865	0	0.776306
DTX3L	0.116195	0.0244522	0.000130547	0	0	0.859223
PARP15	0	0.261041	0.111346	0	0	0.627613
PARP14	0.0299362	0.0249033	0.00145135	0.0683851	1.52076e-10	0.875324
HSPBAP1	0	0.00347791	6.01178e-06	0	0	0.996516
SLC49A4	0.323872	0.0526546	0.00217245	0	0	0.621301
SEC22A	0.0633224	0.0668863	0.00203724	0	0	0.867754
HACD2	0.37231	0.0867456	0.024273	8.7219e-10	3.9911e-08	0.516672
CCDC14	0.141959	0.274585	0.0512737	0	0	0.532182
UMPS	0	0.291344	0.0840602	0	0	0.624596
ITGB5	0	0.136941	0.039274	0	0	0.823785
HEG1	0.466282	0.0122762	0.0234292	5.14406e-11	4.99411e-10	0.498013
ZNF148	0.0128797	0.0421093	0.0238429	9.79312e-10	0	0.921168
SNX4	0.144767	0.0058346	0.00339	0	0	0.846009
OSBPL11	0	0.138119	0.000199027	0	0	0.861682
SLC41A3	0.173982	0.227057	0.00394464	0	0	0.595017
ZXDC	0.213328	0.116588	0.000494714	5.45515e-10	0	0.66959
PLXNA1	0.0276729	0.164323	0.0875011	0	0	0.720503
TPRA1	0.214029	0.000957557	0.0217653	0.0479061	0.0471376	0.668205
MCM2	0.17595	0.0384702	0.161994	0	0	0.623586
ABTB1	0.374619	0.000191364	0.1005	1.17015e-09	0	0.524689
MGLL	0.397685	0.00279895	0.0703223	0	0	0.529193
SEC61A1	0.190641	0.0217528	0.0429554	0	0	0.744651
RUVBL1	0	0.113122	0.0659366	0	0	0.820941
RPN1	0.117786	0.0661162	0.0253076	0	0	0.79079
RAB7A	0.154421	0.121188	0.0121781	0.0535477	0	0.658665
ACAD9	0.61684	0.142582	0.0355579	0	4.9117e-11	0.20502
GP9	0	0.00137891	0.0127125	0	0	0.985909
RAB43	0	0.0041337	8.16531e-06	0	0	0.995858
ISY1	0	0.0187977	0.00383493	0	0	0.977367
CNBP	0	0.00746701	0.0346822	0	0	0.957851
LOC105374102	0.364558	0.163766	0.0059717	0	0	0.465705
COPG1	0	0.0180966	0.0647898	0	0	0.917114
HMCES	0	0.240228	0.0747722	0	0	0.685
H1-10	0.000575935	0.000343814	0.0358027	0.0171474	8.4491e-09	0.94613
RPL32P3	0.0249623	0.0266552	0.0937155	0	4.48629e-10	0.854667
MBD4	0	0.00306605	0.00294844	0	2.00678e-18	0.993986
PLXND1	0.272153	0.0945842	0.083631	0.168085	1.27628e-10	0.381546
TMCC1	0.341527	0.000464149	0.0759269	4.28315e-10	2.48161e-08	0.582082
PIK3R4	0.0569146	0.1328	0.13465	0	0	0.675636
ATP2C1	0	0.00684793	0.198809	0	0	0.794343
ASTE1	0.218613	0.183763	0.000639888	5.46705e-10	5.91411e-07	0.596984
NUDT16	0	0.282243	0.00509465	0	0	0.712662
MRPL3	0.190011	0.0024404	0.00151018	0	0	0.806039
ACP3	0	0.284005	0.000844142	0	0	0.715151
DNAJC13	0	0.0210341	0.156611	0.0988517	0	0.723503
UBA5	0.0855202	0.0102373	0.0343722	0	0	0.86987
CDV3	0	0.032679	0.0902542	0	0	0.877067
TOPBP1	0	0.00111477	0.0848134	0	0	0.914072
SRPRB	0	0.00049528	0.0871975	0	0	0.912307
RYK	0.247125	0.149107	8.63492e-06	0	1.03339e-10	0.603759
ANAPC13	0.104791	0.0643102	0.000424087	0	0	0.830475
CEP63	0.239605	0.00162311	0.0222165	0	0	0.736555
MSL2	0	0.0487487	0.045462	0	0	0.905789
PCCB	0.120073	0.119393	0.080528	2.28913e-08	5.43767e-09	0.680006
STAG1	0	0.110757	0.13209	0	0	0.757152
NCK1	0.0165514	0.0739502	0.00211784	0	0	0.907381
DBR1	0	0.0641111	0.00488855	0	0	0.931
ARMC8	0	0.00562486	0.00804873	0	0	0.986326
MRAS	0.316324	0.021295	0.0258723	0.00458201	1.22767e-10	0.631927
PIK3CB	0	0.093686	0.0344256	0	0	0.871888
MRPS22	0.422102	0.00668509	0.00107098	0	1.11286e-10	0.570142
COPB2	0	0.0199854	0.102371	0	0	0.877644
SLC25A36	0.280338	0.123947	0.0302875	0	0	0.565428
PXYLP1	0.353815	0.0459916	0.0046703	0	0	0.595523
ZBTB38	0.350629	0.111918	0.103689	0.0871105	1.06997e-09	0.346653
RASA2	0.123589	0.0760078	0.0432166	0	0	0.757186
RNF7	0	0.0131223	0.0460758	0	0	0.940802
ATP1B3	0.471631	0.116919	0.033068	0	1.27195e-10	0.378382
TFDP2	0	0.144032	0.160035	0	0	0.695933
GK5	0.142344	0.170576	0.00205417	0	0	0.685025
XRN1	0.0764889	0.0950883	0.0311286	0.0572483	0	0.740046
ATR	0	0.0482134	0.166915	0	0	0.784872
U2SURP	0.376662	0.00260448	0.0467353	0	0	0.573998
CHST2	0.361988	0.00848971	0.0192601	0	0	0.610262
SLC9A9	4.51091e-17	0.000493294	0.0255427	0	0	0.973964
DIPK2A	0	0.000485431	0.046489	0	0	0.953026
PLSCR1	0	0.263382	0.0139151	0	0	0.722703
GYG1	0.304447	0.26206	0.0149222	0	0	0.418571
HPS3	0.170526	0.0762699	0.0713317	0.121262	2.12724e-08	0.56061
COMMD2	0.110058	0.0249296	0.000544237	0	0	0.864468
RNF13	0.0423163	0.272814	0.00371322	0	0	0.681156
TSC22D2	0.242466	0.0698122	0.162143	0	0	0.525579
SERP1	0.382639	0.147975	0.00175458	0	0	0.467631
EIF2A	0.178289	0.0441266	0.00760754	0	9.67542e-11	0.769977
SELENOT	0.0969365	0.115951	0.0212136	0	0	0.765899
SIAH2	0.352728	0.0538824	0.0600354	0	0	0.533354
GPR171	0.424501	0.0388348	0.00887861	0.0114347	0	0.51635
P2RY14	7.60564e-09	0.0251916	0.00533437	0.0535562	0	0.915918
P2RY13	0.101328	0.0926643	0.0312951	0	0	0.774713
[truncated: 7,213 more rows]
