# Supplementary material for: Immune gene expression changes more during a malaria transmission season than between consecutive seasons
Source: Microbiol Spectr. 2024 Aug 20;12(10):e00960-24. doi: 10.1128/spectrum.00960-24 (PMC11448414; doi:10.1128/spectrum.00960-24)
Supplement: Table S2 — Human differential expression results. [file spectrum.00960-24-s0003.xlsx]

## Sheet: Early vs. Late
Supplemental Table 2: Human differential expression results.
Gene	logFC	logCPM	LR	PValue	FDR
AAAS	0.251362	5.21068	3.11027	0.0778	0.34826
AACS	-0.0389205	4.07812	0.0508914	0.821519	0.925331
AAGAB	-0.35612	5.52233	3.68459	0.0549176	0.30539
AAK1	0.0482583	5.70229	0.0895232	0.764784	0.897597
AAMP	0.124377	6.17861	0.494336	0.481999	0.747001
AAR2	0.0279251	4.6133	0.0252274	0.873802	0.946951
AARS1	0.0274858	6.08162	0.0198236	0.888031	0.954573
AARS2	0.243481	4.47865	1.53703	0.21506	0.536972
AASDHPPT	-0.0694415	3.72183	0.104153	0.746901	0.889813
AATBC	0.7064	5.30777	5.01456	0.025135	0.218114
AATF	-0.104906	4.82853	0.251847	0.615777	0.825683
AATK	-0.0334868	7.81072	0.0212988	0.883968	0.952436
ABAT	0.207261	4.06117	1.12427	0.289	0.604812
ABCA1	-0.252618	6.01375	1.52847	0.216342	0.537555
ABCA2	0.146332	8.00468	0.322047	0.57038	0.801325
ABCA5	0.0704655	3.5824	0.123893	0.72485	0.881436
ABCA7	0.32844	9.31301	3.17218	0.0749024	0.34547
ABCB10	0.152791	3.8906	0.332599	0.564132	0.798725
ABCB6	0.604674	3.9789	5.59881	0.0179727	0.194459
ABCB7	-0.053164	3.95824	0.0819163	0.774717	0.903134
ABCB8	0.332674	5.25903	3.04483	0.0809947	0.352374
ABCC1	0.211207	5.41322	1.62823	0.201949	0.520519
ABCC10	0.0873613	5.53692	0.304632	0.580993	0.807218
ABCC3	0.428664	4.38913	2.41277	0.120349	0.418533
ABCC4	0.152054	3.89192	0.4668	0.494463	0.755702
ABCC5	0.275157	5.56334	1.4229	0.232927	0.553134
ABCD1	0.175061	5.68979	0.874872	0.34961	0.64926
ABCD3	-0.197022	4.08706	0.867433	0.351667	0.650246
ABCD4	0.138533	5.32259	1.00049	0.317193	0.62843
ABCE1	-0.467648	4.42497	5.90474	0.0151002	0.183622
ABCF1	-0.0320825	3.51854	0.0351804	0.851218	0.938968
ABCF2	0.109718	4.16019	0.440151	0.507049	0.765535
ABCF3	0.0171743	5.69244	0.0142528	0.90497	0.961528
ABCG1	0.273223	5.26871	1.53163	0.215868	0.536972
ABHD10	0.104608	4.34466	0.263215	0.60792	0.822163
ABHD11	0.159392	3.54286	0.828781	0.362625	0.658695
ABHD12	0.139925	4.4569	0.574727	0.448387	0.7218
ABHD13	-0.445772	4.62023	6.03726	0.014007	0.176231
ABHD14B	0.3743	5.10761	4.74025	0.0294648	0.23627
ABHD15	0.299959	4.38199	3.41025	0.0647925	0.323293
ABHD17A	0.416687	8.05178	4.02285	0.0448877	0.282972
ABHD18	-0.0674846	4.84265	0.222903	0.636837	0.838612
ABHD2	-0.490554	7.14826	5.26294	0.0217842	0.208731
ABHD3	-0.112453	6.3038	0.396475	0.528915	0.779825
ABHD4	-0.0544055	5.23123	0.126086	0.722525	0.880177
ABHD5	-0.0971341	5.9085	0.34336	0.557896	0.795806
ABHD8	0.293917	4.48852	2.25555	0.133136	0.437286
ABI1	-0.430098	6.78261	7.44227	0.00637095	0.135931
ABI2	0.173693	3.62346	1.11576	0.290832	0.605765
ABI3	0.208642	6.43457	1.01506	0.313693	0.626498
ABITRAM	-0.282879	3.39309	2.77143	0.0959602	0.379409
ABL1	-0.0904012	5.0196	0.289847	0.590318	0.813242
ABL2	-0.102934	4.98476	0.481932	0.487549	0.750161
ABLIM1	0.217013	6.53836	1.00963	0.314991	0.627453
ABR	0.0463644	6.55575	0.0912748	0.762563	0.897019
ABRACL	-0.116808	5.87594	0.340682	0.559436	0.797017
ABRAXAS2	-0.297028	3.90913	3.55106	0.0595073	0.313806
ABT1	-0.119863	5.89012	0.661317	0.416095	0.699409
ABTB1	0.215674	9.97771	1.53392	0.215526	0.536972
ACAA1	0.173305	7.94569	1.14398	0.284812	0.600869
ACAA2	-0.0347877	5.64088	0.0255823	0.872925	0.94676
ACACA	-0.131736	3.5795	0.465138	0.495233	0.75662
ACAD10	0.268985	4.99148	2.89679	0.0887561	0.365322
ACAD8	0.0461348	5.03988	0.085715	0.769697	0.899744
ACAD9	0.18014	4.88393	1.4982	0.220949	0.54328
ACADM	-0.285963	4.63853	1.67829	0.195152	0.514262
ACADS	0.334636	4.53416	3.48728	0.0618423	0.317816
ACADVL	0.26797	8.54192	2.57738	0.108401	0.398636
ACAP1	0.25505	8.68928	2.02988	0.154233	0.464965
ACAP2	-0.289631	6.68059	3.01533	0.0824808	0.354687
ACAP3	0.423071	6.3082	5.43799	0.0197033	0.2012
ACAT1	-0.42337	4.52575	5.68271	0.0171329	0.191954
ACAT2	-0.057062	4.76161	0.092932	0.760482	0.896096
ACBD3	-0.335663	5.05604	3.71425	0.0539499	0.303971
ACBD4	0.433494	4.40424	6.20156	0.0127638	0.172838
ACBD5	-0.2876	4.26876	1.55976	0.211701	0.533135
ACBD6	0.10187	3.97416	0.391278	0.531628	0.781363
ACD	0.208762	4.62219	1.36831	0.242103	0.561583
ACER3	-0.353305	5.34307	3.54652	0.0596706	0.314141
ACIN1	-0.0431079	8.01694	0.0686098	0.793372	0.912089
ACLY	-0.158497	6.38982	0.706217	0.400703	0.688566
ACO2	0.102545	6.36514	0.434505	0.509787	0.767271
ACOT7	0.468267	4.18934	6.66228	0.00984746	0.160585
ACOT8	0.374895	5.44975	3.47047	0.0624735	0.319182
ACOT9	-0.36875	6.41922	3.38437	0.0658172	0.325808
ACOX1	-0.224426	6.73629	2.01851	0.155391	0.465889
ACOX3	0.129538	4.30894	0.735408	0.391136	0.681606
ACP1	0.197609	5.9772	0.952103	0.329185	0.634666
ACP2	0.0572289	5.43085	0.0694203	0.792183	0.911781
ACP3	-0.255495	4.38472	2.27178	0.131748	0.436357
ACP5	0.863817	6.18482	10.3107	0.00132263	0.072799
ACP6	0.192283	4.33239	0.363017	0.546835	0.789244
ACRBP	0.144465	5.05588	0.694218	0.404733	0.691818
ACSF2	0.449513	3.73011	7.35593	0.0066842	0.138795
ACSF3	0.369016	6.06562	6.27486	0.0122463	0.171358
ACSL1	-0.606329	11.038	8.52013	0.0035124	0.103689
ACSL3	-0.606332	5.38091	8.8483	0.00293362	0.0955092
ACSL4	-0.540562	7.06103	4.05504	0.0440398	0.281566
ACSL5	-0.275925	6.24956	2.80456	0.0939969	0.376029
ACSS1	0.148772	6.38003	0.735549	0.391091	0.681606
ACSS2	-0.197657	5.57219	1.18488	0.276366	0.594079
ACTA2	-0.21964	3.45995	0.951326	0.329382	0.634666
ACTB	-0.000108708	11.5849	2.08e-07	0.999636	0.999853
ACTG1	0.00823334	10.4197	0.00164084	0.967689	0.988028
ACTL6A	-0.194419	4.23262	1.2054	0.272244	0.590224
ACTN1	-0.212318	8.14485	1.02679	0.310915	0.624469
ACTN4	0.106383	6.92097	0.399419	0.527389	0.778413
ACTR10	-0.278427	5.39357	3.14953	0.0759488	0.34547
ACTR1A	0.158748	7.52183	1.0338	0.309267	0.62345
ACTR1B	0.195508	6.31441	1.65748	0.197944	0.516642
ACTR2	-0.473164	9.02854	5.15635	0.0231615	0.21436
ACTR3	-0.388351	8.63525	6.08335	0.0136462	0.176226
ACTR5	0.108487	4.1141	0.484281	0.48649	0.74991
ACTR6	-0.367569	4.64942	3.27958	0.0701467	0.334916
ACTR8	-0.163706	4.90527	1.13262	0.287217	0.60302
ACVR1B	-0.181367	5.93562	0.813596	0.367059	0.662989
ADA	0.281114	6.08751	1.92675	0.165114	0.478282
ADA2	0.162057	6.73627	0.814483	0.366798	0.662778
ADAM10	-0.209103	6.95637	1.33925	0.247166	0.565208
ADAM15	0.481007	6.52704	5.60062	0.0179541	0.194459
ADAM17	-0.422378	6.10678	7.88064	0.00499667	0.120405
ADAM19	-0.105716	7.90797	0.338947	0.560438	0.797362
ADAM28	0.12618	3.63772	0.287411	0.591885	0.813833
ADAM8	0.0843861	9.82553	0.126773	0.721802	0.880095
ADAM9	-0.748405	4.91467	9.63486	0.00190919	0.0804047
ADAMTSL4	0.0508784	6.42761	0.0641243	0.800092	0.91422
ADAMTSL4-AS1	0.0685402	5.93509	0.107444	0.743073	0.888533
ADAMTSL4-AS2	-0.497535	4.9126	3.91005	0.0479982	0.293195
ADAP1	0.380205	7.60456	4.15433	0.0415282	0.27374
ADAP2	-0.118932	5.2966	0.293226	0.588161	0.812079
ADAR	-0.271614	10.0983	2.28187	0.130894	0.435096
ADARB1	0.185168	5.08868	1.76596	0.183883	0.499929
ADAT1	-0.056664	4.95042	0.119413	0.729672	0.882961
ADAT2	0.0881015	3.2824	0.198241	0.656144	0.847981
ADCK2	0.326432	5.05154	3.90003	0.0482853	0.294361
ADCK5	0.32264	4.27426	2.44411	0.117967	0.414964
ADCY10P1	-0.0396359	4.3339	0.0566848	0.811815	0.920498
ADCY3	-0.464779	7.07119	4.12584	0.0422332	0.275581
ADCY4	0.0845591	3.83766	0.127925	0.720593	0.879526
ADCY7	0.129671	7.99036	0.623224	0.429852	0.708863
ADCY9	0.240131	3.55272	1.68258	0.194582	0.51335
ADD1	0.132842	8.30322	0.530447	0.466419	0.735646
ADD2	0.330341	4.633	2.01218	0.156041	0.465889
ADD3	-0.168862	7.06716	0.87213	0.350366	0.64971
ADGRE1	-0.277564	8.65892	0.837046	0.360243	0.657011
ADGRE2	0.0624837	7.83675	0.151912	0.696715	0.866969
ADGRE3	0.0270068	5.8617	0.0130093	0.909192	0.962778
ADGRE5	-0.290567	9.71492	2.09114	0.148155	0.457677
ADGRG3	-0.21975	9.45594	0.611518	0.434217	0.712392
ADGRG5	0.832128	4.04588	5.09361	0.0240141	0.216729
ADH5	-0.119453	5.71385	0.447682	0.503438	0.762501
ADI1	0.0159784	4.69423	0.0101491	0.919755	0.96684
ADIPOR1	0.338123	9.26684	3.03374	0.0815497	0.3529
ADIPOR2	-0.188364	5.3107	1.68624	0.194097	0.512827
ADM	-0.288233	7.81357	1.63275	0.201324	0.520129
ADNP	-0.0170343	5.44356	0.0120044	0.912755	0.96466
ADNP2	-0.238005	4.09	2.08947	0.148317	0.457825
ADO	0.131299	4.06518	0.472176	0.491988	0.753954
ADPGK	-0.253204	7.64083	2.50949	0.113163	0.40775
ADPRH	-0.295943	4.00115	1.52112	0.21745	0.538986
ADPRS	0.071032	6.21211	0.147087	0.701335	0.869137
ADRM1	0.232977	7.0144	2.09519	0.147763	0.457542
ADSL	-0.0836467	6.06304	0.291373	0.589342	0.81288
ADSS2	-0.322255	5.0646	1.65029	0.198919	0.51824
AEBP1	0.63332	3.41563	9.45986	0.00210017	0.0849411
AEBP2	-0.121014	3.91532	0.482446	0.487317	0.750161
AEN	0.112218	5.30756	0.465007	0.495293	0.75662
AFF1	-0.544961	7.03892	7.74879	0.00537486	0.123366
AFF3	0.509198	4.27179	3.78522	0.051707	0.300838
AFF4	-0.384735	5.36721	6.26709	0.0123001	0.171358
AFG3L1P	0.0299923	4.29075	0.0252407	0.873769	0.946951
AFG3L2	-0.202481	5.05312	0.703631	0.401566	0.688948
AFMID	-0.102903	3.71433	0.125979	0.722639	0.880177
AFTPH	-0.35637	6.50397	4.49754	0.0339437	0.249988
AGA	-0.225838	3.89002	1.96908	0.160545	0.471388
AGAP2	0.154034	7.20656	0.619562	0.43121	0.709233
AGAP3	0.154235	5.70093	0.943604	0.331353	0.636566
AGBL5	0.121022	3.74727	0.557152	0.45541	0.727278
AGER	0.354666	4.617	3.68701	0.0548377	0.30513
AGFG1	-0.396257	7.17582	4.10499	0.0427568	0.277277
AGFG2	0.444708	4.07842	4.09404	0.0430346	0.278044
AGGF1	-0.209745	4.68322	1.68986	0.193619	0.512725
AGK	-0.161498	3.44077	1.07175	0.300551	0.615928
AGMAT	0.461006	3.4993	4.21047	0.0401751	0.269232
AGO1	-0.0371462	5.77024	0.0503596	0.822439	0.925662
AGO2	0.170636	6.52232	0.900318	0.342697	0.645394
AGO3	-0.0720775	4.80557	0.143165	0.705154	0.871805
AGO4	-0.45511	7.23623	6.43234	0.0112061	0.169774
AGPAT1	0.300141	4.21014	1.49727	0.221092	0.543465
AGPAT2	0.149643	6.62115	0.510463	0.474939	0.741681
AGPAT3	0.164094	7.52306	0.947142	0.330448	0.635359
AGPAT4	0.178972	4.69933	1.17788	0.277789	0.595321
AGPS	-0.289537	4.86311	2.0584	0.151369	0.461056
AGRN	0.14446	4.7571	0.245098	0.620548	0.828927
AGTPBP1	-0.343311	6.7086	3.5947	0.057964	0.312246
AGTRAP	0.120823	8.37143	0.249635	0.617333	0.826802
AHCTF1	-0.262957	5.60698	1.99463	0.157858	0.468269
AHCY	0.142474	5.74242	0.484902	0.48621	0.749731
AHCYL1	-0.195661	5.89415	1.39096	0.238243	0.557756
AHCYL2	0.0651	3.47253	0.151215	0.697377	0.867251
AHDC1	0.41644	3.97744	4.82214	0.0280965	0.2297
AHNAK	-0.171751	9.84895	0.475691	0.490381	0.753101
AHR	-0.427046	5.28227	1.74749	0.186193	0.502333
AHSA1	0.517965	6.79699	4.01508	0.0450951	0.282993
AHSA2P	0.229533	6.57443	1.92409	0.165406	0.478387
AHSP	0.81557	7.04164	6.5457	0.0105138	0.164645
AIDA	0.158541	5.52565	0.433394	0.510328	0.767273
AIFM1	-0.137904	4.15706	0.361543	0.547651	0.79019
AIFM3	0.299056	3.80521	1.06077	0.30304	0.617353
AIG1	-0.344393	4.20779	4.4592	0.0347138	0.252942
AIM2	-0.638195	6.24099	8.37927	0.00379524	0.106674
AIMP1	-0.0127751	4.9662	0.00667151	0.934902	0.973829
AIMP2	-0.126233	3.83399	0.585688	0.444091	0.718253
AIP	0.398044	7.23129	6.46651	0.0109926	0.168768
AK1	0.650264	6.16587	13.5857	0.000227916	0.0343033
AK2	-0.0794812	7.15377	0.302691	0.5822	0.808184
AK3	-0.169284	4.26835	1.02372	0.311638	0.624838
AKAP1	-0.0620887	4.51787	0.115244	0.734251	0.885828
AKAP10	-0.122351	5.34592	0.675011	0.41131	0.696776
AKAP11	-0.0675532	4.59862	0.121177	0.727761	0.88257
AKAP13	-0.30473	8.8844	2.87096	0.0901913	0.367726
AKAP17A	-0.100078	6.45414	0.540222	0.462341	0.732611
AKAP17A_1	-0.0821658	6.49653	0.359861	0.548583	0.79079
AKAP8	-0.073295	5.20113	0.251979	0.615685	0.82568
AKAP8L	0.354428	6.2532	5.66697	0.0172873	0.191954
AKAP9	0.00783038	5.63922	0.00194513	0.964822	0.987027
AKIRIN1	-0.229928	6.20949	2.38333	0.122636	0.422324
AKIRIN2	-0.250384	6.09929	2.46995	0.116041	0.411781
AKNA	0.144785	9.16282	0.759483	0.38349	0.676171
AKR1A1	0.124704	6.86992	0.414003	0.519945	0.773556
AKR1B1	0.178948	5.51256	0.709155	0.399725	0.688102
AKR7A2	0.335695	5.38698	3.32908	0.0680649	0.330812
AKT1	0.0900313	7.88151	0.358846	0.549148	0.791107
AKT1S1	0.48922	5.28229	5.89263	0.0152044	0.184401
AKT2	0.22443	7.94394	2.17122	0.140615	0.447631
AKTIP	-0.189308	4.58535	1.11477	0.291047	0.605765
ALAD	0.242436	5.61438	1.20494	0.272337	0.590224
ALAS1	-0.0687264	6.31775	0.0466473	0.829003	0.928363
ALAS2	0.588633	10.6091	4.33135	0.0374165	0.262029
ALCAM	-0.09459	4.13964	0.188093	0.664509	0.850987
ALDH16A1	0.428021	6.17846	6.14235	0.0131982	0.17468
ALDH18A1	-0.0853349	4.50769	0.239954	0.624239	0.83072
ALDH2	-0.0765016	6.87351	0.0652668	0.798357	0.913474
ALDH3A2	-0.180297	4.50524	0.749301	0.386697	0.677913
ALDH3B1	0.124431	6.58138	0.221086	0.638213	0.839044
ALDH4A1	-0.0666684	4.12143	0.10615	0.744571	0.888818
ALDH5A1	0.206714	4.33569	0.86146	0.353331	0.652576
ALDH9A1	-0.242376	5.15335	1.25889	0.261861	0.579871
ALDOA	0.194403	7.10225	0.79948	0.371249	0.66506
ALDOC	0.431369	3.69218	3.66913	0.0554292	0.306749
ALG1	0.177824	4.53632	1.24321	0.264853	0.583532
ALG12	0.289013	4.9921	2.2802	0.131035	0.43524
ALG13	-0.0144599	4.47295	0.00786354	0.929339	0.970789
ALG2	-0.214465	4.45846	1.66019	0.197577	0.516382
ALG3	0.25954	4.3412	1.3127	0.251907	0.569976
ALG5	-0.437613	4.00962	6.83765	0.0089256	0.153183
ALKBH3	-0.153503	3.50806	0.869278	0.351155	0.65016
ALKBH4	0.244639	3.66334	1.89963	0.16812	0.481443
ALKBH5	0.163377	6.94959	0.885209	0.346779	0.648364
ALKBH6	0.0884643	4.33977	0.288546	0.591154	0.81346
ALKBH7	0.510221	5.5786	4.14531	0.04175	0.274575
ALOX5	-0.246661	8.7912	1.45009	0.228514	0.54959
ALOX5AP	-0.266152	8.54037	0.799178	0.371339	0.665086
ALPK1	-0.240691	6.75142	1.81758	0.177601	0.492546
ALPL	-0.0250396	8.8634	0.00443133	0.946925	0.979056
ALS2	-0.0490402	3.43371	0.0694413	0.792152	0.911781
ALS2CL	0.41515	3.76252	3.87224	0.0490908	0.296515
ALYREF	-0.0905245	5.44225	0.320103	0.571546	0.801858
AMBRA1	0.139365	5.30717	0.735898	0.390978	0.681606
AMD1	-0.0372643	5.83234	0.0347361	0.85215	0.939657
AMDHD2	0.28141	5.93039	1.78077	0.182055	0.497837
AMFR	0.266317	6.5894	2.12769	0.144659	0.454211
AMMECR1L	-0.0439528	4.49318	0.0687863	0.793112	0.912074
AMN1	-0.335263	4.70381	3.1163	0.0775126	0.347652
AMPD2	0.404574	6.99517	3.84741	0.0498228	0.297376
AMPD3	-0.137295	5.31593	0.609939	0.434811	0.712777
AMY2B	-0.0034778	3.67005	0.000350228	0.985069	0.994976
AMZ2	0.104587	5.98442	0.557766	0.455162	0.727134
ANAPC1	-0.132992	4.30576	0.513753	0.473519	0.740861
ANAPC11	0.157618	5.79238	0.830676	0.362077	0.658695
ANAPC13	-0.18774	4.92385	1.04636	0.306346	0.62115
ANAPC15	0.0194372	5.02374	0.0156385	0.900481	0.959762
ANAPC16	0.183547	7.20868	1.74772	0.186163	0.502333
ANAPC1P2	0.128935	4.51648	0.564466	0.452466	0.725226
ANAPC1P4	0.0785253	3.93216	0.172235	0.678133	0.85614
ANAPC2	0.233948	6.13562	2.78685	0.0950407	0.377409
ANAPC4	-0.153722	4.44995	0.891331	0.345117	0.647065
ANAPC5	-0.129434	6.74904	0.87516	0.349531	0.64926
ANAPC7	0.00705828	5.05431	0.00256347	0.95962	0.984363
ANGEL1	0.189192	4.59969	1.17644	0.278082	0.595391
ANGEL2	-0.111473	4.04062	0.340383	0.559609	0.797047
ANK1	0.586919	7.26777	4.41131	0.0357015	0.257322
ANKFY1	-0.237735	6.71548	2.3925	0.121919	0.42131
ANKH	0.562406	5.67258	7.26983	0.00701223	0.141054
ANKIB1	-0.122824	4.63635	0.529441	0.466842	0.735922
ANKLE1	0.293335	3.2808	2.33663	0.126363	0.428271
ANKLE2	-0.018769	6.37804	0.0189996	0.890368	0.955877
ANKMY1	0.223916	4.89413	1.54546	0.213807	0.536181
ANKMY2	-0.154912	3.33308	0.733383	0.391789	0.682064
ANKRA2	-0.140413	3.66689	0.502463	0.47842	0.744047
ANKRD10	-0.0139588	7.46679	0.00698689	0.933384	0.97275
ANKRD11	0.0699506	7.40095	0.137569	0.71071	0.874222
ANKRD12	-0.0604477	7.10742	0.102127	0.749292	0.890604
ANKRD13A	-0.566668	7.75282	8.82816	0.00296617	0.0955521
ANKRD13C	-0.0479629	3.99943	0.0503008	0.822541	0.925662
ANKRD13D	0.312964	8.5532	3.04705	0.0808839	0.352374
ANKRD17	-0.0975891	5.77502	0.286686	0.592352	0.813886
ANKRD22	-0.917218	7.92632	10.5782	0.00114431	0.0686663
ANKRD27	-0.0717341	5.08407	0.234301	0.628353	0.833605
ANKRD28	-0.792227	4.85966	20.3831	6.34e-06	0.00831387
ANKRD33B	-0.56946	4.88102	2.357	0.124722	0.426161
ANKRD36	0.38152	4.60846	2.19388	0.13856	0.44433
ANKRD36B	0.379631	4.08947	2.26174	0.132605	0.437004
ANKRD36C	0.420403	4.3624	2.47972	0.115323	0.41067
ANKRD39	0.110316	3.50016	0.309087	0.578241	0.806078
ANKRD40	-0.109378	4.64331	0.399663	0.527264	0.778413
ANKRD44	-0.138135	7.37741	0.789615	0.374217	0.668291
ANKRD49	-0.164752	4.33944	0.980029	0.322192	0.630236
ANKRD52	0.260577	5.8994	2.99432	0.083557	0.357253
ANKRD54	0.195174	4.66003	1.58408	0.208174	0.52906
ANKRD55	0.123755	3.3407	0.150132	0.698409	0.867676
ANKRD9	0.770941	5.56814	5.20561	0.0225141	0.212403
ANKS1A	-0.12687	5.72287	0.659263	0.41682	0.700243
ANKS3	0.353773	3.77786	4.77157	0.0289335	0.234215
ANKS6	0.11655	3.51586	0.315554	0.574292	0.803746
ANKZF1	0.336492	6.13311	4.85129	0.0276255	0.22788
ANO10	-0.0574438	4.77181	0.0739667	0.785646	0.908921
ANO6	-0.199677	5.01106	1.32291	0.250071	0.568434
ANO8	0.407775	4.37864	5.71602	0.0168108	0.190579
ANO9	0.494663	5.40927	5.54405	0.0185436	0.197504
ANP32A	-0.0917425	6.94542	0.367928	0.544136	0.787697
ANP32A-IT1	0.108635	4.07912	0.144046	0.704291	0.871407
ANP32B	0.165158	6.62147	0.77262	0.379408	0.6722
ANP32E	-0.231857	5.93548	1.57772	0.209089	0.529997
ANPEP	0.128655	7.39307	0.186513	0.665835	0.850987
ANTKMT	0.426621	5.02848	3.17945	0.0745699	0.345084
ANTXR2	-0.374726	6.12599	2.24584	0.133974	0.438664
ANXA1	-0.318033	9.14713	3.17775	0.0746473	0.345084
ANXA11	0.0767075	8.80144	0.154532	0.694242	0.865985
ANXA2	-0.137663	8.77712	0.48239	0.487342	0.750161
ANXA2P2	-0.0623061	4.37133	0.0714046	0.789303	0.91049
ANXA2R	0.339427	5.10126	5.0214	0.0250359	0.218079
ANXA3	-0.780174	8.36645	10.6819	0.0010819	0.0663751
ANXA4	-0.0869737	5.40638	0.22542	0.634941	0.837628
ANXA5	-0.379869	7.61402	4.32831	0.0374835	0.262099
ANXA6	0.280866	8.47123	2.51581	0.11271	0.406756
ANXA7	-0.154191	6.69607	0.685821	0.40759	0.693464
AOAH	0.0659032	8.25646	0.163657	0.685812	0.860597
AOC2	0.176965	4.10671	0.774305	0.378889	0.671929
AOC3	0.111028	3.65225	0.351847	0.55307	0.7929
AP1AR	-0.523823	3.77737	4.26291	0.038953	0.26629
AP1B1	0.195094	7.21201	1.20311	0.272701	0.590224
AP1G1	-0.325662	6.36738	4.03633	0.0445305	0.282734
AP1G2	0.275575	7.64727	2.74016	0.097855	0.382922
AP1G2-AS1	0.168206	4.47087	0.908542	0.340501	0.643317
AP1M1	0.131403	6.6023	0.664779	0.414878	0.69877
AP1S1	0.194481	5.01743	0.951431	0.329355	0.634666
AP1S2	-0.0621807	6.45281	0.1206	0.728385	0.882696
AP2A1	0.548008	7.81384	7.26322	0.00703808	0.141054
AP2A2	0.341466	5.02559	5.39121	0.0202385	0.20242
AP2B1	0.0331944	7.52285	0.032843	0.85619	0.942136
AP2M1	0.107242	8.21815	0.292535	0.588601	0.812268
AP2S1	0.438339	6.64612	5.79221	0.0160973	0.189319
AP3B1	-0.31319	5.54345	3.67402	0.0552667	0.30626
AP3D1	-0.072361	7.2697	0.237237	0.626209	0.832497
AP3M1	-0.132888	5.14791	0.708346	0.399993	0.688102
AP3M2	0.138651	3.7729	0.699574	0.402927	0.690034
AP3S1	-0.143559	5.41807	0.680212	0.409514	0.695118
AP4B1	0.193378	4.9244	1.94969	0.16262	0.474387
AP4E1	-0.139602	3.61626	0.649426	0.420318	0.703564
AP4M1	0.302309	3.88613	1.97758	0.159646	0.470381
AP5B1	-0.166177	9.6697	0.904657	0.341536	0.644007
AP5M1	-0.244099	4.80096	2.04167	0.153042	0.462805
AP5S1	0.199647	4.05125	1.31372	0.251722	0.569789
AP5Z1	0.225336	7.08348	1.57395	0.209635	0.530558
APAF1	-0.285343	6.75877	2.81991	0.0931017	0.374733
APBA2	0.231816	4.40114	1.51371	0.218573	0.540499
APBA3	0.430607	5.88167	3.27748	0.0702366	0.334983
APBB1	0.424001	5.00611	6.13538	0.0132503	0.174694
APBB1IP	-0.290175	7.6524	2.98355	0.0841145	0.357824
APBB3	0.316915	5.76544	3.85035	0.0497355	0.297376
APC	-0.253159	4.88434	1.91838	0.166035	0.478957
APEH	0.240542	6.79529	2.45938	0.116825	0.413003
APEX1	0.017384	5.84956	0.0112608	0.91549	0.965528
APEX2	0.150158	4.72696	0.830381	0.362162	0.658695
APH1A	-0.109155	7.95056	0.516787	0.472215	0.739957
APH1B	-0.35048	4.54078	3.13389	0.0766804	0.346871
API5	-0.236089	6.16814	2.02295	0.154938	0.465626
APIP	-0.273371	3.7376	1.99382	0.157942	0.468367
APLP2	-0.218641	8.58322	0.789217	0.374337	0.668376
APMAP	-0.105056	8.5734	0.218527	0.640164	0.839575
APOBEC3A	-0.190906	8.04156	1.10656	0.292831	0.606334
APOBEC3B	-0.378268	5.21727	3.73752	0.0532034	0.303971
APOBEC3C	0.0932205	6.0196	0.296313	0.586203	0.810532
APOBEC3D	0.459066	4.96594	7.54351	0.00602265	0.131181
APOBEC3F	0.077218	5.23716	0.247095	0.619128	0.828361
APOBEC3G	-0.151771	6.35366	0.919186	0.337689	0.642021
APOBR	-0.0530416	7.94009	0.0521857	0.819303	0.924194
APOL1	-0.46379	7.2606	3.94391	0.0470413	0.28908
APOL2	-0.415094	8.54939	2.92023	0.0874757	0.362967
APOL3	0.0846835	7.19467	0.106697	0.743937	0.888755
APOL6	-0.526401	8.73639	5.30178	0.0213037	0.206973
APP	-0.0761232	5.53881	0.0726345	0.787539	0.909496
APPBP2	-0.273876	4.74612	2.25873	0.132863	0.43725
APPL1	-0.311147	4.66142	2.80054	0.0942324	0.376642
APPL2	-0.11896	5.03259	0.490248	0.483817	0.74785
APRT	0.319249	6.29674	2.42125	0.119699	0.417378
APTX	0.0791329	4.4684	0.245008	0.620613	0.828927
AQP3	-0.0721287	5.38143	0.126942	0.721624	0.880095
AQP9	-0.5842	10.0467	9.17329	0.00245573	0.0898072
AQR	-0.204146	4.78106	1.28305	0.257334	0.57638
ARAF	0.197839	6.8519	1.44947	0.228613	0.549593
ARAP1	0.177481	9.97549	1.13345	0.287041	0.60302
ARAP2	-0.185375	5.31818	1.22755	0.267885	0.586841
ARAP3	0.341294	6.50116	2.25726	0.13299	0.437286
ARCN1	-0.333507	6.474	3.24476	0.0716523	0.337568
AREL1	-0.197998	6.44969	1.51725	0.218037	0.539713
ARF1	0.0942841	8.64126	0.259528	0.610445	0.823219
ARF3	-0.23878	8.04008	1.19656	0.27401	0.591145
ARF4	-0.364035	6.32786	6.16236	0.0130497	0.174669
ARF5	0.266528	7.60207	2.22654	0.135658	0.441474
ARF6	-0.138038	7.1371	0.661712	0.415956	0.699303
ARFGAP1	0.215357	7.54719	2.11265	0.146086	0.456041
ARFGAP2	0.0495135	7.21678	0.0986177	0.753495	0.89245
ARFGAP3	-0.320818	5.93475	4.30252	0.0380559	0.26389
ARFGEF1	-0.424614	5.7779	5.55389	0.0184396	0.197161
ARFGEF2	-0.324927	4.81568	3.27919	0.0701636	0.334916
ARFIP1	-0.43077	5.34835	3.84969	0.0497551	0.297376
ARFIP2	0.0868768	5.10321	0.269641	0.603573	0.819126
ARFRP1	0.146242	6.19032	0.937336	0.332964	0.638131
ARG1	0.000585667	5.61161	6.84e-07	0.99934	0.999853
ARGLU1	-0.0597405	7.12517	0.141129	0.707161	0.872464
ARHGAP1	0.0637028	6.45022	0.119408	0.729677	0.882961
ARHGAP15	-0.152408	6.15325	0.719239	0.396394	0.686001
ARHGAP17	0.10237	4.44708	0.442494	0.505921	0.764682
ARHGAP18	-0.23317	3.76794	1.64026	0.200289	0.519451
ARHGAP19	-0.308763	4.96506	2.42876	0.119127	0.416461
ARHGAP21	-0.0472531	3.49449	0.0694643	0.792118	0.911781
ARHGAP24	-0.0873406	4.08598	0.302202	0.582505	0.808184
ARHGAP25	-0.013081	7.90311	0.0056829	0.939908	0.976165
ARHGAP26	-0.416728	7.66821	5.04068	0.0247588	0.218079
ARHGAP27	0.157656	8.44315	1.01443	0.313844	0.62655
ARHGAP27P1	0.143297	6.36716	0.931321	0.33452	0.63954
ARHGAP27P1-BPTFP1-KPNA2P3	-0.0855614	6.39264	0.334464	0.563042	0.798649
ARHGAP30	-0.0692226	9.9644	0.116529	0.73283	0.884928
ARHGAP31	-0.282	4.78004	2.19207	0.138722	0.444507
ARHGAP35	-0.0326207	5.04585	0.0414189	0.838731	0.933263
ARHGAP4	0.416467	9.50648	5.08081	0.0241921	0.216729
ARHGAP45	0.253429	10.5567	2.36102	0.124401	0.426093
ARHGAP9	0.120661	9.29392	0.540874	0.462071	0.732436
ARHGDIA	-0.0326861	8.65353	0.0307719	0.86075	0.942219
ARHGDIB	0.00128886	10.187	5.46e-05	0.994105	0.99804
ARHGEF1	0.195106	9.26872	1.28715	0.256574	0.575379
ARHGEF10L	0.0964012	5.18462	0.220443	0.638703	0.839383
ARHGEF11	-0.165961	7.03715	1.03723	0.308467	0.622836
ARHGEF12	0.155378	5.16587	0.422937	0.515475	0.770212
ARHGEF18	0.289201	8.05932	3.49889	0.06141	0.317473
ARHGEF19	0.274194	3.61402	1.45304	0.228041	0.549368
ARHGEF2	0.0753011	8.19119	0.211173	0.64585	0.842624
ARHGEF3	-0.0312166	5.54975	0.0327597	0.85637	0.942136
ARHGEF40	0.0855768	6.93614	0.128967	0.719506	0.879247
ARHGEF6	-0.0769771	6.63738	0.199201	0.655366	0.847692
ARHGEF7	0.136158	5.67951	0.743733	0.388468	0.679726
ARHGEF9	0.110598	3.68657	0.292522	0.588609	0.812268
ARID1A	-0.120701	6.57831	0.576714	0.447603	0.721119
ARID1B	0.148153	5.63296	1.08261	0.298115	0.613538
ARID2	-0.100587	4.2779	0.279782	0.596844	0.81688
ARID3A	-0.176005	7.18081	0.769066	0.380506	0.673107
ARID3B	0.0535368	5.8903	0.0744997	0.784894	0.908716
ARID4A	-0.0694076	5.83621	0.139694	0.708585	0.873107
ARID4B	-0.200357	7.14798	0.908852	0.340419	0.643317
ARID5A	-0.0496695	8.15104	0.0354263	0.850705	0.938854
ARID5B	-0.118423	5.68559	0.652382	0.419262	0.702417
ARIH1	-0.248589	5.73269	2.0498	0.152226	0.461964
ARIH2	-0.0328726	6.64604	0.0432021	0.835345	0.931872
ARL1	-0.369979	4.67105	3.74534	0.052955	0.303862
ARL10	0.154411	3.70602	0.486888	0.485319	0.748859
ARL11	0.0218835	6.29002	0.0221611	0.881659	0.9514
ARL14EP	0.0407432	3.82155	0.0345711	0.852497	0.93976
ARL16	0.197696	4.90179	1.60015	0.205882	0.526227
ARL17A	0.25869	3.6604	1.11312	0.291404	0.605765
ARL17B	0.34691	3.70075	2.50357	0.113588	0.408617
ARL2	0.330618	3.89692	1.64749	0.199301	0.518351
ARL2BP	-0.122242	4.94115	0.588384	0.443045	0.717642
ARL3	-0.0224398	3.8885	0.0199546	0.887664	0.954355
ARL4A	0.175339	4.59205	0.178328	0.672814	0.853309
ARL4C	0.214659	6.91474	1.49814	0.220957	0.54328
ARL5A	-0.313652	4.88954	2.4748	0.115684	0.411027
ARL5B	-0.555845	4.47678	5.80708	0.0159617	0.189319
ARL6IP1	0.039538	6.74386	0.0414317	0.838707	0.933263
ARL6IP4	0.447746	6.63351	8.52124	0.00351026	0.103689
ARL6IP5	-0.188037	7.80963	1.44454	0.229406	0.550023
ARL6IP6	-0.293701	4.52205	2.48513	0.114926	0.410301
ARL8A	-0.21483	7.15041	1.74102	0.18701	0.502763
ARL8B	-0.357094	6.34456	5.9618	0.0146191	0.180643
ARMC1	-0.219624	3.68651	1.14763	0.284045	0.600785
ARMC10	-0.049259	3.82616	0.0734697	0.78635	0.909109
ARMC5	0.16905	4.7008	0.962191	0.326636	0.633405
ARMC6	0.235299	5.31205	1.89663	0.168457	0.481889
ARMC7	0.225324	5.03597	1.64262	0.199967	0.519055
ARMC8	-0.27113	5.1228	2.6085	0.106292	0.39557
ARMCX3	-0.197176	5.13465	1.16511	0.280407	0.597417
ARMCX6	0.320937	4.75476	2.95531	0.0855961	0.36032
ARMH1	0.111668	5.78709	0.329451	0.565983	0.800044
ARMH3	-0.095698	5.01428	0.493676	0.482292	0.747295
ARMT1	-0.45409	4.76215	4.69649	0.0302244	0.238679
ARNT	-0.176628	5.48832	1.16778	0.279858	0.596835
ARNTL	-0.102967	4.86903	0.411886	0.521014	0.77406
ARPC1A	-0.0216958	6.13899	0.0260392	0.871805	0.946331
ARPC1B	0.178358	9.55775	0.80979	0.368182	0.663597
ARPC2	-0.111388	9.68624	0.435728	0.509192	0.766874
ARPC3	-0.0976006	8.1843	0.327391	0.5672	0.800109
ARPC4	0.0582681	9.26043	0.121409	0.727511	0.88257
ARPC5	-0.398793	8.44611	5.9992	0.0143124	0.17781
ARPC5L	-0.144698	5.77406	0.635508	0.425342	0.706415
ARPP19	-0.175094	5.83379	1.20529	0.272266	0.590224
ARRB1	0.222458	7.34149	1.4636	0.226359	0.547904
ARRB2	0.0113387	10.067	0.00378076	0.950971	0.981786
ARRDC1	0.376704	6.74619	3.73161	0.0533919	0.303971
ARRDC1-AS1	0.372638	4.03606	4.92123	0.0265287	0.222723
ARRDC2	0.455782	6.74423	7.83656	0.00511999	0.121464
ARRDC3	-0.394191	6.72232	1.68807	0.193856	0.512827
ARSA	0.415119	6.83306	4.38737	0.0362062	0.259694
ARSB	-0.393798	4.66169	5.22284	0.0222921	0.211867
ARSD	-0.0959702	4.57378	0.210227	0.64659	0.843173
ARSG	0.124936	4.59815	0.324289	0.569042	0.800732
ASAH1	-0.4643	7.87991	5.19042	0.0227117	0.212472
ASAP1	-0.345541	6.37042	3.54074	0.0598787	0.314141
ASB1	0.176487	5.50556	1.48271	0.22335	0.545316
ASB16-AS1	0.100823	3.381	0.19071	0.662326	0.850345
ASB6	0.300228	6.01876	4.11991	0.0423814	0.276156
ASB7	-0.412163	4.84694	5.72373	0.0167371	0.190486
ASB8	-0.198675	6.26914	2.01436	0.155817	0.465889
ASCC1	-0.0535336	3.67142	0.10056	0.751158	0.891351
ASCC2	0.467645	8.17363	5.66598	0.017297	0.191954
ASCC3	-0.344545	4.35253	3.52533	0.0604377	0.31581
ASCL2	0.384978	3.71836	2.71083	0.0996691	0.385869
ASF1A	0.0973757	3.7765	0.188334	0.664306	0.850987
ASGR1	0.332822	4.0955	1.09545	0.295267	0.609865
ASGR2	0.112013	4.95476	0.26512	0.606624	0.82119
ASH1L	-0.0977976	6.1431	0.301254	0.583097	0.808184
ASH2L	-0.153787	5.73994	0.737169	0.390569	0.681325
ASL	0.117627	5.33156	0.374731	0.540437	0.785396
ASMTL	0.33132	4.5464	4.34192	0.0371849	0.261752
ASMTL_1	0.476225	4.88248	8.26369	0.00404458	0.108895
ASNSD1	0.0311545	4.43143	0.0217679	0.882706	0.951455
ASPH	-0.605067	5.15087	4.02058	0.0449482	0.282972
ASPHD2	-0.300032	5.25888	3.60115	0.0577395	0.312246
ASPRV1	-0.320386	5.63196	1.42045	0.23333	0.553472
ASPSCR1	0.441193	5.14432	6.3086	0.0120154	0.171358
ASRGL1	-0.186686	3.79576	1.00396	0.316354	0.62822
ASTE1	-0.069607	3.49201	0.133573	0.714756	0.876476
ASXL1	0.0639753	6.50477	0.170524	0.679646	0.856738
ASXL2	-0.217065	5.545	1.43421	0.231079	0.552021
ATAD1	-0.254943	4.06302	1.96645	0.160825	0.471725
ATAD2	-0.285007	3.35076	2.14751	0.142801	0.450534
ATAD2B	-0.0866256	4.77424	0.243329	0.621812	0.829515
ATAD3A	0.212676	4.74483	1.29251	0.255585	0.574207
ATAD3B	0.302283	5.70934	3.06616	0.0799383	0.350987
ATE1	-0.163249	3.36802	0.859151	0.353976	0.652844
ATF1	-0.135614	3.45584	0.587237	0.443489	0.717856
ATF2	-0.106731	4.78075	0.510643	0.474861	0.741681
ATF3	-0.578732	4.43293	4.94952	0.0260979	0.221505
ATF4	0.100121	8.37331	0.24668	0.619423	0.828561
ATF5	-0.0118857	5.42016	0.00335054	0.953841	0.982385
ATF6	-0.441873	6.23714	7.19017	0.00733038	0.143457
ATF6B	0.0951529	5.39774	0.373059	0.541341	0.785396
ATF7	-0.0889688	5.14998	0.242106	0.62269	0.829981
ATF7IP	0.147123	5.8916	0.718132	0.396757	0.686253
ATG101	0.113499	5.81857	0.377227	0.539091	0.785151
ATG12	-0.125207	5.14823	0.519908	0.470881	0.738875
ATG13	0.00390978	6.63217	0.000689635	0.979049	0.992453
ATG14	0.228678	4.17172	0.869771	0.351019	0.650132
ATG16L1	0.165095	4.36383	1.03212	0.30966	0.623874
ATG16L2	0.0619143	9.64444	0.110748	0.739294	0.887605
ATG2A	-0.239932	7.30729	1.53328	0.215621	0.536972
ATG2B	-0.150523	4.45523	0.627456	0.42829	0.708863
ATG3	-0.348913	7.27286	4.65508	0.0309617	0.241127
ATG4A	-0.329304	4.1212	2.65417	0.103279	0.390689
ATG4B	0.291201	6.70556	3.62237	0.0570077	0.310616
ATG4D	0.387796	5.9385	4.83595	0.0278724	0.228853
ATG5	-0.253231	4.81383	2.27855	0.131174	0.43524
ATG7	-0.0561477	6.36507	0.140066	0.708215	0.873095
ATG9A	0.431313	6.88566	5.74013	0.0165816	0.18982
ATIC	-0.106019	4.81234	0.489303	0.484238	0.748072
ATL2	-0.179154	3.6828	0.883945	0.347123	0.648364
ATL3	-0.0408214	5.60473	0.0810559	0.775872	0.904084
ATM	0.0188958	7.11202	0.00804527	0.928529	0.970605
ATMIN	-0.30758	4.7046	3.57659	0.0585993	0.312246
ATN1	0.217008	3.92872	1.75624	0.185095	0.501285
ATOX1	0.042675	4.92661	0.0410803	0.839383	0.933506
ATP10A	0.317576	5.17455	3.49602	0.0615167	0.317473
ATP10D	-0.342788	3.88247	2.56002	0.109597	0.400748
ATP11A	-0.344978	7.71569	3.6253	0.0569072	0.310253
ATP11B	-0.657441	6.99169	13.3429	0.000259404	0.0365739
ATP11C	-0.198258	4.19293	1.46423	0.226259	0.547806
ATP13A1	0.439509	6.77479	4.47986	0.0342966	0.251499
ATP13A2	0.240426	6.04738	2.49766	0.114016	0.409538
ATP13A3	-0.543395	5.45239	10.9688	0.000926601	0.0617658
ATP1A1	-0.0601637	8.17929	0.0818832	0.774761	0.903134
ATP1B3	-0.244219	5.93527	1.69461	0.192994	0.511957
ATP2A2	-0.268636	6.44055	2.9108	0.0879882	0.364218
ATP2A3	0.378031	8.8322	3.42569	0.0641893	0.322368
ATP2B1	-0.275494	6.1394	1.78506	0.181529	0.497837
ATP2B1-AS1	0.130509	3.81389	0.626416	0.428673	0.708863
ATP2B4	0.0186942	6.66894	0.0137047	0.906807	0.96196
ATP2C1	-0.0577392	5.35754	0.127953	0.720564	0.879526
ATP2C2	-0.232167	3.71024	0.566199	0.451773	0.724241
ATP5F1A	-0.15502	8.06065	0.929188	0.335074	0.640232
ATP5F1B	-0.00387772	8.74399	0.000416002	0.983727	0.994451
ATP5F1C	-0.124487	6.46269	0.409455	0.522246	0.774845
ATP5F1D	0.621069	5.98366	5.78362	0.0161762	0.189319
ATP5F1E	0.448693	6.32847	1.94151	0.163505	0.475817
ATP5IF1	0.0714111	3.56613	0.182054	0.669614	0.851657
ATP5MC1	0.181783	5.09122	0.539368	0.462695	0.732754
ATP5MC2	0.302194	7.15009	3.54082	0.059876	0.314141
ATP5MC3	0.0273877	6.8989	0.031807	0.858452	0.942136
ATP5ME	0.226088	5.30441	1.62961	0.201757	0.520464
ATP5MF	0.22171	5.88659	1.38903	0.238569	0.557756
ATP5MG	0.158244	7.30477	0.73512	0.391229	0.681606
ATP5MJ	0.212585	6.18187	0.988374	0.32014	0.630236
ATP5MK	0.00613042	5.98896	0.00106722	0.973939	0.990554
ATP5PB	-0.0810907	6.91409	0.204688	0.650964	0.844854
ATP5PD	-0.0229546	6.68664	0.022783	0.880023	0.950528
ATP5PF	-0.118702	5.29951	0.491735	0.483154	0.747755
ATP5PO	0.228106	6.27723	1.14754	0.284066	0.600785
ATP6AP1	0.0492041	7.05186	0.0670572	0.795671	0.912842
ATP6AP2	-0.380621	6.62204	3.43105	0.0639813	0.322368
ATP6V0A1	-0.110775	6.11377	0.317074	0.573371	0.803155
ATP6V0A2	0.0188956	4.6172	0.0163886	0.898135	0.959146
ATP6V0B	0.0203316	8.43993	0.0122009	0.912046	0.964133
ATP6V0C	0.275432	7.83157	1.86906	0.171583	0.485352
ATP6V0D1	-0.103607	7.94498	0.311677	0.576653	0.805258
ATP6V0E1	-0.0577392	8.16022	0.108202	0.7422	0.888407
ATP6V0E2	0.370979	5.33381	5.38428	0.020319	0.20242
ATP6V1A	-0.325043	6.09337	2.61886	0.1056	0.394111
ATP6V1B2	-0.259831	9.07642	1.99938	0.157363	0.467557
ATP6V1C1	-0.515827	6.56749	8.35341	0.00384964	0.106943
ATP6V1D	-0.197283	5.38894	0.894427	0.344281	0.646402
ATP6V1E1	-0.00424588	7.04444	0.000910941	0.975922	0.991515
ATP6V1F	0.078205	6.75717	0.245374	0.620351	0.828927
ATP6V1G1	-0.147584	6.20262	0.590688	0.442153	0.71721
ATP6V1H	-0.398305	4.81603	4.74702	0.029349	0.235742
ATP7A	-0.347303	3.93831	2.59145	0.107442	0.397666
ATP8A1	-0.128738	4.95049	0.47864	0.489039	0.75202
ATP8B2	0.014082	6.64679	0.00493577	0.943991	0.977971
ATP8B4	-0.290808	3.65988	1.4311	0.231585	0.552151
ATP9A	-0.670572	5.30363	3.8214	0.0506018	0.29929
ATP9B	0.142271	5.14407	0.775155	0.378627	0.671735
ATPAF1	-0.0622941	4.42717	0.15703	0.691906	0.864539
ATPAF2	0.231714	4.30677	2.11576	0.14579	0.455874
ATPSCKMT	0.22469	3.53969	1.46544	0.226067	0.54763
ATR	-0.230547	4.24253	1.43052	0.231679	0.552151
ATRAID	0.0493595	5.94867	0.0579154	0.809822	0.919601
ATRN	-0.239413	3.82318	1.84253	0.174654	0.489021
ATRX	0.104068	6.37065	0.386646	0.534068	0.782288
ATXN1	-0.0575017	6.16862	0.106255	0.744448	0.888818
ATXN10	-0.133672	5.03123	0.666935	0.414122	0.69877
ATXN1L	-0.281783	6.18455	2.31369	0.128239	0.431902
ATXN2	0.160661	3.93207	0.641249	0.423259	0.705806
ATXN2L	0.15454	6.85993	0.754468	0.385065	0.677532
ATXN3	0.0407093	4.84469	0.0480343	0.82652	0.927662
ATXN7	-0.418955	6.79293	5.46483	0.019403	0.199949
ATXN7L1	0.246579	4.0325	2.15783	0.141845	0.448866
ATXN7L2	0.348164	3.42093	3.42813	0.0640945	0.322368
ATXN7L3	-0.116904	8.10973	0.520435	0.470656	0.738649
ATXN7L3B	0.0637679	6.3007	0.202856	0.652425	0.845633
AUH	0.0199321	3.85247	0.0118516	0.91331	0.965034
AUP1	0.25325	7.71478	1.44284	0.22968	0.550257
AURKAIP1	0.190454	7.40576	1.28974	0.256096	0.574769
AVEN	-0.0543023	3.52794	0.131782	0.716592	0.877493
AVIL	0.574282	4.14526	5.56243	0.0183499	0.196582
AVL9	-0.411533	5.51327	6.75138	0.00936754	0.157227
AXIN1	0.115105	6.85465	0.54522	0.460277	0.731174
AZI2	-0.253305	5.82284	2.39246	0.121922	0.42131
AZIN1	-0.495414	6.8849	6.78935	0.00917031	0.155624
B2M	-0.137609	11.374	0.666589	0.414243	0.69877
B3GALT4	0.127632	4.06325	0.308173	0.578803	0.806446
B3GALT6	0.128215	5.11988	0.640334	0.42359	0.705806
B3GAT3	0.364826	6.31836	4.30965	0.0378967	0.263583
B3GNT2	-0.173112	4.64559	0.540604	0.462183	0.732487
B3GNT5	-0.88916	5.46693	12.5946	0.000386872	0.0422841
B3GNT8	-0.247904	6.3324	0.81069	0.367916	0.663508
B3GNTL1	-0.000129971	4.19572	6.34e-07	0.999365	0.999853
B4GALNT3	0.45366	3.58795	2.2721	0.131722	0.436357
B4GALT1	-0.170368	7.4933	0.967788	0.325232	0.632551
B4GALT3	0.424872	6.28065	5.5629	0.018345	0.196582
B4GALT4	-0.494293	4.57799	6.7368	0.00944441	0.158228
B4GALT5	-0.54096	8.54991	4.54835	0.0329506	0.246759
B4GALT7	0.242859	4.57535	1.55782	0.211985	0.533506
B9D2	-0.188742	4.67146	0.781352	0.376728	0.670688
BABAM1	0.323006	7.0117	3.57699	0.0585853	0.312246
BABAM2	-0.0112383	4.71125	0.00445725	0.946771	0.979056
BACH1	-0.561525	7.36715	8.07081	0.00449841	0.114345
BACH2	0.435482	4.8289	4.17539	0.0410152	0.271885
BAD	0.242601	5.34875	2.09167	0.148104	0.457677
BAG1	0.276412	8.39293	2.44931	0.117576	0.413823
BAG4	-0.225283	3.9068	1.36339	0.242951	0.562271
BAG5	-0.0813066	4.61688	0.278321	0.597804	0.81713
BAG6	0.377909	6.76558	4.6849	0.0304288	0.239062
BAHD1	0.0873505	5.01161	0.291272	0.589407	0.81288
BAIAP2-DT	0.36676	4.48678	2.93741	0.0865492	0.361822
BAIAP3	0.515592	4.84279	3.1893	0.0741219	0.344738
BAK1	-0.00711739	7.08253	0.00188722	0.965349	0.987027
BANF1	0.0511744	7.08585	0.111401	0.738555	0.887605
BANK1	0.0502273	5.29852	0.0442859	0.833323	0.93086
BANP	0.524544	5.61279	5.01609	0.0251128	0.218114
BAP1	-0.0276491	7.36318	0.0311113	0.859992	0.942219
BASP1	-0.353844	9.01272	2.26099	0.132669	0.437042
BATF	0.269075	6.61552	1.08375	0.29786	0.61315
BATF2	-0.636583	7.23099	9.07868	0.00258607	0.090372
BATF3	-0.0425979	3.84662	0.0278143	0.867546	0.944639
BAX	0.127216	6.42149	0.714593	0.397923	0.686733
BAZ1A	-0.477289	8.60567	6.3512	0.0117302	0.171358
BAZ1B	-0.0530261	6.04641	0.106285	0.744413	0.888818
BAZ2A	-0.175207	8.19393	0.848091	0.357093	0.654643
BAZ2B	-0.184922	6.02308	0.941516	0.331888	0.637062
BBC3	0.32444	4.58087	3.28706	0.0698278	0.334086
BBIP1	-0.350552	4.31515	4.68285	0.0304652	0.239062
BBLN	0.541369	6.1868	5.59591	0.0180024	0.194459
BBS2	-0.0578565	4.01165	0.0605929	0.805561	0.917145
BBX	-0.114695	5.59733	0.425692	0.514111	0.769866
BCAP31	0.0780612	7.59212	0.208699	0.647789	0.843357
BCAS2	-0.326145	4.01348	4.15319	0.0415561	0.27374
BCAS3	0.0553243	4.02432	0.0805194	0.776595	0.904251
BCAS4	0.622587	3.96277	8.52398	0.00350497	0.103689
BCAT1	-0.0421701	4.57454	0.0153307	0.90146	0.960075
BCAT2	0.250772	4.2074	2.04946	0.152261	0.461964
BCCIP	-0.122326	4.83863	0.644476	0.422095	0.704943
BCKDHA	0.0172985	5.09843	0.0113138	0.915292	0.965528
BCKDK	-0.0206592	6.20186	0.00787767	0.929276	0.970789
BCL10	-0.299581	4.91625	3.55866	0.0592355	0.313092
BCL11A	0.382385	4.27343	2.95637	0.0855398	0.360248
BCL11B	0.302505	5.57207	2.29263	0.129989	0.43303
BCL2	0.167931	4.50373	0.818065	0.365747	0.661657
BCL2A1	-0.207932	8.9174	0.805907	0.369333	0.664122
BCL2L1	0.48879	9.69417	5.46858	0.0193613	0.199949
BCL2L11	-0.13879	5.93025	0.515437	0.472795	0.740486
BCL2L12	0.114459	3.97149	0.271797	0.602129	0.818136
BCL2L13	0.118854	5.80164	0.452105	0.501337	0.760915
BCL2L2	-0.0804414	3.38433	0.183703	0.66821	0.851411
BCL3	-0.24564	8.19744	0.510541	0.474905	0.741681
BCL6	-0.445565	11.1913	2.21941	0.136285	0.442479
BCL7A	0.216513	3.34596	0.883356	0.347284	0.648364
BCL7B	-0.0147858	6.03901	0.00617439	0.937369	0.975031
BCL7C	0.370457	5.2374	3.80272	0.0511694	0.29929
BCL9L	0.453122	5.77129	5.88102	0.0153049	0.184486
BCLAF1	-0.343039	6.66394	4.91943	0.0265563	0.222723
BCOR	0.130307	3.81561	0.384162	0.535384	0.782826
BCORL1	0.120582	3.94075	0.304955	0.580792	0.807184
BCR	0.216578	6.65009	2.01489	0.155763	0.465889
BCS1L	0.165569	4.5604	1.05007	0.30549	0.620447
BDP1	0.140594	3.44889	0.53323	0.465252	0.734688
BECN1	-0.170908	6.60003	0.966771	0.325487	0.632551
BEST1	-0.307981	7.15103	2.74337	0.0976583	0.382836
BET1	-0.0544389	3.7066	0.102717	0.748593	0.8903
BET1L	0.110165	5.87239	0.566411	0.451689	0.724232
BEX3	0.357872	4.0236	3.10589	0.0780097	0.348519
BFAR	-0.04688	4.78596	0.107955	0.742485	0.888407
BHLHA15	-0.639368	4.83465	3.25809	0.071072	0.336
BHLHE40	-0.273347	5.20566	2.05055	0.152152	0.461939
BICD2	0.0113415	6.33686	0.00389259	0.950252	0.981587
BICDL1	0.420721	5.25193	5.295	0.0213867	0.207468
BICRA	0.173245	3.83867	0.729874	0.392924	0.682709
BICRAL	-0.324124	5.06338	4.10151	0.042845	0.2776
BID	0.0647137	7.87177	0.111004	0.739004	0.887605
BIN1	0.3399	6.6261	4.41841	0.035553	0.257044
BIN2	-0.114884	8.75803	0.389656	0.53248	0.78151
BIN3	-0.0264143	6.46683	0.0219282	0.882278	0.951414
BIRC2	-0.0954892	6.56965	0.27457	0.600282	0.817542
BIRC3	0.131052	7.42387	0.359116	0.548998	0.791107
BIRC5	-0.339541	4.1001	1.63367	0.201196	0.520129
BIRC6	-0.132019	6.40474	0.501501	0.478841	0.744303
BISPR	-0.161673	5.0705	0.896565	0.343705	0.645793
BLCAP	0.221334	5.95525	2.24903	0.133698	0.437918
BLK	0.548427	5.45587	5.50075	0.0190083	0.199218
BLM	-0.258956	3.55223	2.08126	0.149117	0.458181
BLMH	-0.20706	4.58746	0.917719	0.338075	0.642223
BLNK	0.0761684	4.2839	0.0792301	0.778343	0.905126
BLOC1S1	0.188458	6.36269	0.879546	0.348326	0.648364
BLOC1S2	-0.146309	5.79706	0.689279	0.40641	0.692768
BLOC1S3	0.386153	4.89597	4.56822	0.0325704	0.246723
BLOC1S4	0.00914606	3.92395	0.00272236	0.958388	0.98422
BLOC1S6	-0.443306	5.99758	6.12871	0.0133004	0.174694
BLVRA	-0.00419565	6.47228	0.000185739	0.989126	0.997039
BLVRB	0.630559	8.21506	6.59048	0.0102526	0.163135
BLZF1	-0.506986	4.47907	6.42713	0.011239	0.169917
BMF	0.282852	5.21009	1.68932	0.193691	0.512767
BMP2K	-0.138589	5.6323	0.42734	0.513297	0.769024
BMPR2	-0.175759	4.34817	0.62411	0.429524	0.708863
BMS1	-0.101251	4.65706	0.274325	0.600445	0.817542
BMS1P20	0.129628	3.92026	0.629288	0.427617	0.708527
BMT2	-0.331973	3.97712	4.61058	0.0317753	0.244186
BMX	-0.910933	5.22488	13.9827	0.000184496	0.0322984
BNIP2	-0.413576	6.88779	7.92775	0.00486824	0.11887
BNIP3	-0.00939672	3.59804	0.00343299	0.953277	0.982385
BNIP3L	0.406581	8.37403	3.17892	0.0745942	0.345084
BOD1	0.160615	3.74566	0.839125	0.359647	0.656445
BOD1L1	-0.155792	7.2859	0.880009	0.348199	0.648364
BOLA1	0.319691	3.33828	2.7109	0.0996646	0.385869
BOLA2	0.439582	4.30636	1.80639	0.178942	0.494988
BOLA2B	0.204763	5.0086	0.52154	0.470185	0.738438
BOP1	0.236539	5.96676	1.96397	0.16109	0.472118
BORCS5	0.192099	3.38364	0.993121	0.318981	0.629257
BORCS6	0.344733	5.81414	4.09924	0.0429024	0.277776
BORCS7	-0.0501254	4.3354	0.0906038	0.763411	0.89723
BORCS8	0.128717	4.63818	0.328782	0.566377	0.800109
BPGM	0.232061	7.24864	0.840733	0.359187	0.656116
BPI	-0.383484	4.98597	1.27369	0.259076	0.577936
BPNT1	0.0604384	4.95353	0.104957	0.74596	0.889813
BPNT2	-0.387096	4.80319	4.28231	0.038511	0.26445
BPTF	0.202664	6.43149	1.15072	0.283398	0.599925
BRAF	-0.097059	5.15676	0.203258	0.652104	0.845377
BRAP	-0.168029	4.67349	0.959559	0.327298	0.633793
BRAT1	0.48345	5.93253	7.09448	0.00773219	0.147039
BRCA1	-0.352566	3.74933	3.13325	0.0767108	0.346871
BRCC3	-0.212245	3.56882	1.34145	0.246779	0.564909
BRD1	0.0311882	5.61606	0.0325095	0.856914	0.942136
BRD2	-0.00586074	6.25212	0.00151514	0.96895	0.988437
BRD3	0.109408	5.0168	0.482913	0.487106	0.750161
BRD3OS	0.0182969	3.54295	0.0105753	0.918093	0.966114
BRD4	0.275466	7.14222	2.9083	0.0881249	0.364448
BRD7	-0.170011	5.78117	1.38954	0.238483	0.557756
BRD8	0.0854808	5.826	0.262458	0.608437	0.822204
BRD9	0.114636	5.75064	0.690157	0.406111	0.692645
BRF1	0.512822	5.55533	14.0311	0.000179811	0.0322984
BRF2	0.161081	3.81973	0.957476	0.327824	0.633793
BRI3	-0.0729971	8.31438	0.0800922	0.777172	0.904666
BRI3BP	-0.0142666	4.80323	0.00599639	0.938276	0.975289
BRK1	0.073945	6.74018	0.185845	0.666397	0.850987
BRMS1	0.0974312	6.12651	0.363472	0.546584	0.789244
BROX	-0.186619	5.34703	1.48743	0.222616	0.544298
BRPF1	0.0263952	5.3162	0.0309168	0.860426	0.942219
BRPF3	-0.0518147	5.03443	0.060181	0.80621	0.917315
BRWD1	-0.0443887	5.25929	0.0658747	0.797441	0.912945
BRWD3	-0.326845	5.52644	2.98906	0.083829	0.357464
BSDC1	0.139424	7.08944	0.772885	0.379326	0.672185
BSG	0.660056	9.59321	8.67832	0.00322017	0.099506
BST1	-0.201519	7.86299	1.34231	0.246627	0.564909
BST2	-0.1574	8.62674	0.692681	0.405254	0.691954
BTAF1	-0.153198	5.4527	0.710632	0.399234	0.688073
BTBD1	-0.271816	5.19519	2.04444	0.152763	0.462723
BTBD10	-0.323126	5.14959	3.41549	0.0645872	0.32317
BTBD19	-0.546883	5.02894	2.08463	0.148789	0.457895
BTBD2	0.401119	6.28298	3.86948	0.0491718	0.296614
BTBD6	0.186072	5.83075	1.89801	0.168302	0.481664
BTBD7	-0.212675	3.86666	1.5796	0.208819	0.529631
BTBD9	0.0585086	4.79632	0.0953673	0.757462	0.894985
BTD	-0.0130615	3.5225	0.0070001	0.933322	0.97275
BTF3	0.257812	7.6999	2.3044	0.129008	0.432448
BTF3L4	-0.217127	5.03875	1.17387	0.278607	0.595589
BTG1	-0.0105044	8.12978	0.00483239	0.944579	0.97825
BTG2	-0.47386	9.09138	2.51707	0.11262	0.406591
BTK	-0.122805	6.78461	0.572195	0.449388	0.721804
BTLA	0.0821997	3.90504	0.101037	0.750589	0.891108
BTN2A1	-0.191442	6.91398	0.979346	0.32236	0.630236
BTN2A2	0.245621	5.07766	1.60063	0.205814	0.526227
BTN3A1	-0.0816252	8.16809	0.0941014	0.759026	0.895367
BTN3A2	0.0758943	8.34978	0.135967	0.712324	0.875197
BTN3A3	-0.0173623	6.47994	0.0057014	0.939811	0.976165
BTNL8	-0.243878	6.01987	1.39257	0.237971	0.557756
BTRC	0.0197547	3.82931	0.0130129	0.909179	0.962778
BUB3	0.0606384	6.15002	0.185108	0.66702	0.850987
BUD13	-0.107137	4.44811	0.278676	0.59757	0.81713
BUD23	0.0213498	5.2499	0.0178612	0.893683	0.956712
BUD31	0.0541816	6.12324	0.158342	0.690688	0.864075
BZW1	-0.33981	6.65059	5.49217	0.0191018	0.199363
BZW2	-0.0626868	4.70435	0.168132	0.681777	0.85792
C10orf95-AS1	0.269279	3.85795	2.40514	0.120937	0.419783
C11orf21	0.118395	7.23323	0.367798	0.544207	0.787697
C11orf24	-0.0544609	4.54777	0.064374	0.799712	0.914099
C11orf54	-0.375009	5.10115	4.23956	0.0394925	0.267333
C11orf58	-0.0670086	6.52644	0.148033	0.700422	0.868997
C11orf68	0.256319	6.00806	2.62187	0.1054	0.393686
C11orf71	-0.0240067	3.74361	0.0223926	0.881048	0.95109
C11orf98	0.147628	3.88519	0.577955	0.447115	0.720801
C12orf4	-0.662852	4.63088	12.5722	0.000391535	0.0422904
C12orf43	-4.2e-05	4.39545	1.03e-07	0.999744	0.999853
C12orf57	0.494525	6.90064	7.32111	0.00681494	0.139661
C12orf75	-0.0172965	4.1306	0.0111114	0.91605	0.965548
C12orf76	0.156852	3.69264	0.998987	0.317556	0.628742
C14orf119	0.0847503	5.48994	0.305131	0.580684	0.807184
C14orf93	0.0660844	4.01783	0.170709	0.679482	0.856738
C15orf39	-0.139732	7.91771	0.508987	0.475578	0.742059
C15orf40	0.296651	4.47484	3.30184	0.0692022	0.333865
C15orf48	-0.661105	4.52027	3.94896	0.0469004	0.288407
C16orf54	-0.22639	7.61283	2.18421	0.139433	0.445729
C16orf72	-0.262133	7.87987	3.02613	0.0819334	0.353492
C16orf91	0.0895183	3.52265	0.241795	0.622913	0.830073
C17orf80	-0.234045	3.77651	1.71282	0.19062	0.509171
C18orf21	-0.0449999	3.64273	0.0350246	0.851544	0.939102
C18orf25	-0.34681	5.44122	2.89556	0.088824	0.365322
C18orf32	0.164188	4.05417	0.719245	0.396392	0.686001
C19orf12	-0.241372	5.84747	2.81894	0.093158	0.37479
C19orf25	0.441665	6.19628	6.71591	0.00955564	0.159073
C19orf38	0.0814535	7.70048	0.108035	0.742392	0.888407
C19orf47	-0.050628	4.29631	0.0857489	0.769653	0.899744
C19orf48	-0.00521559	4.75809	0.000327212	0.985568	0.995215
C19orf53	0.390681	5.28244	1.88197	0.17011	0.484652
C19orf54	0.14937	3.49999	0.500904	0.479103	0.744397
C1D	-0.306213	4.37337	2.22693	0.135623	0.441474
C1GALT1	-0.248011	5.66696	1.57346	0.209706	0.530558
C1GALT1C1	-0.401441	4.6306	5.85599	0.0155242	0.185824
C1orf122	0.261654	5.28306	1.12039	0.289835	0.605299
C1orf131	-0.0142367	3.39624	0.00734688	0.931694	0.971915
C1orf159	0.352862	3.38195	2.05326	0.151881	0.461728
C1orf162	0.122949	6.17069	0.302374	0.582398	0.808184
C1orf174	0.250567	4.39565	2.33884	0.126184	0.428271
C1orf216	-0.0803519	4.0863	0.130992	0.717406	0.877966
C1orf35	0.652486	4.12947	13.7614	0.00020756	0.0322984
C1orf43	-0.0491451	7.52378	0.100616	0.751092	0.891351
C1orf50	0.041346	3.53564	0.0655512	0.797928	0.913173
C1orf52	-0.161129	4.57196	0.952331	0.329127	0.634666
C1QA	0.433889	7.02956	1.22233	0.268905	0.587551
C1QB	0.102607	6.44847	0.0686268	0.793347	0.912089
C1QBP	-0.0445046	6.02312	0.0649825	0.798788	0.913853
C1QC	0.0457452	5.15366	0.0142543	0.904965	0.961528
C1QTNF6	0.168059	4.50893	0.561792	0.453539	0.725805
C1RL	-0.180052	6.13794	1.25226	0.263121	0.581971
C1RL-AS1	-0.105703	4.80736	0.327601	0.567075	0.800109
C20orf27	0.503258	5.64498	3.38471	0.0658036	0.325808
C21orf58	0.326037	3.35833	2.96822	0.0849152	0.358769
C21orf91	-0.693416	5.16848	8.16729	0.00426526	0.111571
C22orf39	0.277482	5.0796	3.03889	0.0812913	0.352731
C22orf46	0.0252616	3.90717	0.0178638	0.893675	0.956712
C2CD2L	0.374575	5.31431	6.54269	0.0105316	0.164645
C2CD3	-0.092623	5.16409	0.318849	0.5723	0.802575
C2CD5	-0.277983	4.90352	1.81148	0.178331	0.493754
C2orf42	0.261266	3.5677	1.77066	0.1833	0.499083
C2orf49	-0.0424667	4.29911	0.0708626	0.790085	0.911049
C2orf68	0.0448606	6.65779	0.108242	0.742154	0.888407
C3	0.354822	4.31661	1.53638	0.215157	0.536972
C3AR1	-0.502296	6.50316	6.60867	0.0101483	0.162899
C3orf38	-0.457497	4.82456	5.35796	0.0206279	0.204519
C3orf62	-0.120427	5.44498	0.396499	0.528903	0.779825
C3orf86	-0.194277	5.70327	0.374378	0.540628	0.785396
C4orf3	-0.273713	7.19407	3.30095	0.06924	0.333872
C4orf48	0.503107	4.51199	3.22687	0.0724392	0.339632
C5AR1	-0.274672	8.1516	1.66129	0.197429	0.516382
C5AR2	-0.00646715	6.60495	0.000921246	0.975786	0.991515
C5orf15	-0.289306	4.46104	1.95456	0.162096	0.473865
C5orf22	-0.267233	3.64027	2.21383	0.136779	0.442912
C5orf24	-0.169969	3.79479	0.750475	0.386326	0.677913
C6orf120	-0.197572	4.75983	0.959	0.327439	0.633793
C6orf47	0.135842	3.86093	0.472565	0.49181	0.753858
C6orf62	-0.136331	7.97375	0.493009	0.482588	0.747295
C6orf89	-0.295845	6.53396	3.71712	0.0538573	0.303971
C7orf26	0.122725	5.72205	0.646324	0.42143	0.704634
C7orf50	0.316364	5.88408	2.34306	0.125842	0.428068
C8orf33	-0.00535554	4.58897	0.000993054	0.974861	0.991382
C8orf58	0.0974426	3.56033	0.332384	0.564259	0.798725
C8orf82	0.206989	4.7265	1.21155	0.271025	0.588769
C9orf72	-0.555507	6.06528	7.116	0.00763989	0.147039
C9orf78	0.371705	8.45353	3.64204	0.0563379	0.308614
CA1	0.988174	6.07657	6.22061	0.0126272	0.171973
CA4	0.044581	5.62061	0.0183293	0.892307	0.956711
CA5BP1	0.223079	3.74643	0.942787	0.331562	0.636702
CAB39	-0.286869	7.67259	3.80271	0.0511698	0.29929
CABIN1	0.33319	6.96801	3.96974	0.046325	0.287296
CACFD1	0.336671	3.5392	2.29687	0.129635	0.432812
CACNA1E	-0.488808	5.02134	3.70781	0.0541585	0.303971
CACNA1I	0.75882	3.89312	18.0656	2.13e-05	0.0163283
CACTIN	0.176422	5.3827	1.4031	0.236205	0.556765
CACUL1	-0.292111	6.15143	2.88348	0.0894922	0.366471
CACYBP	0.313773	6.51273	2.05065	0.152142	0.461939
CAD	0.226768	5.63124	1.62853	0.201906	0.520519
CALCOCO1	0.0860895	7.02815	0.31716	0.573319	0.803155
CALCOCO2	-0.284261	7.16499	2.90663	0.0882158	0.364594
CALHM2	0.300354	5.87387	1.66067	0.197513	0.516382
CALHM6	0.00195705	5.17417	4.39e-05	0.994715	0.99804
CALM1	-0.0468893	8.15142	0.0911355	0.762739	0.897019
CALM2	-0.192125	8.67793	0.774712	0.378763	0.671837
CALM3	0.159104	8.80064	0.869205	0.351176	0.65016
CALML4	0.0048021	4.54404	0.000778314	0.977743	0.992005
CALR	-0.194334	9.14242	0.920771	0.337272	0.641418
CALU	-0.53599	5.19558	12.7423	0.00035747	0.0411812
CAMK1	0.401132	5.20414	2.46767	0.11621	0.411781
CAMK1D	0.164106	6.01974	0.755466	0.384751	0.677532
CAMK2D	0.0955232	4.24233	0.24536	0.620361	0.828927
CAMK2G	0.300555	6.85074	2.81634	0.0933087	0.37479
CAMK4	0.157903	4.91454	0.618446	0.431625	0.709662
CAMKK1	-0.0723234	5.8833	0.11044	0.739643	0.887901
CAMKK2	-0.116729	8.47289	0.323515	0.569503	0.800732
CAMLG	0.0757383	4.7464	0.254131	0.614181	0.824506
CAMP	0.0152774	6.24512	0.00529737	0.941979	0.977266
CAMSAP1	-0.142961	4.37381	0.686999	0.407187	0.693464
CAMTA1	-0.1127	3.89638	0.420099	0.516888	0.771132
CAMTA2	0.101133	7.03903	0.29047	0.58992	0.813127
CAND1	-0.19097	5.58689	1.20396	0.272531	0.590224
CANT1	-0.132638	7.54352	0.604707	0.436788	0.713731
CANX	-0.30886	7.27956	2.50305	0.113626	0.408617
CAP1	-0.324354	10.042	3.13782	0.0764962	0.346478
CAPG	0.122366	8.42225	0.423019	0.515434	0.770212
CAPN1	0.0648774	7.9596	0.126184	0.722422	0.880177
CAPN10	0.289024	6.20517	3.59191	0.0580613	0.312246
CAPN15	0.211412	7.02286	1.2878	0.256453	0.575249
CAPN2	-0.0242355	7.45587	0.0157844	0.90002	0.959542
CAPN3	0.190335	5.32792	0.815534	0.366489	0.662567
CAPN7	-0.224818	4.42921	1.51597	0.21823	0.5399
CAPNS1	0.189052	7.43652	0.841946	0.358841	0.656017
CAPRIN1	-0.202218	6.26944	1.66293	0.197209	0.516382
CAPRIN2	0.0706261	4.03666	0.111241	0.738735	0.887605
CAPS	0.527823	4.73701	8.27939	0.00400976	0.108595
CAPZA1	-0.420041	8.81586	5.40801	0.0200445	0.20242
CAPZA2	-0.428602	7.82353	4.40787	0.0357736	0.257396
CAPZB	-0.0371857	8.74313	0.0460596	0.830068	0.9287
CARD11	0.253348	6.66317	1.96247	0.161249	0.472378
CARD16	-0.143709	7.11753	0.690828	0.405883	0.692645
CARD17	-0.782094	5.53356	10.7881	0.00102152	0.0651292
CARD19	0.205061	6.35713	0.581289	0.445807	0.720211
CARD6	-0.591238	5.59344	11.19	0.000822404	0.0617658
CARD8	-0.182243	7.95701	0.875181	0.349525	0.64926
CARD8-AS1	-0.115715	5.18559	0.439578	0.507326	0.765702
CARD9	0.412552	4.96339	2.43356	0.118763	0.416011
CARHSP1	0.661401	5.99704	9.19666	0.00242457	0.0890398
CARM1	0.444935	6.64003	5.31108	0.0211902	0.206814
CARMIL2	0.568757	6.3478	6.13555	0.013249	0.174694
CARS1	-0.236867	6.01821	2.27893	0.131142	0.43524
CARS2	-0.0388203	7.68374	0.0544708	0.815459	0.921881
CASC3	-0.00685868	7.75864	0.00164796	0.967619	0.988028
CASK	-0.069792	3.41488	0.156902	0.692025	0.864539
CASP1	-0.304498	8.70235	3.58793	0.0582008	0.312246
CASP10	-0.26362	6.44192	3.74964	0.0528189	0.303552
CASP2	0.113363	5.16018	0.54664	0.459694	0.730941
CASP3	-0.334804	5.42135	3.54201	0.0598329	0.314141
CASP4	-0.330888	8.6147	3.41903	0.0644487	0.322982
CASP5	-0.183986	5.27024	0.485209	0.486072	0.749727
CASP7	-0.588075	5.59915	8.79209	0.00302539	0.0964104
CASP8	-0.400176	7.23722	6.25092	0.0124129	0.171358
CASP9	-0.163453	4.94859	0.908349	0.340553	0.643317
CAST	-0.284354	7.09746	3.17855	0.074611	0.345084
CASTOR2	0.22748	4.12739	1.35839	0.243816	0.563139
CASTOR3	-0.257716	5.00798	1.47827	0.224045	0.545591
CASZ1	-0.163173	4.57747	0.852154	0.355944	0.65411
CAT	0.133663	6.43786	0.229225	0.632099	0.835248
CATIP	0.587769	3.9649	4.33784	0.0372741	0.261752
CAVIN2	-0.035684	5.79141	0.0324363	0.857073	0.942136
CBFA2T2	0.129606	5.00175	0.798949	0.371408	0.665086
CBFA2T3	0.342423	5.74394	3.54142	0.0598542	0.314141
CBFB	-0.0652704	5.48714	0.149583	0.698935	0.867758
CBL	-0.084102	7.10541	0.165688	0.683973	0.859351
CBLB	0.32692	4.47768	4.03167	0.0446538	0.282734
CBLL1	-0.244709	4.31879	1.16875	0.279659	0.596616
CBR1	0.183341	5.36899	0.754791	0.384964	0.677532
CBR4	-0.135672	3.65062	0.619871	0.431095	0.709175
CBWD1	-0.415895	4.54453	4.25264	0.0391894	0.26711
CBWD2	-0.362081	4.94193	3.88755	0.0486452	0.295574
CBWD3	-0.184429	4.22901	0.624712	0.429302	0.708863
CBWD5	-0.293561	4.72119	2.5993	0.106911	0.396745
CBWD6	-0.129158	3.81358	0.392119	0.531188	0.781363
CBX1	-0.378363	5.40822	3.12148	0.0772668	0.347652
CBX3	-0.240233	6.67205	2.3921	0.121949	0.42131
CBX4	-0.0485134	6.21824	0.0710664	0.78979	0.910823
CBX5	0.0125874	5.21386	0.00386207	0.950447	0.981669
CBX6	0.0749258	7.45921	0.193694	0.659859	0.849902
CBX7	0.190277	6.52835	1.39068	0.23829	0.557756
CC2D1A	0.290419	4.50513	2.93987	0.0864175	0.361822
CC2D1B	0.0401911	6.36322	0.0804382	0.776704	0.904251
CCAR1	0.214269	5.37374	1.61289	0.204086	0.523676
CCAR2	0.103924	6.84343	0.262921	0.60812	0.822163
CCDC102A	0.714223	3.56327	8.91152	0.00283378	0.0942642
CCDC107	0.334873	4.31403	4.07988	0.0433968	0.279793
CCDC115	0.101669	5.3353	0.387921	0.533394	0.782283
CCDC117	0.216716	4.82798	0.647054	0.421168	0.704325
CCDC12	0.227306	5.99719	1.95978	0.161537	0.473069
CCDC124	0.360036	5.37794	5.10633	0.0238387	0.216729
CCDC125	-0.0267214	3.56532	0.0143229	0.904738	0.961528
CCDC127	0.302295	4.25745	3.07895	0.0793117	0.350823
CCDC134	-0.00107048	4.73581	2.63e-05	0.995907	0.998601
CCDC137	0.404161	5.16688	7.85451	0.00506942	0.121334
CCDC14	0.122634	3.59109	0.383945	0.5355	0.78287
CCDC142	0.339877	5.30588	5.79913	0.0160341	0.189319
CCDC149	-0.252566	3.43133	1.06687	0.301654	0.616126
CCDC159	-0.0378927	5.32897	0.0440329	0.833792	0.931098
CCDC167	0.066352	4.6437	0.0913811	0.762429	0.897019
CCDC17	0.0623051	4.63046	0.133884	0.714439	0.876243
CCDC174	-0.0101319	5.11238	0.00336415	0.953748	0.982385
CCDC18	0.191806	3.72061	0.893065	0.344648	0.646814
CCDC18-AS1	0.187363	4.20528	0.957666	0.327776	0.633793
CCDC186	-0.252621	5.28561	2.5927	0.107357	0.397666
CCDC22	0.47603	5.682	6.91773	0.0085345	0.150683
CCDC25	-0.202779	4.06291	1.23261	0.2669	0.586083
CCDC28A	-0.226575	5.02735	1.61456	0.203852	0.523518
CCDC32	-0.164219	5.39668	1.47982	0.223803	0.545316
CCDC43	-0.276396	3.61807	1.91006	0.166957	0.479095
CCDC47	-0.39044	5.11306	4.43109	0.0352901	0.255759
CCDC50	-0.0271708	5.57142	0.0201246	0.88719	0.954228
CCDC51	0.0591564	3.44482	0.129946	0.718488	0.878471
CCDC57	0.293349	6.03406	2.57037	0.108882	0.399539
CCDC59	-0.253167	4.46298	2.09833	0.14746	0.456912
CCDC6	0.0105602	4.65641	0.00274731	0.958198	0.98422
CCDC61	0.341824	4.27794	4.28022	0.0385584	0.264577
CCDC66	0.182693	3.69332	0.979811	0.322245	0.630236
CCDC69	-0.0475117	8.37585	0.0990028	0.75303	0.892077
CCDC71	0.12801	5.53624	0.666006	0.414448	0.69877
CCDC71L	-0.564805	6.57894	6.70935	0.00959087	0.159229
CCDC82	-0.184894	4.64243	0.732072	0.392212	0.682118
CCDC85B	0.688913	5.98234	7.34244	0.00673452	0.138943
CCDC86	-0.01908	3.77522	0.0132651	0.908307	0.962489
CCDC88A	-0.0904122	5.68269	0.240614	0.623763	0.830618
CCDC88B	0.261732	9.09573	1.241	0.265279	0.583919
CCDC88C	0.263434	6.55413	3.2881	0.0697839	0.334086
CCDC9	-0.325636	5.8283	2.29454	0.129829	0.432812
CCDC90B	-0.0902905	4.55849	0.301775	0.582772	0.808184
CCDC91	0.045495	4.14424	0.0509918	0.821346	0.925249
CCDC92	0.278802	3.94484	2.52668	0.111935	0.405315
CCDC93	-0.156208	6.241	0.772214	0.379533	0.672293
CCDC97	-0.0510944	6.45567	0.117704	0.731538	0.883874
CCL3	-0.586028	4.69233	1.46143	0.226702	0.548055
CCL4	-0.552351	4.94723	1.12169	0.289556	0.605285
CCL5	0.700765	6.55352	12.0427	0.000519944	0.0508118
CCM2	0.166289	7.41581	1.04782	0.306011	0.620954
CCNC	-0.255213	4.18858	2.00386	0.156899	0.467006
CCND2	-0.0740562	6.48361	0.100975	0.750662	0.891108
CCND3	0.150731	9.2911	0.558375	0.454916	0.726868
CCNDBP1	0.0639379	7.99898	0.0869361	0.768109	0.899606
CCNG1	-0.0633142	4.78498	0.127185	0.721368	0.880095
CCNG2	-0.232288	5.60769	1.1891	0.27551	0.592796
CCNH	-0.196392	5.01061	1.70642	0.191451	0.509776
CCNI	0.0991025	7.94159	0.305091	0.580708	0.807184
CCNJL	-0.376666	5.97032	2.8854	0.0893855	0.366197
CCNK	-0.430254	5.52967	5.02238	0.0250218	0.218079
CCNL1	-0.438695	7.74984	5.20128	0.0225703	0.212403
CCNL2	0.222608	7.21785	2.45623	0.11706	0.413166
CCNQ	0.165442	4.62687	0.750797	0.386224	0.677913
CCNT1	-0.188492	5.1727	0.887179	0.346243	0.647867
CCNT2	-0.267008	5.65425	2.17263	0.140486	0.447631
CCNY	-8.92e-05	6.57722	3.03e-07	0.999561	0.999853
CCNYL1	-0.358761	3.81366	4.34551	0.0371066	0.261752
CCP110	-0.538438	4.17791	6.41692	0.0113038	0.170342
CCPG1	-0.330067	5.02461	2.50194	0.113706	0.408747
CCR1	-0.695295	7.60579	13.1907	0.000281342	0.0374348
CCR2	-0.48587	6.56381	2.78612	0.0950841	0.377418
CCR5	-0.0516076	4.14548	0.0356219	0.850299	0.938728
CCR7	0.470322	7.77368	3.39173	0.0655242	0.325808
CCRL2	-0.820616	5.13105	23.9106	1.01e-06	0.0046326
CCS	0.63162	5.7664	8.67288	0.0032298	0.099506
CCSAP	-0.184703	3.71862	0.844127	0.358219	0.655794
CCSER2	-0.163301	4.4978	1.08847	0.29681	0.611813
CCT2	-0.00166908	6.70787	0.000106576	0.991763	0.99726
CCT3	0.108303	7.34849	0.343103	0.558044	0.795806
CCT4	0.160223	6.88524	0.638965	0.424086	0.705944
CCT5	-0.145609	7.73497	0.75228	0.385755	0.677913
CCT6A	0.0251379	6.06127	0.0241832	0.87642	0.947751
CCT7	-0.0944685	7.49975	0.297612	0.585384	0.809646
CCT8	-0.0832863	6.72588	0.269511	0.60366	0.819126
CCZ1	-0.348376	5.62141	5.28667	0.0214893	0.207503
CCZ1B	-0.253678	5.53611	2.25796	0.132929	0.437271
CD14	0.0924671	9.16329	0.191377	0.661773	0.849994
CD151	0.386779	6.5945	2.66552	0.102544	0.389762
CD163	-0.811001	7.18748	2.85722	0.0909646	0.369534
CD164	-0.321888	7.88837	2.71226	0.0995798	0.385869
CD177	-0.405615	9.18711	0.690261	0.406076	0.692645
CD180	-0.00150991	5.15493	3.72e-05	0.99513	0.998175
CD19	0.601015	6.77544	7.00074	0.00814759	0.147373
CD1C	0.667234	4.30216	4.23579	0.0395801	0.267391
CD1D	-0.0696636	5.21311	0.0331173	0.855597	0.941875
CD2	0.261897	5.64202	1.76349	0.18419	0.500542
CD22	0.545395	7.02333	4.56613	0.0326101	0.246759
CD226	0.0396721	4.40703	0.0420018	0.837616	0.932819
CD24	0.0055147	4.15617	0.000346488	0.985149	0.994976
CD244	0.171221	5.13629	0.742543	0.388848	0.680131
CD247	0.430821	6.43537	6.50447	0.0107603	0.167158
CD27	0.250345	5.75746	1.20201	0.27292	0.590284
CD27-AS1	0.257838	3.95244	2.09168	0.148103	0.457677
CD274	-0.830851	7.05872	5.31774	0.0211094	0.206814
CD28	-0.0526076	5.41528	0.0634446	0.801132	0.914552
CD2AP	-0.152103	4.49902	0.272014	0.601984	0.81806
CD2BP2	0.0637244	7.606	0.113929	0.735715	0.88643
CD300A	-0.186484	8.10184	1.14237	0.285152	0.600869
CD300C	-0.0320148	5.18426	0.0152022	0.901872	0.960075
CD300E	-0.317899	8.08837	1.36218	0.24316	0.562613
CD300H	0.214149	5.56108	0.488359	0.48466	0.748346
CD300LB	0.271215	4.88555	0.891957	0.344948	0.647065
CD300LF	-0.160642	7.09571	0.45428	0.50031	0.760708
CD320	0.121357	4.8313	0.285418	0.593172	0.814482
CD33	0.031572	5.19711	0.0252978	0.873627	0.946951
CD36	-0.455091	6.59425	2.73413	0.0982249	0.383247
CD37	0.381844	8.5803	2.41909	0.119865	0.417604
CD38	-0.514677	5.07589	11.1914	0.000821771	0.0617658
CD3D	0.608761	6.51511	13.2617	0.000270889	0.0365739
CD3E	0.323184	7.24683	2.48806	0.114713	0.410301
CD3G	0.221785	4.99502	1.66954	0.19632	0.515289
CD4	0.33864	6.78259	4.8411	0.0277892	0.228853
CD40	0.0676477	4.83041	0.115582	0.733876	0.885493
CD44	-0.429449	9.13201	5.05771	0.0245166	0.217686
CD46	-0.438985	7.85373	4.91894	0.0265638	0.222723
CD47	-0.126784	7.36495	0.612863	0.433712	0.711856
CD48	0.122511	8.68989	0.521277	0.470297	0.738464
CD5	0.451405	5.93254	5.00806	0.0252296	0.218728
CD52	0.484491	7.80778	2.10846	0.146487	0.456206
CD53	-0.382459	9.45897	5.49673	0.0190521	0.199363
CD55	-0.360582	8.76257	3.04505	0.0809838	0.352374
CD58	-0.113052	6.27197	0.346511	0.556095	0.794631
CD59	-0.553628	8.40034	7.03923	0.00797431	0.147039
CD6	0.536422	7.14878	7.14728	0.00750778	0.14542
CD63	-0.26307	8.74514	1.99948	0.157353	0.467557
CD68	0.0799508	7.91604	0.115971	0.733446	0.88509
CD69	-0.894434	4.54988	5.20055	0.0225798	0.212403
CD7	0.557538	7.18473	5.87116	0.0153909	0.184711
CD72	0.683382	6.10323	15.1915	9.71e-05	0.02382
CD74	0.268693	9.77025	1.37558	0.240855	0.560463
CD79A	0.399774	7.40768	3.49615	0.0615115	0.317473
CD79B	0.592078	7.95015	10.6959	0.00107373	0.0663751
CD81	0.292583	7.28649	2.64836	0.103657	0.391311
CD82	0.170322	7.8301	0.420948	0.516464	0.770626
CD83	-0.523136	5.25895	1.82003	0.17731	0.492546
CD84	-0.0936905	6.11604	0.34006	0.559794	0.797064
CD86	0.160396	4.30088	0.452593	0.501106	0.760915
CD8A	0.249571	6.15775	1.63386	0.201169	0.520129
CD8B	0.542159	5.94071	8.77093	0.0030607	0.0966742
CD93	-0.320253	7.72814	1.20313	0.272698	0.590224
CD96	0.254411	5.26242	1.5928	0.206927	0.527776
CD99	-0.0693814	6.75512	0.165259	0.68436	0.85964
CD99_1	0.168901	6.97654	0.992638	0.319099	0.629354
CD99L2	-0.132833	5.38914	0.699075	0.403095	0.690192
CDA	-0.0565706	7.29291	0.0425658	0.836545	0.932077
CDADC1	-0.50843	4.17182	4.10467	0.0427648	0.277277
CDAN1	0.330643	4.36909	4.57441	0.0324529	0.246444
CDC123	-0.327038	6.15397	4.96882	0.0258083	0.220547
CDC14A	0.0230353	3.67883	0.017812	0.893828	0.956712
CDC16	0.0708176	5.49716	0.185318	0.666843	0.850987
CDC23	-0.15768	3.60747	0.9259	0.335931	0.640361
CDC25B	0.356181	7.11353	4.22203	0.0399024	0.26858
CDC26	-0.036461	4.41453	0.0357407	0.850052	0.938728
CDC27	-0.0704218	5.13369	0.131645	0.716733	0.877493
CDC34	0.609283	8.40171	11.9556	0.000544838	0.0510425
CDC37	0.21748	7.55272	1.56458	0.210996	0.532479
CDC40	-0.269076	5.57532	2.15744	0.141881	0.448866
CDC42	-0.192665	8.58152	1.50219	0.220335	0.542768
CDC42BPB	-0.0595701	4.19905	0.103613	0.747536	0.889813
CDC42EP2	0.169581	6.41359	0.432613	0.51071	0.767402
CDC42EP3	-0.382426	7.93812	4.25946	0.0390322	0.266633
CDC42EP4	0.0234202	4.69639	0.016824	0.896798	0.958486
CDC42SE1	-0.0774044	9.80518	0.233953	0.628608	0.833605
CDC42SE2	-0.473761	7.27434	7.46137	0.00630372	0.135221
CDC5L	-0.169905	5.60115	1.22616	0.268156	0.58725
CDC73	-0.54572	5.19548	11.6163	0.00065378	0.0545978
CDCA4	0.108305	4.026	0.373255	0.541235	0.785396
CDCA5	-0.433058	4.11991	2.9712	0.0847588	0.358625
CDCA7L	0.098481	5.09122	0.388261	0.533215	0.782145
CDH23	0.235548	5.48512	0.8469	0.357431	0.654643
CDIP1	0.346588	4.16018	3.58058	0.0584589	0.312246
CDIPT	0.331625	7.30853	3.27071	0.0705273	0.335566
CDK10	0.380162	6.00838	4.76127	0.029107	0.234845
CDK11A	0.169973	5.97437	1.39825	0.237017	0.557498
CDK11B	0.152012	6.06557	1.16488	0.280456	0.597417
CDK12	-0.0460063	6.49957	0.0729143	0.78714	0.909252
CDK13	-0.024456	5.47509	0.029713	0.863143	0.943346
CDK14	-0.174903	4.48066	1.02928	0.310327	0.624258
CDK16	0.280351	5.9519	2.62021	0.105511	0.393938
CDK17	-0.255516	4.90646	1.26567	0.260582	0.57882
CDK19	-0.168917	4.90342	1.06735	0.301544	0.616126
CDK2	-0.216026	3.96018	1.45526	0.227685	0.549088
CDK2AP1	0.0730533	4.51633	0.155273	0.693547	0.865443
CDK2AP2	0.271117	6.50496	1.51317	0.218657	0.540499
CDK4	0.0499451	5.44309	0.10423	0.746811	0.889813
CDK5	0.239932	3.84221	1.44047	0.230063	0.550473
CDK5R1	0.0097319	3.94208	0.00131723	0.971048	0.989497
CDK5RAP1	0.12061	4.55458	0.51125	0.474598	0.741681
CDK5RAP2	-0.0905038	6.13998	0.288508	0.591178	0.81346
CDK5RAP3	0.255485	7.66258	2.55865	0.109692	0.400748
CDK6	-0.165764	4.06507	0.794421	0.372767	0.666479
CDK9	0.173057	6.44002	1.42661	0.232319	0.552485
CDKN1A	0.189375	6.49624	1.19176	0.274975	0.592339
CDKN1B	0.0174522	6.65419	0.00900548	0.924396	0.968424
CDKN1C	0.728412	5.0142	4.12918	0.0421498	0.275258
CDKN2AIP	-0.170642	4.06218	0.578475	0.446911	0.720801
CDKN2AIPNL	0.192975	3.85759	0.983092	0.321437	0.630236
CDKN2C	0.141068	4.01653	0.323956	0.56924	0.800732
CDKN2D	-0.0175713	7.51874	0.00986723	0.920873	0.967006
CDS2	-0.292516	7.12269	3.81082	0.0509226	0.29929
CDV3	-0.257235	7.3533	1.97044	0.160402	0.471388
CDYL	0.37372	4.61283	4.93502	0.0263177	0.222031
CDYL2	-0.205903	4.559	1.40215	0.236365	0.556991
CEACAM1	-0.710081	7.85086	7.42093	0.00644696	0.136381
CEACAM21	0.210663	4.51914	1.46727	0.225777	0.547363
CEACAM3	0.158518	7.72203	0.495023	0.481695	0.746782
CEACAM4	0.0293182	6.53914	0.0260233	0.871843	0.946331
CEBPA	0.222242	7.08256	1.14142	0.285352	0.601014
CEBPB	-0.0485864	9.40732	0.0430339	0.835662	0.931998
CEBPD	0.113269	8.66782	0.193705	0.659851	0.849902
CEBPG	-0.0980138	5.19567	0.241288	0.623278	0.830362
CEBPZ	-0.0467933	5.46082	0.0701751	0.791082	0.91174
CEBPZOS	0.0681996	4.84761	0.195738	0.658183	0.848586
CELF1	0.152469	7.78001	0.69302	0.405139	0.691899
CELF2	-0.0255028	8.21764	0.0210247	0.884712	0.953014
CELF6	0.0775566	3.75236	0.109897	0.740262	0.887915
CEMIP2	-0.370567	6.48465	4.72515	0.0297245	0.237215
CENPB	0.0127416	7.07618	0.00466576	0.945542	0.978474
CENPBD1P1	0.1158	5.92677	0.517324	0.471986	0.739947
CENPC	-0.108549	3.5949	0.384556	0.535175	0.782769
CENPN	-0.220167	3.43732	1.20605	0.272116	0.590224
CENPO	-0.207165	3.64419	1.7256	0.188974	0.506856
CENPT	0.437613	5.91376	7.53243	0.0060598	0.131525
CENPX	0.152797	4.83384	0.754569	0.385034	0.677532
CEP104	0.167792	4.69773	1.00348	0.316471	0.62822
CEP120	-0.110248	3.51844	0.389559	0.532532	0.78151
CEP135	-0.411049	4.49225	5.10242	0.0238924	0.216729
CEP162	-0.640845	3.52499	8.88493	0.00287534	0.0953013
CEP164	0.0984609	5.31259	0.334419	0.563069	0.798649
CEP170	-0.0942376	3.68635	0.160126	0.689041	0.863158
CEP19	-0.131349	4.80395	0.314498	0.574933	0.804398
CEP192	0.010423	4.57594	0.00253139	0.959873	0.984427
CEP250	0.261011	6.21513	2.40073	0.121279	0.420808
CEP295	-0.0708378	3.61874	0.103977	0.747109	0.889813
CEP350	-0.101175	5.51693	0.365785	0.545311	0.788127
CEP43	0.0891184	3.74729	0.255412	0.61329	0.824485
CEP57	-0.0361382	4.78056	0.0427076	0.836277	0.932077
CEP63	-0.320185	5.37566	1.86239	0.17235	0.486449
CEP68	-0.177061	4.09904	0.704667	0.40122	0.688781
CEP78	0.281279	3.96924	2.84636	0.0915813	0.370563
CEP85	0.217201	4.18317	1.83562	0.175465	0.490693
CEP85L	0.0218131	4.25352	0.0137106	0.906787	0.96196
CEP95	0.0526264	4.1092	0.086403	0.768801	0.899646
CEP97	-0.24644	3.68773	1.45871	0.227136	0.548484
CEPT1	0.0161343	5.42643	0.00877385	0.925372	0.969104
CERK	0.0111067	6.91543	0.00471533	0.945254	0.978396
CERS2	0.0469365	6.91023	0.098266	0.75392	0.892783
CERS4	0.575941	5.00339	7.21233	0.00724044	0.142649
CERS5	0.103055	5.63856	0.515019	0.472974	0.740521
CERS6	-0.063536	4.84942	0.152846	0.695831	0.866727
CERT1	-0.303944	6.22518	3.71851	0.0538125	0.303971
CES1	-0.137211	4.24652	0.163278	0.686157	0.860761
CES2	0.0686776	6.03286	0.200541	0.654285	0.847009
CETN2	-0.0106892	3.71017	0.00284892	0.957433	0.98422
CFAP20	-0.0347709	3.45666	0.0481088	0.826387	0.927627
CFAP298	-0.0301226	3.84186	0.0286758	0.86553	0.943869
CFAP410	0.215678	4.80652	1.64707	0.199358	0.518351
CFAP58-DT	-0.354889	3.64527	2.0288	0.154343	0.464965
CFAP97	-0.144946	3.54901	0.683591	0.408353	0.694029
CFD	0.655503	8.03163	6.59752	0.0102121	0.163056
CFDP1	0.178407	3.90916	1.14342	0.284931	0.600869
CFL1	0.0118994	9.52345	0.00377692	0.950996	0.981786
CFLAR	-0.156	10.4254	0.737687	0.390403	0.681294
CFP	0.177892	8.75252	1.0022	0.316779	0.628306
CGAS	-0.0475452	5.42355	0.0544193	0.815544	0.921881
CGGBP1	-0.32571	6.55885	4.34333	0.0371542	0.261752
CGRRF1	-0.163896	3.54523	0.618195	0.431719	0.709688
CHAF1A	-0.099841	4.67058	0.314625	0.574856	0.804398
CHASERR	0.0704134	6.71374	0.223865	0.636111	0.838163
CHCHD1	0.136789	4.23743	0.645107	0.421867	0.704943
CHCHD2	0.00432325	8.05294	0.000561397	0.981097	0.993226
CHCHD3	-0.128531	4.34154	0.444586	0.504917	0.763823
CHCHD4	-0.116089	3.43755	0.421289	0.516294	0.770497
CHCHD5	0.244393	4.53523	1.45708	0.227395	0.548532
CHCHD7	-0.103591	4.92833	0.270992	0.602667	0.818504
CHD1	-0.34449	6.49226	3.80932	0.0509681	0.29929
CHD1L	-0.130593	5.02128	0.653939	0.418708	0.701745
CHD2	-0.0532486	7.55936	0.0839436	0.772023	0.901429
CHD3	0.396638	8.23839	5.04557	0.024689	0.218079
CHD4	-0.197312	7.19361	1.05745	0.303798	0.618168
CHD6	0.0727876	4.52562	0.163804	0.685678	0.860597
CHD7	-0.220369	5.43867	2.12098	0.145294	0.45527
CHD8	-0.184377	6.76841	1.34403	0.246325	0.564909
CHD9	-0.109238	4.73011	0.352244	0.552846	0.792733
CHERP	0.10672	5.21156	0.47358	0.491345	0.753598
CHFR	-0.0418385	7.03662	0.0898652	0.764349	0.897429
CHI3L1	-0.0110664	6.82788	0.00255287	0.959703	0.984363
CHI3L2	0.243533	5.19043	2.29518	0.129776	0.432812
CHIC2	-0.276343	5.60294	4.11307	0.0425531	0.276882
CHID1	0.415462	5.67647	6.17389	0.0129649	0.174532
CHKB	0.309064	3.93335	1.59015	0.207305	0.528099
CHMP1A	0.156067	7.94866	0.859574	0.353858	0.652844
CHMP1B	-0.225041	6.68314	1.29045	0.255964	0.574714
CHMP2A	-0.00720173	7.24141	0.00188364	0.965382	0.987027
CHMP2B	-0.561979	5.52163	9.13884	0.0025024	0.0898072
CHMP4A	0.0967025	5.47454	0.302563	0.58228	0.808184
CHMP4B	-0.0806442	6.95785	0.275625	0.599583	0.817486
CHMP5	-0.360881	7.15983	2.5691	0.108969	0.39954
CHMP6	0.0670799	5.65143	0.134735	0.713572	0.875726
CHMP7	0.123522	6.95569	0.527809	0.467529	0.73629
CHORDC1	0.211905	4.80492	0.528701	0.467154	0.736039
CHP1	-0.0770981	6.56491	0.172216	0.67815	0.85614
CHP1P2	-0.0893129	3.88612	0.211509	0.645587	0.842612
CHPF	-0.398717	4.56012	1.47048	0.22527	0.546855
CHPF2	-0.00140731	7.22255	9.48e-05	0.992231	0.997337
CHPT1	0.313326	6.54389	1.71384	0.190488	0.509171
CHST11	-0.0594908	6.99526	0.101192	0.750403	0.891108
CHST12	0.329794	5.45704	2.5807	0.108174	0.398373
CHST15	-0.245891	8.44822	1.86977	0.171502	0.485352
CHST2	0.125467	6.80981	0.334572	0.562979	0.798649
CHST7	0.0190699	3.62956	0.0092357	0.923439	0.968166
CHSY1	-0.254908	6.26667	2.02532	0.154697	0.465288
CHTF18	0.198938	4.40636	0.989638	0.319831	0.630236
CHTOP	-0.0746122	6.5375	0.269032	0.603982	0.819229
CHUK	-0.649738	5.00247	9.9791	0.00158327	0.0769102
CHURC1	-0.340208	6.65915	4.62836	0.0314476	0.24281
CIAO1	-0.107069	6.60847	0.504657	0.477461	0.743356
CIAO2A	0.221857	5.75852	0.987284	0.320407	0.630236
CIAO2B	0.193223	5.93371	0.705223	0.401034	0.68875
CIAO3	0.440204	5.14955	6.32435	0.0119091	0.171358
CIAPIN1	0.102093	5.13327	0.44084	0.506717	0.76516
CIB1	0.516413	6.57715	5.09952	0.0239325	0.216729
CIC	0.0548788	7.3946	0.0735553	0.786229	0.909109
CIDEB	0.0585467	5.27069	0.0673874	0.795179	0.912842
CIITA	0.521362	7.90129	4.05653	0.0440008	0.281513
CINP	0.0287252	4.84901	0.0344642	0.852723	0.93976
CIPC	0.141454	3.65183	0.65556	0.418132	0.701144
CIR1	-0.386168	6.22937	3.97123	0.0462839	0.287296
CIRBP	0.256834	8.33417	2.21523	0.136655	0.442706
CISD2	0.185823	5.55402	0.422085	0.515898	0.770386
CISD3	0.195105	4.30767	1.30594	0.253131	0.571147
CISH	0.00944809	6.6453	0.00108011	0.973782	0.990554
CITED2	-0.247266	5.58514	1.21839	0.269677	0.587772
CITED4	-0.0435503	3.9298	0.0355303	0.850489	0.938728
CIZ1	0.323946	6.61234	4.03185	0.0446489	0.282734
CKAP4	-0.543001	8.14439	4.67911	0.0305316	0.239062
CKAP5	-0.131438	4.30963	0.640164	0.423651	0.705806
CKLF	-0.00204471	5.92857	0.000161138	0.989872	0.997039
CKS1B	0.0957869	3.73595	0.155462	0.693369	0.865443
CKS2	0.176984	3.83814	0.22381	0.636152	0.838163
CLASP1	-0.269713	5.56334	2.26002	0.132753	0.43716
CLASP2	-0.158543	4.37301	0.813268	0.367156	0.663033
CLASRP	0.140392	7.07247	0.724629	0.39463	0.684378
CLC	0.109571	5.96801	0.249251	0.617603	0.826923
CLCC1	-0.0744764	3.54136	0.20562	0.650223	0.844453
CLCN3	-0.055654	4.98656	0.0511418	0.821088	0.925249
CLCN6	0.215604	4.4401	1.46297	0.226459	0.548002
CLCN7	0.280973	7.3016	2.67916	0.101669	0.388442
CLDN15	0.346331	5.80073	3.0287	0.0818036	0.353098
CLDND1	0.0351459	5.81256	0.0562584	0.812511	0.920916
CLEC10A	-0.146909	3.62623	0.152706	0.695963	0.866727
CLEC12A	-0.0580257	7.78186	0.0547033	0.815072	0.921881
CLEC16A	0.277492	5.42833	2.95033	0.0858599	0.360766
CLEC17A	0.415908	4.27275	3.45723	0.0629759	0.320322
CLEC2B	-0.393402	7.16843	6.35814	0.0116844	0.171358
CLEC2D	0.206285	6.47952	1.17519	0.278338	0.595391
CLEC4A	-0.31333	5.94719	4.39838	0.0359731	0.258426
CLEC4D	-0.648603	7.4063	7.96361	0.00477272	0.117533
CLEC4E	-0.394402	8.4888	3.84654	0.0498487	0.297376
CLEC5A	-0.327333	5.53373	3.29722	0.0693971	0.334086
CLEC7A	-0.350228	7.02311	2.39149	0.121997	0.42131
CLIC1	-0.49013	5.21366	5.58422	0.018123	0.195061
CLIC4	-0.356246	5.67495	1.97101	0.16034	0.471388
CLINT1	-0.465497	5.70333	8.48388	0.00358307	0.104432
CLIP1	-0.305718	5.90367	3.54696	0.0596545	0.314141
CLIP2	0.482602	4.90227	6.88737	0.0086807	0.151516
CLIP4	-0.220769	4.34417	0.622014	0.4303	0.708863
CLK1	0.103664	6.87871	0.192917	0.6605	0.849902
CLK2	0.0433978	5.06718	0.0879012	0.766862	0.898951
CLK3	0.187807	7.398	1.67266	0.195903	0.515226
CLK4	-0.0178589	5.55328	0.00732972	0.931773	0.971915
CLMN	0.0405967	5.00738	0.0312225	0.859745	0.942219
CLN3	0.241728	6.22741	1.70914	0.191097	0.509171
CLN5	-0.218289	4.0723	1.44985	0.228552	0.54959
CLN6	0.0134491	5.21675	0.00757958	0.930623	0.971768
CLN8	0.357012	4.12327	3.45985	0.0628761	0.320169
CLN8-AS1	0.741579	4.02282	7.76566	0.00532487	0.122525
CLNS1A	-0.0556439	5.29344	0.0849456	0.770704	0.900198
CLP1	-0.301499	4.46141	2.98004	0.0842974	0.358113
CLPB	0.235635	4.54574	1.6429	0.199928	0.519055
CLPP	0.243332	5.79853	1.66398	0.197067	0.516382
CLPTM1	0.25462	6.18479	1.63096	0.201571	0.520129
CLPTM1L	-0.139161	6.37817	0.838579	0.359804	0.6566
CLPX	-0.100548	4.90785	0.17192	0.678411	0.85614
CLSTN1	0.114597	5.92789	0.366758	0.544777	0.788127
CLSTN3	0.0432659	5.4905	0.0544523	0.81549	0.921881
CLTA	0.09358	6.76971	0.279006	0.597354	0.817046
CLTB	0.198449	6.91385	1.39567	0.237451	0.557756
CLTC	-0.358332	7.21755	5.53433	0.0186469	0.197574
CLTCL1	-0.137698	3.57065	0.372375	0.541713	0.785396
CLU	-0.134352	7.30242	0.223166	0.636638	0.83857
CLUH	0.208887	5.5326	1.22428	0.268522	0.587256
CMAHP	-0.656	4.55575	10.9506	0.000935725	0.0617658
CMAS	0.0126651	4.96008	0.00169201	0.967189	0.987958
CMC1	0.433722	3.5926	4.37183	0.0365377	0.26004
CMC2	0.263453	4.55551	1.37159	0.241539	0.561198
CMIP	0.113957	6.81649	0.431743	0.511135	0.767789
CMKLR1	-0.0917322	4.23573	0.0644838	0.799545	0.914099
CMPK1	-0.0807504	5.84673	0.167214	0.6826	0.858367
CMPK2	-1.05088	5.93837	6.49157	0.0108387	0.167681
CMTM1	-0.0908036	4.08101	0.237563	0.625972	0.832303
CMTM2	0.245264	7.05285	1.21749	0.269853	0.587788
CMTM3	0.0392673	6.5283	0.0706492	0.790394	0.91129
CMTM4	-0.248186	3.49276	1.63504	0.201007	0.520129
CMTM5	0.324612	3.79438	0.801945	0.370512	0.664519
CMTM6	-0.257319	8.61621	2.37256	0.123484	0.424134
CMTM7	0.325234	5.63633	1.68667	0.19404	0.512827
CMTR1	-0.415977	7.33658	3.24422	0.0716758	0.337568
CNBP	-0.27046	8.31261	2.78947	0.0948856	0.377282
CNDP2	-0.3618	7.72294	3.37586	0.0661581	0.326329
CNEP1R1	-0.106091	4.60951	0.324726	0.568781	0.800732
CNIH1	-0.245403	4.78958	1.86871	0.171623	0.485352
CNIH4	-0.101946	6.67018	0.358994	0.549065	0.791107
CNN2	0.107848	9.36123	0.233859	0.628677	0.833605
CNNM3	0.284292	4.98559	2.52134	0.112315	0.405811
CNNM4	0.0963982	3.39944	0.295944	0.586436	0.810534
CNOT1	-0.236322	7.08264	2.14699	0.14285	0.450534
CNOT10	0.0310724	4.40399	0.0425067	0.836657	0.932077
CNOT11	0.167497	5.10867	1.01536	0.313622	0.626498
CNOT2	-0.126268	5.15123	0.623141	0.429882	0.708863
CNOT3	-0.0054014	3.75279	0.000779138	0.977731	0.992005
CNOT4	-0.158729	3.88993	0.662707	0.415606	0.699208
CNOT6	-0.107985	5.00627	0.347832	0.555343	0.794299
CNOT6L	-0.176276	6.0491	0.979408	0.322345	0.630236
CNOT7	-0.187824	5.64775	1.20275	0.272772	0.590224
CNOT8	-0.238054	6.82559	1.46433	0.226242	0.547806
CNOT9	-0.0684625	5.67229	0.224348	0.635747	0.838018
CNP	0.101475	6.69376	0.337913	0.561036	0.797719
CNPPD1	0.499306	8.28957	6.7004	0.00963912	0.159444
CNPY2	-0.158542	5.82823	1.10816	0.292482	0.606273
CNPY3	0.177804	8.0142	1.14685	0.28421	0.600842
CNPY4	0.0433188	3.63712	0.0558464	0.813186	0.92131
CNR2	0.38201	3.45431	2.03005	0.154216	0.464965
CNST	0.160331	4.9755	1.19688	0.273946	0.591145
CNTRL	-0.0659846	5.77437	0.135674	0.71262	0.875197
CNTROB	0.106702	5.13286	0.5318	0.465851	0.735255
COA1	-0.159871	5.52267	0.984805	0.321015	0.630236
COA3	0.166563	4.73487	0.633266	0.42616	0.707262
COA4	0.0286299	4.72219	0.0306742	0.860969	0.942219
COA5	-0.19171	4.42721	0.969207	0.324878	0.632331
COA6	0.0494591	4.45774	0.0694019	0.79221	0.911781
COA8	0.0993575	4.28944	0.327168	0.567331	0.800109
COASY	-0.0475938	6.65171	0.0807358	0.776303	0.904242
COG1	-0.0107258	3.86437	0.00322741	0.954696	0.982411
COG2	-0.281161	4.10908	2.49188	0.114435	0.410301
COG3	-0.397209	4.37171	5.02158	0.0250334	0.218079
COG4	0.136092	6.01965	0.898148	0.343279	0.645559
COG5	-0.0910179	4.04944	0.21192	0.645267	0.842612
COG6	-0.223298	3.25408	0.884786	0.346894	0.648364
COG7	0.0806407	3.90793	0.231147	0.630674	0.834112
COG8	0.113339	4.16921	0.462339	0.496533	0.757686
COIL	0.0139966	3.87621	0.00856439	0.926266	0.969233
COL18A1	0.138263	7.35696	0.621624	0.430445	0.708863
COL6A2	0.840082	3.6405	12.0349	0.000522133	0.0508118
COL9A2	0.127153	5.49292	0.4384	0.507896	0.766058
COLGALT1	0.077415	7.67826	0.236268	0.626914	0.832952
COMMD1	-0.00952555	3.88366	0.00330259	0.954172	0.982385
COMMD10	-0.148941	3.52475	0.725145	0.394461	0.68422
COMMD2	-0.397328	4.44252	4.67136	0.0306696	0.23964
COMMD3	-0.0644878	5.30993	0.165762	0.683906	0.859351
COMMD4	0.230396	5.07032	1.51012	0.219121	0.541376
COMMD5	0.189626	5.48339	1.38961	0.238471	0.557756
COMMD6	0.203786	6.15442	0.92388	0.336458	0.640869
COMMD7	0.069259	5.82381	0.187593	0.664928	0.850987
COMMD8	-0.211388	4.44318	0.760853	0.383062	0.675879
COMMD9	0.0585764	5.20969	0.0766641	0.78187	0.907044
COMT	0.383859	5.52188	2.91996	0.08749	0.362967
COMTD1	0.319093	3.64847	1.74326	0.186726	0.502644
COP1	-0.350684	6.92439	5.14195	0.0233544	0.215062
COPA	-0.251062	7.74321	2.10315	0.146996	0.456624
COPB1	-0.432562	6.66761	6.3877	0.0114914	0.171037
COPB2	-0.53455	6.52771	8.83071	0.00296203	0.0955521
COPE	0.195211	8.05049	1.24991	0.26357	0.58238
COPG1	-0.24782	6.90585	2.16803	0.140907	0.447782
COPS2	-0.0591005	5.59353	0.0759015	0.78293	0.907701
COPS3	-0.0293137	5.17299	0.0306409	0.861044	0.942219
COPS4	-0.220974	4.58943	1.43392	0.231126	0.552021
COPS5	-0.139329	6.44423	0.926199	0.335852	0.640361
COPS6	-0.0556137	5.74741	0.144961	0.703398	0.870669
COPS7A	0.151521	5.69929	1.02315	0.311773	0.624838
COPS7B	0.130105	4.94408	0.809568	0.368248	0.663597
COPS8	-0.126851	4.40626	0.615562	0.432701	0.710794
COPS9	0.194753	5.70268	0.712127	0.398739	0.687607
COPZ1	0.108798	6.91304	0.441419	0.506438	0.765021
COQ10B	-0.346216	5.48365	3.80689	0.051042	0.29929
COQ2	-0.120593	3.97614	0.342031	0.558659	0.796436
COQ4	0.264429	4.40066	1.50345	0.220142	0.542728
COQ5	-0.0992229	4.7755	0.433958	0.510053	0.767273
COQ6	0.178886	3.40877	0.927477	0.335519	0.640248
COQ7	-0.15671	3.63268	0.904103	0.341684	0.644007
COQ8A	0.299739	5.16533	4.38395	0.0362789	0.259716
COQ8B	0.0675742	6.14019	0.142504	0.705804	0.872203
COQ9	0.14281	4.61459	1.02337	0.31172	0.624838
CORO1A	0.149378	10.8356	0.591653	0.441781	0.717126
CORO1B	0.459645	6.89924	4.23814	0.0395255	0.267333
CORO1C	-0.145063	6.80123	0.666999	0.4141	0.69877
CORO2A	0.0897756	4.89959	0.109928	0.740226	0.887915
CORO7	0.320002	4.67501	1.55038	0.213079	0.535103
COTL1	0.109777	10.2422	0.400685	0.526736	0.778219
COX10	-0.150109	3.67559	0.801491	0.370648	0.664633
COX11	0.075024	4.35448	0.198915	0.655598	0.847707
COX14	0.175581	5.22117	0.749001	0.386793	0.677913
COX15	0.0123294	5.67932	0.00513428	0.942877	0.977479
COX16	0.437798	3.76716	3.25864	0.071048	0.336
COX17	0.296653	3.96844	2.96018	0.0853386	0.359731
COX18	-0.158465	3.70939	0.620674	0.430797	0.709175
COX19	0.424026	5.44235	5.42637	0.0198349	0.201806
COX20	0.043715	3.82634	0.0729227	0.787128	0.909252
COX4I1	0.31142	8.34698	3.10872	0.0778744	0.34835
COX5A	0.0119282	5.86716	0.00473678	0.94513	0.978396
COX5B	0.157724	7.22148	0.868249	0.351441	0.650245
COX6A1	0.270649	7.50201	1.47943	0.223864	0.545316
COX6B1	0.356277	7.33116	2.66718	0.102437	0.389762
COX6C	0.0849443	4.40062	0.182106	0.66957	0.851657
COX7A2	0.0909999	7.51987	0.259219	0.610657	0.823219
COX7A2L	0.194359	6.17164	1.57094	0.21007	0.531016
COX7B	0.00665978	6.36955	0.000620139	0.980133	0.993113
COX7C	0.1502	6.28393	0.870343	0.35086	0.649969
COX8A	0.112169	7.15222	0.254895	0.613649	0.824506
CPD	-0.695773	7.60292	11.7306	0.00061482	0.0532516
CPEB2	-0.513595	4.29636	2.93057	0.0869167	0.362225
CPEB4	-0.303445	6.45845	2.93457	0.0867016	0.361822
CPM	0.296895	3.4817	0.839414	0.359564	0.656425
CPNE1	0.0265704	7.83991	0.0250941	0.874133	0.947011
CPNE2	0.0734919	5.11085	0.107522	0.742983	0.888533
CPNE3	-0.332331	5.33541	3.9571	0.046674	0.287656
CPNE5	0.224779	6.52847	0.777606	0.377874	0.670939
CPOX	0.262448	4.2305	1.26581	0.260554	0.57882
CPPED1	-0.10285	7.37449	0.385958	0.534432	0.782288
CPQ	-0.161588	5.61601	0.585196	0.444283	0.718253
CPSF1	0.314645	5.97273	3.41251	0.064704	0.323293
CPSF2	-0.307212	5.70169	3.07058	0.079721	0.350987
CPSF3	-0.351296	4.22705	4.27509	0.0386748	0.26498
CPSF4	0.244256	5.16618	2.66591	0.102519	0.389762
CPSF6	0.0228565	5.48425	0.0218801	0.882407	0.951414
CPSF7	-0.153175	7.0033	0.952066	0.329194	0.634666
CPT1A	0.263602	7.06988	1.82931	0.176209	0.491725
CPT1B	0.120597	3.89462	0.357584	0.549851	0.791375
CPT2	-0.158642	4.03089	0.706166	0.40072	0.688566
CPTP	0.305366	5.26297	2.34236	0.125899	0.428102
CPVL	0.00954394	6.01599	0.000735599	0.978362	0.992103
CR1	-0.513524	8.66981	6.11271	0.0134213	0.175528
CRACR2A	-0.0606142	5.00454	0.0725483	0.787662	0.909511
CRACR2B	0.13545	3.77157	0.418738	0.517568	0.771269
CRADD	-0.0630988	3.47385	0.140633	0.707653	0.872661
CRAMP1	0.0621972	5.24353	0.151055	0.697529	0.867251
CRAT	0.44896	5.58753	3.70583	0.0542228	0.303971
CRBN	-0.130274	5.46723	0.651768	0.419481	0.702656
CRCP	0.0687903	5.35798	0.204124	0.651412	0.845124
CREB1	-0.14363	6.05217	0.723219	0.39509	0.68453
CREB3	-0.0494262	5.6327	0.097907	0.754356	0.893183
CREB3L2	-0.464866	4.74304	8.9512	0.00277287	0.0932518
CREB5	-0.0414069	6.77502	0.0544453	0.815501	0.921881
CREBBP	-0.147527	7.05845	0.620349	0.430918	0.709175
CREBL2	0.0742792	5.04581	0.0973068	0.755086	0.893586
CREBRF	-0.170758	6.64966	1.0058	0.31591	0.628067
CREBZF	-0.067118	5.3419	0.170201	0.679933	0.856738
CREG1	-0.267721	6.80629	1.25197	0.263176	0.581971
CRELD1	0.241531	5.37162	1.65465	0.198328	0.517139
CRELD2	-0.236877	6.71009	1.64905	0.199088	0.518351
CREM	-0.391904	4.62432	3.58618	0.0582621	0.312246
CRIP1	0.376644	7.45122	2.93792	0.086522	0.361822
CRIPT	0.0288207	3.68923	0.0301247	0.862208	0.942709
CRISP3	-0.509753	4.12953	1.83092	0.176019	0.491546
CRISPLD2	-0.138127	6.83866	0.373761	0.540961	0.785396
CRK	0.0196851	5.57786	0.0154854	0.900967	0.95996
CRKL	0.027235	6.58267	0.0249477	0.874497	0.947011
CRLF3	-0.237407	6.35011	1.27851	0.258176	0.577187
CRLS1	-0.0685553	4.62934	0.108925	0.741371	0.888282
CRNKL1	-0.253459	5.22546	2.28033	0.131024	0.43524
CROCC	0.513148	5.12825	9.15561	0.00247957	0.0898072
CROCCP2	0.154614	5.82359	1.075	0.299818	0.615389
CROCCP3	0.27156	3.52316	1.90942	0.167027	0.479095
CRTAP	0.138453	5.52539	0.815371	0.366537	0.662567
CRTC1	0.370488	5.1085	2.26392	0.132419	0.437004
CRTC2	0.229298	6.6239	1.72085	0.189584	0.508048
CRTC3	0.105321	6.09978	0.33772	0.561148	0.797755
CRY2	0.341794	5.13429	5.55117	0.0184684	0.197161
CRYBB2P1	0.352223	3.64442	4.41396	0.035646	0.257284
CRYBG1	-0.358586	6.85196	5.47832	0.0192538	0.199454
CRYL1	0.123614	3.51154	0.471583	0.49226	0.754119
CRYZ	-0.0954264	3.83507	0.288405	0.591245	0.81346
CS	-0.145316	6.15884	0.86734	0.351693	0.650246
CSAD	-0.194178	6.51761	1.35603	0.244227	0.563256
CSDE1	-0.111328	8.38541	0.24663	0.619458	0.828561
CSE1L	-0.207287	4.84207	1.44129	0.229931	0.550312
CSF1	-0.697497	4.72427	15.0143	0.0001067	0.02382
CSF1R	0.270387	7.15774	0.822866	0.364343	0.660552
CSF2RA	-0.136352	5.80992	0.449462	0.502591	0.761936
CSF2RA_1	-0.15198	5.94472	0.657721	0.417366	0.70046
CSF2RB	-0.483843	10.4666	4.60383	0.0319007	0.244186
CSF3R	-0.132706	11.4349	0.358481	0.549351	0.791152
CSGALNACT1	-0.308616	5.33604	3.55931	0.0592125	0.313092
CSGALNACT2	-0.451984	6.39509	3.42831	0.0640877	0.322368
CSK	0.13248	9.12986	0.61365	0.433417	0.711715
CSNK1A1	-0.25354	7.34887	2.77584	0.0956967	0.378703
CSNK1D	0.075682	8.25727	0.187469	0.665031	0.850987
CSNK1G1	-0.164854	4.91806	1.02008	0.3125	0.625102
CSNK1G2	0.125703	8.20871	0.463693	0.495903	0.7573
CSNK1G3	-0.162118	4.09633	0.762027	0.382695	0.675807
CSNK2A1	-0.117648	5.73193	0.660345	0.416438	0.699857
CSNK2A2	0.0289582	4.14284	0.038848	0.84375	0.93561
CSNK2B	0.260723	4.27671	1.6318	0.201455	0.520129
CSPP1	0.208727	3.58609	1.37759	0.240512	0.5603
CSRNP1	-0.411118	7.96647	1.48072	0.223662	0.545316
CSRNP2	0.0120279	4.54961	0.00535641	0.941657	0.977266
CSRP1	-0.00246575	6.67268	0.000218549	0.988205	0.996825
CST3	0.194222	7.97633	0.751447	0.386018	0.677913
CST7	0.152835	7.40544	0.218567	0.640134	0.839575
CSTA	0.00759874	6.85963	0.00206886	0.963721	0.986766
CSTB	0.0895805	6.45045	0.149876	0.698654	0.867683
CSTF1	0.211925	4.31262	1.74528	0.186471	0.502639
CSTF2	-0.165239	3.67861	0.716852	0.397178	0.686527
CSTF2T	-0.355736	5.18109	2.93777	0.0865299	0.361822
CSTF3	-0.202982	3.93827	1.66156	0.197393	0.516382
CTBP1	0.170814	7.94432	0.999171	0.317511	0.628742
CTBP1-DT	-0.050466	3.30869	0.0928978	0.760525	0.896096
CTBP2	-0.0367195	6.0806	0.0753569	0.783691	0.908124
CTBS	-0.404938	5.44265	6.29742	0.0120914	0.171358
CTC1	0.249738	6.97178	1.69625	0.192779	0.511734
CTCF	-0.175641	5.08416	0.890529	0.345334	0.647065
CTDNEP1	0.185902	7.18245	1.39761	0.237124	0.557498
CTDP1	-0.0151699	6.47009	0.00695854	0.933519	0.97275
CTDSP1	0.122217	8.69853	0.33869	0.560587	0.797381
CTDSP2	0.219687	8.18314	1.70124	0.192126	0.510888
CTDSPL	0.178787	3.67462	0.490685	0.483622	0.747756
CTDSPL2	-0.236998	3.85716	1.30745	0.252856	0.570808
CTLA4	0.0741915	3.64652	0.135952	0.712339	0.875197
CTNNA1	-0.196361	6.16278	0.802678	0.370294	0.664348
CTNNB1	-0.27324	7.19452	2.43014	0.119023	0.416461
CTNNBIP1	0.172338	4.26555	0.993765	0.318824	0.629183
CTNNBL1	-0.0488021	5.3475	0.0933244	0.759993	0.895814
CTNS	0.062931	4.32222	0.102446	0.748914	0.890415
CTPS1	-0.0846649	4.64819	0.309816	0.577793	0.80605
CTR9	-0.24417	5.38243	2.33099	0.126821	0.429489
CTRL	0.0607757	4.97385	0.13271	0.715638	0.876855
CTSA	0.0520474	7.83592	0.0569632	0.811362	0.920212
CTSB	-0.14726	9.74158	0.391911	0.531297	0.781363
CTSC	-0.167096	7.17974	0.899034	0.343041	0.645559
CTSD	0.23117	10.0026	1.00515	0.316068	0.628067
CTSH	0.0828622	8.72668	0.19203	0.661232	0.849994
CTSL	-0.644524	7.20437	4.02342	0.0448727	0.282972
CTSS	-0.293278	10.3193	2.74547	0.0975305	0.382498
CTSW	0.2918	5.56315	2.30736	0.128763	0.432396
CTSZ	0.145959	8.33231	0.804567	0.369731	0.664164
CTU1	0.632387	4.51955	13.4093	0.000250375	0.0359171
CTU2	0.183752	4.48511	0.9119	0.339611	0.64288
CUEDC1	0.503879	4.92464	3.09314	0.078623	0.349727
CUEDC2	0.111458	6.08871	0.318359	0.572595	0.80284
CUL1	-0.305843	5.17688	3.32051	0.0684204	0.332013
CUL2	-0.255083	4.14825	2.3102	0.128527	0.432396
CUL3	-0.330857	6.22843	4.58916	0.0321748	0.245142
CUL4A	0.112835	5.9045	0.439043	0.507585	0.765966
CUL4B	-0.308904	5.5271	3.87765	0.0489329	0.296146
CUL5	-0.0632436	4.39333	0.107308	0.74323	0.888604
CUL7	0.144011	5.00664	0.931119	0.334572	0.63954
CUL9	0.178661	5.88466	1.36561	0.242568	0.562156
CUTA	0.380466	5.79043	4.17971	0.0409106	0.271584
CUTALP	0.0955118	6.46158	0.406309	0.523849	0.776345
CUTC	-0.188065	4.95194	1.18059	0.277236	0.594697
CUX1	0.0670432	7.36742	0.148612	0.699865	0.868658
CWC15	0.0638279	5.5462	0.205652	0.650197	0.844453
CWC22	-0.470633	3.87562	5.23941	0.0220807	0.210731
CWC25	-0.257181	5.12073	2.64467	0.103898	0.391579
CWC27	-0.163921	3.6517	0.959597	0.327288	0.633793
CWF19L1	-0.0426279	5.63061	0.0837779	0.772242	0.90157
CWF19L2	0.00704951	4.50882	0.00134509	0.970744	0.989387
CX3CR1	-0.11645	6.48868	0.4719	0.492114	0.754022
CXCL1	-0.751134	4.0425	5.76036	0.0163917	0.18982
CXCL16	-0.423648	7.03791	2.89443	0.0888863	0.365322
CXCL8	-1.91186	6.33654	9.84545	0.00170252	0.0783426
CXCR1	-0.0289555	9.1514	0.0165222	0.897723	0.958928
CXCR2	-0.0841143	8.69256	0.156277	0.692608	0.864912
CXCR2P1	-0.0996679	3.61784	0.201973	0.653133	0.846234
CXCR4	-0.228778	7.93856	1.11407	0.291199	0.605765
CXCR5	0.484577	4.63414	2.55892	0.109673	0.400748
CXorf38	-0.137078	6.05363	0.7282	0.393467	0.683144
CXXC1	0.189734	6.84436	1.86985	0.171493	0.485352
CXXC5	0.1339	5.11588	0.37753	0.538928	0.785151
CYB561	0.143862	4.4044	0.517179	0.472048	0.739947
CYB561A3	0.346032	7.00808	3.61673	0.0572012	0.311113
CYB561D1	0.188359	6.28843	1.34675	0.245848	0.564531
CYB561D2	0.209771	5.31793	1.27618	0.25861	0.577407
CYB5A	0.287827	3.67989	1.70902	0.191112	0.509171
CYB5B	-0.127773	5.50388	0.812952	0.367249	0.66307
CYB5D1	-0.458435	3.83186	3.56493	0.0590124	0.312813
CYB5R1	0.162101	5.40997	1.22108	0.269148	0.58769
CYB5R3	0.353633	6.70404	2.60264	0.106686	0.396232
CYB5R4	-0.516194	6.6089	8.50695	0.00353792	0.103891
CYBA	0.207847	10.4694	1.11662	0.290648	0.605765
CYBB	-0.546853	9.36267	9.20677	0.00241121	0.0890398
CYBC1	0.0194355	9.86506	0.0124785	0.911056	0.963479
CYBRD1	0.257666	4.07346	0.871196	0.350624	0.649794
CYC1	0.0891235	6.80875	0.327303	0.567251	0.800109
CYCS	-0.343286	5.08614	4.30674	0.0379615	0.263834
CYFIP1	-0.332063	4.59461	1.76061	0.184548	0.500542
CYFIP2	0.214782	8.00775	0.879539	0.348328	0.648364
CYHR1	0.322953	6.35181	3.53658	0.0600293	0.314392
CYLD	-0.393879	7.82162	4.04677	0.0442559	0.282358
CYP1B1	-0.488238	6.34617	2.03393	0.153822	0.464248
CYP20A1	0.218852	5.00839	1.94166	0.163488	0.475817
CYP27A1	0.299792	5.19187	1.39087	0.238259	0.557756
CYP2R1	0.116769	3.91662	0.384965	0.534958	0.782576
CYP4F3	-0.0579062	7.70241	0.050762	0.821743	0.925442
CYP4V2	-0.0166982	3.74884	0.00904336	0.924238	0.968424
CYP51A1	-0.34441	4.789	3.33022	0.0680176	0.330757
CYREN	-0.0403472	5.61773	0.0810595	0.775867	0.904084
CYRIA	-0.148995	5.94615	0.817625	0.365875	0.661657
CYRIB	-0.455081	8.19657	6.6941	0.00967325	0.159444
CYSLTR1	-0.21569	3.814	0.98057	0.322058	0.630236
CYSTM1	-0.0734131	7.40521	0.0577592	0.810073	0.919652
CYTH1	0.0625656	8.78806	0.169363	0.680678	0.857009
CYTH2	0.0461542	6.788	0.0778145	0.780281	0.906371
CYTH4	0.0152778	9.74832	0.00616969	0.937393	0.975031
CYTIP	-0.303693	7.7528	2.91562	0.0877257	0.363616
CYTOR	-0.137212	5.69568	0.643891	0.422305	0.704943
CZIB	0.0938636	4.97726	0.3551	0.55124	0.791992
D2HGDH	0.424389	4.68449	6.45249	0.0110797	0.169055
DAAM1	0.0477889	3.61544	0.064391	0.799686	0.914099
DAB2	-0.471497	3.82204	6.99925	0.00815438	0.147373
DAD1	0.0964203	6.70903	0.323311	0.569625	0.800732
DAG1	0.0716933	3.66617	0.185263	0.666889	0.850987
DAGLB	0.463911	5.41446	8.74241	0.00310893	0.097379
DALRD3	0.456854	4.98161	5.38542	0.0203057	0.20242
DANCR	-0.181325	3.64872	0.385978	0.534421	0.782288
DAP	-0.0297345	6.397	0.0320817	0.857848	0.942136
DAP3	-0.0237589	6.2224	0.0304061	0.861572	0.942219
DAPK1	0.080013	5.15311	0.176032	0.674806	0.854897
DAPK2	0.366185	6.36208	1.71939	0.189772	0.508402
DAPK3	0.130452	5.70526	0.569644	0.4504	0.722924
DAPP1	-0.566197	7.21212	8.1862	0.00422101	0.11136
DARS1	-0.292955	4.88582	3.10296	0.0781501	0.348876
DAXX	0.157071	4.7396	1.03923	0.308001	0.622836
DAZAP1	0.0671523	7.56264	0.197999	0.656341	0.847997
DAZAP2	-0.390642	8.45006	5.90225	0.0151215	0.183638
DBF4B	0.201933	3.86019	0.820252	0.365106	0.661373
DBI	0.0739329	5.74366	0.198039	0.656309	0.847997
DBN1	-0.0377862	5.61877	0.0317115	0.858662	0.942136
DBNL	-0.0304129	9.31784	0.0307738	0.860746	0.942219
DBP	0.901606	3.69158	24.4833	7.5e-07	0.0046326
DBT	0.20853	3.92088	1.27645	0.25856	0.577407
DCAF1	-0.00336227	4.78521	0.000358634	0.984891	0.99497
DCAF10	2.97e-05	5.55458	4.73e-10	0.999983	0.999983
DCAF11	0.10009	6.92998	0.372522	0.541633	0.785396
DCAF12	0.340872	8.92859	2.39583	0.121659	0.421174
DCAF13	-0.14192	4.85823	0.558888	0.454708	0.726698
DCAF15	0.242052	5.3389	2.05607	0.151601	0.461182
DCAF16	0.06709	4.37059	0.185998	0.666268	0.850987
DCAF17	-0.0899097	3.38618	0.17211	0.678243	0.85614
DCAF5	0.0243461	6.45013	0.0296874	0.863202	0.943346
DCAF6	-0.085142	5.28879	0.171721	0.678587	0.85614
DCAF7	0.00182633	6.95839	9.15e-05	0.992368	0.997365
DCAF8	0.163752	6.89061	1.13845	0.28598	0.601992
DCAKD	0.430031	3.7938	3.80006	0.0512506	0.29929
DCK	-0.102641	5.1485	0.180614	0.670846	0.852398
DCLRE1C	-0.0301041	5.38557	0.0319694	0.858095	0.942136
DCP1A	0.000435794	5.64336	7.4e-06	0.99783	0.999488
DCP2	-0.135506	6.80298	0.593237	0.44117	0.717126
DCPS	-0.102623	4.86649	0.404251	0.524902	0.777028
DCTD	0.0343276	5.33577	0.0575827	0.810358	0.919652
DCTN1	0.0473653	7.07908	0.08232	0.774178	0.903027
DCTN2	0.0334563	6.26168	0.0553852	0.813944	0.921433
DCTN3	-0.0494786	6.26173	0.123508	0.72526	0.881469
DCTN4	-0.108099	5.55732	0.340873	0.559326	0.797017
DCTN5	-0.0172979	6.24242	0.0144275	0.904392	0.961528
DCTN6	-0.136742	3.70784	0.330704	0.565245	0.799373
DCTPP1	0.129068	4.93228	0.605943	0.436319	0.713731
DCUN1D1	0.0274279	5.23201	0.0127228	0.910193	0.962958
DCUN1D2	-0.0382677	4.19221	0.0403092	0.840877	0.934184
DCUN1D3	-0.544319	4.72606	3.14364	0.0762235	0.345755
DCUN1D5	-0.237405	4.24801	1.80038	0.179667	0.496097
DCXR	0.505993	6.16075	6.26316	0.0123274	0.171358
DDA1	0.0534432	5.7832	0.145714	0.702665	0.870133
DDAH2	0.282324	5.09873	1.50398	0.22006	0.542709
DDB1	0.119513	7.29299	0.320139	0.571524	0.801858
DDB2	0.385915	4.35005	5.60199	0.0179401	0.194459
DDHD1	-0.0311393	4.76818	0.0273538	0.868637	0.945165
DDHD2	-0.170575	3.74637	0.835918	0.360567	0.657079
DDI2	-0.104942	4.74281	0.244077	0.621277	0.829398
DDIT3	-0.19113	5.68272	0.530895	0.466231	0.735475
DDIT4	0.286123	6.09135	0.974099	0.32366	0.631085
DDOST	-0.265961	7.35601	2.69883	0.100422	0.387058
DDRGK1	0.132559	5.33326	0.43531	0.509395	0.766874
DDT	0.346828	4.37855	2.33656	0.126368	0.428271
DDX1	-0.220683	5.73549	1.31985	0.25062	0.568976
DDX11	0.0569466	4.55155	0.130292	0.71813	0.87815
DDX12P	0.117506	3.66279	0.350712	0.55371	0.793323
DDX17	-0.13718	9.51693	0.692999	0.405146	0.691899
DDX18	-0.208739	5.65661	1.41734	0.233841	0.553752
DDX19A	0.00700508	4.60946	0.00183916	0.965793	0.98719
DDX19B	-0.0373037	4.15669	0.0575766	0.810368	0.919652
DDX21	-0.338556	6.60959	5.79183	0.0161009	0.189319
DDX23	-0.0983167	6.96333	0.311787	0.576586	0.805258
DDX24	0.0646541	5.67626	0.147444	0.70099	0.869137
DDX27	0.195056	5.24047	1.44254	0.229728	0.550257
DDX28	0.128743	4.14583	0.435218	0.50944	0.766874
DDX31	0.0964099	3.35591	0.269268	0.603824	0.819226
DDX39A	0.105725	6.58185	0.413647	0.520124	0.773572
DDX3X	-0.502081	8.42294	4.12953	0.042141	0.275258
DDX3Y	-0.76338	5.94883	11.0905	0.000867733	0.0617658
DDX41	0.0625815	6.03238	0.204054	0.651468	0.845124
DDX42	-0.263674	6.33114	2.08504	0.148748	0.457895
DDX46	-0.24426	5.12891	1.825	0.176719	0.492344
DDX47	-0.246467	4.35376	2.30751	0.12875	0.432396
DDX49	0.313067	5.9511	3.44803	0.0633274	0.320866
DDX5	-0.295372	9.19392	3.12298	0.0771956	0.347652
DDX50	-0.239232	5.23913	1.96902	0.160552	0.471388
DDX51	0.387152	4.42515	4.91128	0.0266819	0.223048
DDX52	-0.0903746	3.45241	0.287067	0.592106	0.813833
DDX54	0.197137	6.14131	1.66954	0.19632	0.515289
DDX55	0.183229	4.51855	0.993674	0.318846	0.629183
DDX56	0.182205	5.94779	1.2519	0.263189	0.581971
DDX58	-0.770132	7.58005	11.8859	0.000565609	0.0524531
DDX59	-0.441384	4.46927	5.75895	0.0164049	0.18982
DDX6	-0.196355	6.93007	1.01514	0.313674	0.626498
DDX60	-1.03447	6.27487	10.0099	0.00155698	0.0764421
DDX60L	-0.808242	7.94123	15.6972	7.43e-05	0.0200727
DEAF1	0.135177	5.34318	0.666153	0.414396	0.69877
DECR1	-0.377411	6.57392	3.06082	0.0802014	0.351381
DEDD	-0.0911059	5.77474	0.430398	0.511794	0.76791
DEDD2	0.236844	7.82551	0.854252	0.355352	0.653709
DEF6	0.193062	7.65206	1.35867	0.243768	0.563139
DEF8	0.367547	8.15889	3.86255	0.0493751	0.297376
DEFA1	-0.271485	5.16827	0.391278	0.531628	0.781363
DEFA3	0.0391267	5.12317	0.00953368	0.922218	0.968157
DEGS1	-0.368916	6.20268	3.72523	0.0535964	0.303971
DEK	-0.311681	6.68703	2.73645	0.0980827	0.383027
DELE1	0.151023	6.19208	1.10005	0.294255	0.608646
DENND10	-0.242893	6.03178	2.15318	0.142275	0.449494
DENND10P1	-0.275676	4.07312	1.50754	0.219515	0.542202
DENND11	0.121635	4.6682	0.353204	0.552305	0.792547
DENND1A	0.0674895	6.22583	0.205813	0.650069	0.844453
DENND1B	-0.470751	4.30696	5.82632	0.0157881	0.188003
DENND1C	0.282655	6.81306	2.68654	0.101199	0.387975
DENND2D	0.188487	7.16876	1.05265	0.304898	0.619855
DENND3	-0.166023	9.23737	0.724302	0.394736	0.684433
DENND3-AS1	-0.339149	3.84465	4.15687	0.0414659	0.273687
DENND4A	-0.0998882	5.42512	0.25986	0.610216	0.823219
DENND4B	0.199936	8.52358	1.26564	0.260586	0.57882
DENND4C	-0.0176348	4.38539	0.0105659	0.918129	0.966114
DENND5A	-0.428172	8.61568	4.50414	0.0338129	0.249547
DENND6A	-0.0978591	4.88488	0.178871	0.672346	0.852957
DENR	-0.220432	5.31497	1.74845	0.186072	0.502302
DEPDC5	0.109579	4.68745	0.477402	0.489601	0.752432
DERA	-0.160123	4.04641	0.933187	0.334036	0.639047
DERL1	-0.176199	6.01693	1.55024	0.2131	0.535103
DERL2	-0.121778	5.96401	0.725172	0.394453	0.68422
DERL3	-0.239861	4.33531	0.478352	0.48917	0.75202
DESI1	-0.0328049	6.3437	0.0497562	0.823488	0.926184
DESI2	-0.204447	4.30755	1.57327	0.209732	0.530558
DEXI	0.466397	3.87393	4.62966	0.0314239	0.24281
DFFA	0.290318	5.47407	3.99541	0.0456243	0.28471
DFFB	0.16617	3.55768	0.966936	0.325446	0.632551
DGAT1	0.347812	5.93725	2.68693	0.101175	0.387975
DGAT2	-0.153806	6.97665	0.421608	0.516136	0.770386
DGCR2	0.0291059	7.46587	0.0331925	0.855435	0.94181
DGCR6L	0.5938	5.20556	6.06321	0.0138026	0.176231
DGCR8	0.163752	5.2075	1.10447	0.293287	0.60714
DGKA	0.212349	7.03208	1.54285	0.214195	0.536535
DGKD	0.187525	7.66455	1.07575	0.29965	0.615319
DGKE	0.293309	3.70738	1.67421	0.195695	0.514955
DGKQ	0.396424	5.94631	6.07522	0.0137091	0.176231
DGKZ	0.653945	7.99298	12.8166	0.000343566	0.0404394
DGLUCY	-0.17568	7.39671	1.00925	0.315083	0.627463
DGUOK	-0.0334274	5.15021	0.0530718	0.817802	0.923104
DHCR24	-0.0389209	4.98209	0.0313908	0.859371	0.942219
DHCR7	0.130169	3.72071	0.304748	0.580921	0.807218
DHDDS	-0.154074	4.87254	1.22033	0.269296	0.58769
DHFR	-0.302111	4.63412	4.00194	0.0454479	0.284622
DHPS	0.296812	6.17123	4.47015	0.0344921	0.252379
DHRS12	-0.192586	5.5232	1.42504	0.232576	0.552752
DHRS13	0.400353	7.01663	3.13249	0.0767463	0.346871
DHRS7	-0.21368	6.4622	1.29782	0.254611	0.572657
DHRS7B	-0.0860875	4.25156	0.287728	0.59168	0.813833
DHRS9	-0.155452	6.459	0.327121	0.567359	0.800109
DHRSX	0.0139616	4.13575	0.00648579	0.935812	0.974416
DHRSX_1	0.0876563	4.22945	0.234745	0.628028	0.833605
DHTKD1	-0.3737	5.27771	5.38865	0.0202681	0.20242
DHX15	-0.248496	6.07731	2.07628	0.149605	0.458758
DHX16	0.0412935	4.3107	0.0610362	0.804866	0.916694
DHX29	-0.126897	4.81732	0.267815	0.604801	0.820068
DHX30	0.229908	6.37978	2.22742	0.13558	0.441474
DHX33	-0.139605	3.75029	0.883683	0.347195	0.648364
DHX34	0.124059	7.7882	0.372927	0.541413	0.785396
DHX35	-0.0185912	3.47168	0.00900873	0.924383	0.968424
DHX36	-0.449297	5.18494	5.69073	0.0170547	0.191755
DHX37	0.117428	5.32728	0.583438	0.444968	0.719108
DHX38	-0.0724425	6.41948	0.188701	0.664	0.850987
DHX40	-0.0676426	4.80558	0.0921199	0.761499	0.896439
DHX57	-0.145214	3.86596	0.611074	0.434384	0.712452
DHX58	-0.268751	6.06885	0.938251	0.332728	0.638007
DHX8	-0.153283	6.29829	1.03429	0.309154	0.623401
DHX9	-0.324374	6.87418	3.31188	0.0687806	0.332649
DIABLO	-0.00374931	5.23738	0.000734478	0.978379	0.992103
DIAPH1	-0.0633926	8.02148	0.113322	0.736394	0.886594
DIAPH2	-0.303977	4.57278	2.46374	0.116501	0.412176
DICER1	-0.280085	6.2528	2.94086	0.0863646	0.361822
DIDO1	0.0869241	6.9789	0.346283	0.556225	0.794693
DIP2A	0.331738	6.58733	4.49149	0.034064	0.250067
DIP2B	-0.305352	6.54918	3.87615	0.0489768	0.296216
DIPK2A	-0.0730413	3.55436	0.0852529	0.770301	0.900106
DIS3	0.0243976	5.16081	0.0269568	0.869585	0.945484
DIS3L	-0.121916	4.41688	0.433529	0.510263	0.767273
DIS3L2	0.205908	4.44139	1.42409	0.232732	0.552979
DKC1	-0.140594	5.05828	0.567561	0.45123	0.723623
DKFZP586I1420	-0.136718	3.76157	0.662995	0.415505	0.699184
DLAT	-0.419723	3.8728	4.09615	0.0429809	0.277893
DLD	-0.449798	5.58778	6.61983	0.0100849	0.162438
DLEU2	-0.103422	4.87915	0.436167	0.508978	0.766808
DLG1	-0.0302281	4.40185	0.031668	0.858758	0.942136
DLG4	0.153521	4.24706	0.675056	0.411294	0.696776
DLGAP1-AS1	0.190304	3.79965	1.38983	0.238434	0.557756
DLGAP4	-0.00651885	5.69406	0.00096852	0.975173	0.991515
DLST	-0.00922019	6.48509	0.00447524	0.946664	0.979056
DMAC1	0.253367	4.88971	1.44988	0.228547	0.54959
DMAC2	-0.0314103	5.58926	0.0471209	0.828151	0.928245
DMAC2L	-0.0068087	4.24944	0.00120061	0.972359	0.989788
DMAP1	0.24665	5.15545	3.09539	0.0785145	0.349536
DMPK	0.334563	5.43284	1.98346	0.159026	0.469922
DMTF1	-0.275002	5.72503	2.48727	0.114771	0.410301
DMTN	0.454308	9.39073	4.97699	0.0256867	0.21999
DMWD	0.202736	5.60872	0.814724	0.366727	0.662778
DMXL1	-0.194613	4.27764	1.41778	0.23377	0.553752
DMXL2	-0.501333	6.98569	4.7158	0.0298867	0.23747
DNAAF5	0.237077	3.49627	1.27404	0.25901	0.577936
DNAAF9	-0.211361	3.26556	1.159	0.281672	0.597659
[truncated: 7,183 more rows]

## Sheet: Early vs. Late (Adjusted)
Gene	logFC	logCPM	LR	PValue	FDR
AAAS	-0.0010369	5.21065	3.32251e-07	0.99954	0.999978
AACS	-0.117686	4.07782	0.00327488	0.954365	0.999978
AAGAB	0.368637	5.52221	0.037616	0.846216	0.999978
AAK1	0.685201	5.70256	0.130843	0.717559	0.999978
AAMP	-0.637061	6.1784	0.110345	0.739752	0.999978
AAR2	-2.17018	4.61322	1.18948	0.275434	0.999978
AARS1	-2.24031	6.08135	1.40298	0.236225	0.999978
AARS2	-1.72269	4.4783	0.696159	0.404077	0.999978
AASDHPPT	1.99074	3.72125	0.79307	0.373174	0.999978
AATBC	-0.138796	5.30784	0.00304425	0.955999	0.999978
AATF	0.0767867	4.8282	0.00160626	0.968031	0.999978
AATK	0.655887	7.81075	0.104543	0.746444	0.999978
ABAT	-1.48647	4.06093	0.486796	0.48536	0.999978
ABCA1	2.35223	6.01397	1.76321	0.184225	0.999978
ABCA2	-2.01437	8.00469	0.850219	0.35649	0.999978
ABCA5	0.8688	3.58366	0.147153	0.701271	0.999978
ABCA7	-1.74094	9.31299	0.826702	0.363228	0.999978
ABCB10	1.08606	3.88927	0.176881	0.674068	0.999978
ABCB6	-2.98959	3.97766	1.54946	0.213216	0.999978
ABCB7	1.40399	3.95808	0.455115	0.499916	0.999978
ABCB8	-1.63997	5.25914	0.65067	0.419873	0.999978
ABCC1	0.55437	5.41299	0.080329	0.776852	0.999978
ABCC10	0.0930421	5.53694	0.00240612	0.960878	0.999978
ABCC3	-2.93272	4.38969	2.03948	0.153262	0.999978
ABCC4	0.167223	3.8891	0.00486424	0.944397	0.999978
ABCC5	-3.43246	5.56329	2.20838	0.137263	0.999978
ABCD1	1.1036	5.68987	0.362208	0.547282	0.999978
ABCD3	1.6893	4.08711	0.526173	0.46822	0.999978
ABCD4	0.169081	5.32266	0.00829011	0.927453	0.999978
ABCE1	0.400248	4.42493	0.0370584	0.847346	0.999978
ABCF1	-1.11952	3.51901	0.292968	0.588325	0.999978
ABCF2	-1.25553	4.15989	0.399565	0.527314	0.999978
ABCF3	0.791828	5.69233	0.197374	0.656849	0.999978
ABCG1	-0.0233409	5.26868	0.000138738	0.990602	0.999978
ABHD10	1.6249	4.34536	0.506938	0.476468	0.999978
ABHD11	1.16592	3.54378	0.326361	0.567809	0.999978
ABHD12	1.22373	4.45748	0.347344	0.55562	0.999978
ABHD13	1.08612	4.62027	0.308874	0.578372	0.999978
ABHD14B	-2.54106	5.10742	1.77858	0.182323	0.999978
ABHD15	0.252222	4.38158	0.0148994	0.902849	0.999978
ABHD17A	-1.64759	8.05176	0.625567	0.428986	0.999978
ABHD18	0.58855	4.84318	0.0933267	0.75999	0.999978
ABHD2	-0.40662	7.14835	0.0445279	0.832875	0.999978
ABHD3	3.13043	6.30372	3.00861	0.0828231	0.999978
ABHD4	-0.925087	5.23128	0.236976	0.626398	0.999978
ABHD5	1.69004	5.90848	0.734536	0.391417	0.999978
ABHD8	-1.41682	4.48859	0.444673	0.504876	0.999978
ABI1	1.63668	6.7826	0.810361	0.368013	0.999978
ABI2	0.445384	3.62379	0.0467068	0.828896	0.999978
ABI3	2.23629	6.43477	1.20734	0.27186	0.999978
ABITRAM	2.13473	3.3938	1.06363	0.302388	0.999978
ABL1	-0.556485	5.01949	0.0852216	0.770342	0.999978
ABL2	1.0051	4.98481	0.275466	0.599689	0.999978
ABLIM1	-1.91869	6.53833	0.882528	0.34751	0.999978
ABR	0.54541	6.55577	0.093441	0.759847	0.999978
ABRACL	0.437585	5.87591	0.0382962	0.844849	0.999978
ABRAXAS2	0.973663	3.9092	0.23221	0.62989	0.999978
ABT1	0.240103	5.89005	0.0184147	0.892058	0.999978
ABTB1	-1.61948	9.9777	0.705556	0.400923	0.999978
ACAA1	-0.649745	7.9457	0.116871	0.732454	0.999978
ACAA2	0.316182	5.64092	0.0184816	0.891863	0.999978
ACACA	0.046464	3.57977	0.000461627	0.982858	0.999978
ACAD10	-0.551647	4.99167	0.0831212	0.773111	0.999978
ACAD8	2.35324	5.03985	1.58365	0.208236	0.999978
ACAD9	0.187054	4.88405	0.00955075	0.922148	0.999978
ACADM	0.879197	4.63843	0.146609	0.701797	0.999978
ACADS	-0.167047	4.53411	0.00628187	0.936827	0.999978
ACADVL	-0.925042	8.54191	0.228433	0.632688	0.999978
ACAP1	-1.73584	8.68927	0.791547	0.373633	0.999978
ACAP2	1.53129	6.68065	0.661169	0.416147	0.999978
ACAP3	-1.31388	6.30819	0.534678	0.464647	0.999978
ACAT1	1.96407	4.52597	0.904837	0.341488	0.999978
ACAT2	-1.30769	4.76129	0.455095	0.499925	0.999978
ACBD3	1.50429	5.05587	0.597407	0.439569	0.999978
ACBD4	-0.0495679	4.40439	0.000604756	0.980381	0.999978
ACBD5	2.68176	4.26857	1.2829	0.257361	0.999978
ACBD6	0.221485	3.97433	0.0113583	0.915126	0.999978
ACD	-1.21754	4.62197	0.334769	0.562864	0.999978
ACER3	1.45675	5.34351	0.628483	0.427912	0.999978
ACIN1	-0.377611	8.01695	0.0352089	0.851159	0.999978
ACLY	0.0885876	6.38969	0.0024484	0.960536	0.999978
ACO2	-2.22728	6.36498	1.57018	0.210181	0.999978
ACOT7	-2.11188	4.18843	1.11915	0.290102	0.999978
ACOT8	-1.64657	5.44995	0.689029	0.406495	0.999978
ACOT9	1.80716	6.41932	0.902228	0.342185	0.999978
ACOX1	0.635801	6.7363	0.113627	0.736052	0.999978
ACOX3	-0.602772	4.3091	0.0913465	0.762472	0.999978
ACP1	-0.856932	5.97678	0.167848	0.682031	0.999978
ACP2	0.442828	5.4314	0.0465503	0.829179	0.999978
ACP3	-0.0600472	4.38518	0.000841536	0.976857	0.999978
ACP5	-4.44042	6.18457	5.2109	0.0224457	0.999978
ACP6	0.481108	4.33273	0.0312996	0.859574	0.999978
ACRBP	-2.30903	5.05576	1.51764	0.217977	0.999978
ACSF2	2.12704	3.73083	1.10126	0.29399	0.999978
ACSF3	-1.33903	6.06563	0.558569	0.454837	0.999978
ACSL1	-1.7329	11.038	0.681968	0.40891	0.999978
ACSL3	1.65683	5.3809	0.638338	0.424313	0.999978
ACSL4	3.00273	7.06099	1.62784	0.202003	0.999978
ACSL5	0.924091	6.24949	0.272748	0.601494	0.999978
ACSS1	-1.64547	6.37983	0.84383	0.358304	0.999978
ACSS2	-0.312844	5.57215	0.0274262	0.868465	0.999978
ACTA2	-0.630314	3.45881	0.0806112	0.776471	0.999978
ACTB	-3.52882	11.5849	3.24018	0.0718526	0.999978
ACTG1	-1.91496	10.4197	1.01501	0.313705	0.999978
ACTL6A	-0.448702	4.23223	0.0466111	0.829069	0.999978
ACTN1	-0.812612	8.14484	0.171756	0.678556	0.999978
ACTN4	-1.13972	6.92094	0.377764	0.538802	0.999978
ACTR10	-0.350769	5.39354	0.0345797	0.852479	0.999978
ACTR1A	-1.46728	7.52184	0.635976	0.425172	0.999978
ACTR1B	-0.749833	6.3144	0.167885	0.681999	0.999978
ACTR2	1.10261	9.02852	0.291712	0.589126	0.999978
ACTR3	-0.0464696	8.63524	0.000572798	0.980906	0.999978
ACTR5	0.839279	4.11388	0.17837	0.672778	0.999978
ACTR6	1.77903	4.64944	0.661321	0.416094	0.999978
ACTR8	0.812394	4.90524	0.175308	0.675437	0.999978
ACVR1B	1.78076	5.93556	0.971299	0.324356	0.999978
ADA	0.486821	6.08777	0.0723663	0.787922	0.999978
ADA2	0.0475795	6.7364	0.000638306	0.979844	0.999978
ADAM10	1.5289	6.95645	0.5682	0.450975	0.999978
ADAM15	-2.13274	6.52703	1.36458	0.242746	0.999978
ADAM17	1.08055	6.10687	0.369635	0.543203	0.999978
ADAM19	-1.49059	7.90793	0.582806	0.445215	0.999978
ADAM28	2.1381	3.63789	0.886188	0.346512	0.999978
ADAM8	-2.89822	9.82552	1.86833	0.171666	0.999978
ADAM9	1.46059	4.91423	0.528031	0.467436	0.999978
ADAMTSL4	0.0034638	6.42768	2.873e-06	0.998648	0.999978
ADAMTSL4-AS1	0.600989	5.93526	0.0992341	0.752751	0.999978
ADAMTSL4-AS2	3.35755	4.91305	1.99242	0.158088	0.999978
ADAP1	-1.07201	7.60458	0.322858	0.569895	0.999978
ADAP2	0.832931	5.2968	0.127252	0.721298	0.999978
ADAR	-0.81077	10.0983	0.170654	0.679531	0.999978
ADARB1	-0.978653	5.08865	0.279631	0.596943	0.999978
ADAT1	-0.596003	4.95062	0.0963416	0.756265	0.999978
ADAT2	-0.248163	3.28242	0.0130191	0.909157	0.999978
ADCK2	-1.73128	5.0512	0.818718	0.365555	0.999978
ADCK5	0.387603	4.27439	0.0326447	0.85662	0.999978
ADCY10P1	0.861467	4.33395	0.184224	0.667768	0.999978
ADCY3	0.026185	7.07121	0.000156347	0.990024	0.999978
ADCY4	1.44676	3.83826	0.490115	0.483876	0.999978
ADCY7	1.22667	7.99031	0.416953	0.518461	0.999978
ADCY9	2.0526	3.55256	0.967758	0.32524	0.999978
ADD1	-1.95764	8.30316	1.03852	0.308166	0.999978
ADD2	-2.3306	4.63244	1.0981	0.294684	0.999978
ADD3	1.04334	7.06717	0.271956	0.602023	0.999978
ADGRE1	-4.28831	8.65893	4.66353	0.0308097	0.999978
ADGRE2	1.26723	7.83682	0.452897	0.500962	0.999978
ADGRE3	-1.90202	5.86171	0.661772	0.415935	0.999978
ADGRE5	-1.1816	9.71494	0.343342	0.557906	0.999978
ADGRG3	-1.17432	9.45596	0.291337	0.589365	0.999978
ADGRG5	-3.06997	4.04559	1.56551	0.210861	0.999978
ADH5	1.44001	5.71375	0.570688	0.449986	0.999978
ADI1	-0.466924	4.6944	0.0541991	0.815911	0.999978
ADIPOR1	-2.60316	9.26678	1.74823	0.186099	0.999978
ADIPOR2	0.0928821	5.31063	0.00241721	0.960788	0.999978
ADM	-2.00534	7.8135	0.903225	0.341918	0.999978
ADNP	0.402282	5.44372	0.0447545	0.832456	0.999978
ADNP2	-0.182988	4.08987	0.00850547	0.926519	0.999978
ADO	-0.203114	4.06478	0.00782627	0.929506	0.999978
ADPGK	0.594903	7.64084	0.103274	0.747935	0.999978
ADPRH	0.45765	4.00093	0.0345578	0.852525	0.999978
ADPRS	0.976097	6.21212	0.250469	0.616745	0.999978
ADRM1	-1.31602	7.01437	0.518655	0.471416	0.999978
ADSL	-0.498863	6.06303	0.0794261	0.778077	0.999978
ADSS2	2.38715	5.06443	1.0515	0.305161	0.999978
AEBP1	-3.36034	3.41576	2.58394	0.107953	0.999978
AEBP2	0.791281	3.91509	0.156768	0.692149	0.999978
AEN	-0.905434	5.30727	0.23045	0.63119	0.999978
AFF1	-0.483459	7.03896	0.0722686	0.788062	0.999978
AFF3	-0.78501	4.2723	0.105614	0.745194	0.999978
AFF4	0.59173	5.36731	0.101315	0.750257	0.999978
AFG3L1P	0.19452	4.29065	0.0090735	0.924112	0.999978
AFG3L2	0.769424	5.05293	0.108319	0.742066	0.999978
AFMID	0.554038	3.71635	0.0573556	0.810725	0.999978
AFTPH	0.898194	6.50394	0.239201	0.624784	0.999978
AGA	0.689583	3.89057	0.116423	0.732947	0.999978
AGAP2	-0.509717	7.20655	0.063432	0.801152	0.999978
AGAP3	-0.052315	5.70084	0.000775052	0.97779	0.999978
AGBL5	-0.853216	3.74637	0.176545	0.674359	0.999978
AGER	-0.751992	4.61698	0.144666	0.703686	0.999978
AGFG1	1.37454	7.17583	0.572018	0.449458	0.999978
AGFG2	-1.45923	4.07797	0.49724	0.480715	0.999978
AGGF1	0.476983	4.68332	0.0560828	0.812798	0.999978
AGK	-0.149172	3.44104	0.00536684	0.9416	0.999978
AGMAT	-4.01435	3.49944	3.66559	0.0555469	0.999978
AGO1	0.4758	5.77021	0.0676574	0.794779	0.999978
AGO2	-1.00137	6.52226	0.272007	0.601989	0.999978
AGO3	-0.333255	4.80589	0.023879	0.877193	0.999978
AGO4	1.46282	7.23622	0.619753	0.431139	0.999978
AGPAT1	-3.68228	4.21029	2.79055	0.0948218	0.999978
AGPAT2	-0.229916	6.62129	0.0149679	0.902627	0.999978
AGPAT3	-1.15878	7.52301	0.332519	0.564179	0.999978
AGPAT4	1.05939	4.69981	0.299891	0.583951	0.999978
AGPS	1.62909	4.86312	0.535354	0.464364	0.999978
AGRN	3.1322	4.75771	2.22461	0.135827	0.999978
AGTPBP1	1.39069	6.70869	0.581548	0.445706	0.999978
AGTRAP	-2.6955	8.37145	1.59597	0.206476	0.999978
AHCTF1	1.08897	5.60669	0.305969	0.580164	0.999978
AHCY	-1.52172	5.74246	0.702777	0.401852	0.999978
AHCYL1	1.50079	5.89428	0.618836	0.43148	0.999978
AHCYL2	0.0198505	3.47222	9.76169e-05	0.992117	0.999978
AHDC1	-0.673254	3.9771	0.0901395	0.764	0.999978
AHNAK	0.121715	9.84894	0.00318767	0.954976	0.999978
AHR	-0.551502	5.28279	0.0385602	0.844323	0.999978
AHSA1	-2.78474	6.79678	1.61963	0.203144	0.999978
AHSA2P	1.16684	6.57434	0.402939	0.525575	0.999978
AHSP	-1.15031	7.04126	0.316616	0.573648	0.999978
AIDA	-0.382834	5.52518	0.0257777	0.872444	0.999978
AIFM1	-0.0887874	4.15638	0.00187175	0.965491	0.999978
AIFM3	3.45813	3.80542	1.43716	0.230599	0.999978
AIG1	1.14678	4.20811	0.337479	0.561288	0.999978
AIM2	2.24442	6.24107	1.39094	0.238246	0.999978
AIMP1	0.944997	4.96632	0.245475	0.620279	0.999978
AIMP2	-1.13841	3.83367	0.307738	0.579072	0.999978
AIP	0.0531019	7.2313	0.000775162	0.977788	0.999978
AK1	-0.82007	6.16531	0.20236	0.652823	0.999978
AK2	-0.324753	7.15378	0.0303755	0.861641	0.999978
AK3	1.61829	4.26867	0.620369	0.43091	0.999978
AKAP1	1.57605	4.51779	0.650475	0.419943	0.999978
AKAP10	1.19169	5.34605	0.41963	0.517122	0.999978
AKAP11	1.3593	4.59911	0.443505	0.505436	0.999978
AKAP13	-0.016184	8.88439	7.14199e-05	0.993257	0.999978
AKAP17A	0.531765	6.45414	0.0893718	0.764977	0.999978
AKAP17A_1	0.251292	6.49653	0.0200322	0.887447	0.999978
AKAP8	0.655576	5.20108	0.123395	0.725381	0.999978
AKAP8L	-0.454123	6.2532	0.0648381	0.799006	0.999978
AKAP9	1.58105	5.63955	0.696394	0.403998	0.999978
AKIRIN1	-1.1081	6.20937	0.360038	0.548485	0.999978
AKIRIN2	1.35021	6.09933	0.545128	0.460315	0.999978
AKNA	-0.573735	9.16282	0.0838436	0.772155	0.999978
AKR1A1	-0.54539	6.86997	0.0671013	0.795605	0.999978
AKR1B1	-3.1629	5.51244	2.90538	0.0882846	0.999978
AKR7A2	-1.96498	5.38691	1.03454	0.309094	0.999978
AKT1	-0.300915	7.88151	0.0258682	0.872223	0.999978
AKT1S1	-2.49537	5.2818	1.84092	0.174843	0.999978
AKT2	-1.29001	7.94391	0.463322	0.496075	0.999978
AKTIP	2.43116	4.58532	1.43235	0.231381	0.999978
ALAD	-1.04471	5.61374	0.238136	0.625555	0.999978
ALAS1	-0.476906	6.31746	0.0272393	0.86891	0.999978
ALAS2	-1.98281	10.6091	1.00377	0.316401	0.999978
ALCAM	0.847817	4.13958	0.124945	0.723732	0.999978
ALDH16A1	-1.45703	6.17833	0.584717	0.444469	0.999978
ALDH18A1	-1.09484	4.50715	0.303078	0.581959	0.999978
ALDH2	-1.10562	6.87344	0.258126	0.61141	0.999978
ALDH3A2	1.25805	4.50517	0.306738	0.579689	0.999978
ALDH3B1	1.73009	6.58159	0.676287	0.410868	0.999978
ALDH4A1	-1.73385	4.12133	0.616048	0.43252	0.999978
ALDH5A1	-1.09077	4.33343	0.247222	0.619038	0.999978
ALDH9A1	0.349899	5.15298	0.0313361	0.859493	0.999978
ALDOA	-0.799354	7.10225	0.178088	0.673021	0.999978
ALDOC	-2.67896	3.69189	1.41031	0.235005	0.999978
ALG1	0.170213	4.53659	0.00729619	0.931929	0.999978
ALG12	-2.89343	4.99211	2.11432	0.145927	0.999978
ALG13	-0.158571	4.47306	0.00622088	0.937134	0.999978
ALG2	-0.637408	4.45828	0.0984624	0.753683	0.999978
ALG3	-1.76275	4.34125	0.683017	0.40855	0.999978
ALG5	-0.263711	4.01048	0.0166539	0.897318	0.999978
ALKBH3	-0.298847	3.50887	0.0207999	0.885325	0.999978
ALKBH4	0.93576	3.66296	0.182586	0.66916	0.999978
ALKBH5	-2.05669	6.94944	1.22703	0.267986	0.999978
ALKBH6	0.84856	4.33997	0.176591	0.674319	0.999978
ALKBH7	-3.32768	5.57873	2.94453	0.086169	0.999978
ALOX5	-1.60266	8.79121	0.610489	0.434604	0.999978
ALOX5AP	-2.11484	8.5404	0.917579	0.338111	0.999978
ALPK1	0.518297	6.75146	0.0717017	0.788875	0.999978
ALPL	-4.78085	8.86342	3.86616	0.049269	0.999978
ALS2	1.57608	3.43392	0.610957	0.434428	0.999978
ALS2CL	-0.353005	3.76199	0.0290104	0.864755	0.999978
ALYREF	-1.86409	5.44202	1.0203	0.312447	0.999978
AMBRA1	1.46071	5.30724	0.62182	0.430372	0.999978
AMD1	-0.875337	5.83218	0.18753	0.664981	0.999978
AMDHD2	-0.40049	5.93025	0.0481375	0.826337	0.999978
AMFR	-1.3778	6.58913	0.452599	0.501103	0.999978
AMMECR1L	-0.502931	4.49295	0.0632569	0.80142	0.999978
AMN1	2.3768	4.70445	1.29523	0.255086	0.999978
AMPD2	2.02632	6.99536	1.0213	0.31221	0.999978
AMPD3	-1.61378	5.31602	0.667394	0.413962	0.999978
AMY2B	1.9634	3.67058	0.910779	0.339908	0.999978
AMZ2	0.771419	5.98434	0.182606	0.669143	0.999978
ANAPC1	-0.164635	4.30588	0.00614684	0.937508	0.999978
ANAPC11	-1.49786	5.79231	0.566915	0.451488	0.999978
ANAPC13	1.14219	4.92386	0.279208	0.597221	0.999978
ANAPC15	-0.992437	5.02382	0.275555	0.599629	0.999978
ANAPC16	0.424012	7.20866	0.0546028	0.815239	0.999978
ANAPC1P2	1.95412	4.51657	0.9788	0.322495	0.999978
ANAPC1P4	2.33923	3.93338	1.31389	0.251692	0.999978
ANAPC2	-0.993353	6.13557	0.308829	0.5784	0.999978
ANAPC4	2.06049	4.45039	1.06732	0.301551	0.999978
ANAPC5	-0.367731	6.74905	0.041998	0.837624	0.999978
ANAPC7	-0.065707	5.05431	0.00124258	0.97188	0.999978
ANGEL1	1.4125	4.60001	0.512359	0.47412	0.999978
ANGEL2	0.896987	4.04112	0.170558	0.679616	0.999978
ANK1	-3.03851	7.26724	1.59095	0.20719	0.999978
ANKFY1	0.784971	6.71562	0.187089	0.66535	0.999978
ANKH	-2.78979	5.67163	1.95491	0.162059	0.999978
ANKIB1	1.12827	4.63634	0.309185	0.578181	0.999978
ANKLE1	-0.961019	3.2805	0.217973	0.640589	0.999978
ANKLE2	-0.0544168	6.37803	0.000930622	0.975663	0.999978
ANKMY1	1.73419	4.8946	0.747388	0.387304	0.999978
ANKMY2	1.08602	3.33292	0.248341	0.618245	0.999978
ANKRA2	0.919131	3.66735	0.185264	0.666888	0.999978
ANKRD10	0.26409	7.46683	0.0196591	0.888493	0.999978
ANKRD11	0.914144	7.40097	0.202261	0.652902	0.999978
ANKRD12	-0.7266	7.10754	0.121244	0.727689	0.999978
ANKRD13A	0.273686	7.75282	0.0195049	0.888929	0.999978
ANKRD13C	0.541154	3.99903	0.0521411	0.819379	0.999978
ANKRD13D	0.228309	8.5532	0.0135269	0.907411	0.999978
ANKRD17	0.362674	5.77499	0.0335589	0.854648	0.999978
ANKRD22	-2.97856	7.92632	1.80961	0.178555	0.999978
ANKRD27	-0.0252891	5.08393	0.000176443	0.989402	0.999978
ANKRD28	1.29079	4.85967	0.43566	0.509225	0.999978
ANKRD33B	-3.93439	4.88029	1.64783	0.199255	0.999978
ANKRD36	0.0516372	4.60934	0.000470325	0.982698	0.999978
ANKRD36B	0.250586	4.09081	0.0112102	0.915679	0.999978
ANKRD36C	-0.749167	4.36342	0.101528	0.750003	0.999978
ANKRD39	-0.112543	3.50104	0.00298582	0.956423	0.999978
ANKRD40	0.715344	4.64295	0.132137	0.716226	0.999978
ANKRD44	0.615878	7.37747	0.105437	0.7454	0.999978
ANKRD49	0.905891	4.33967	0.195398	0.658461	0.999978
ANKRD52	-0.313211	5.89946	0.0285735	0.865767	0.999978
ANKRD54	0.943531	4.6601	0.234198	0.628428	0.999978
ANKRD55	-5.21034	3.33871	4.63169	0.0313867	0.999978
ANKRD9	-7.46833	5.56669	12.6841	0.000368787	0.451497
ANKS1A	0.501913	5.7229	0.0774789	0.780743	0.999978
ANKS3	-0.296839	3.77798	0.0212737	0.884036	0.999978
ANKS6	-1.33645	3.51574	0.358627	0.54927	0.999978
ANKZF1	-0.187578	6.13308	0.0107721	0.917337	0.999978
ANO10	0.213599	4.77217	0.0119431	0.912977	0.999978
ANO6	1.04474	5.01075	0.285359	0.59321	0.999978
ANO8	0.723941	4.37869	0.12446	0.724246	0.999978
ANO9	-1.00196	5.4091	0.219517	0.639408	0.999978
ANP32A	-0.456905	6.94538	0.0601459	0.806265	0.999978
ANP32A-IT1	-0.70461	4.07925	0.074052	0.785526	0.999978
ANP32B	-1.91867	6.62123	0.908023	0.34064	0.999978
ANP32E	1.94506	5.93546	1.03248	0.309578	0.999978
ANPEP	-2.25574	7.39316	0.887812	0.346071	0.999978
ANTKMT	-1.50281	5.02854	0.400128	0.527023	0.999978
ANTXR2	0.737265	6.12581	0.136801	0.711482	0.999978
ANXA1	1.60048	9.14713	0.646912	0.421219	0.999978
ANXA11	0.209345	8.80145	0.0111759	0.915808	0.999978
ANXA2	0.542652	8.77714	0.0629705	0.801861	0.999978
ANXA2P2	1.09885	4.37158	0.21655	0.641681	0.999978
ANXA2R	-0.997223	5.10151	0.273412	0.601052	0.999978
ANXA3	-1.00473	8.36648	0.24132	0.623254	0.999978
ANXA4	0.721504	5.40643	0.113966	0.735673	0.999978
ANXA5	0.704567	7.61401	0.124113	0.724616	0.999978
ANXA6	-0.974887	8.4712	0.265313	0.606493	0.999978
ANXA7	-1.17802	6.69596	0.385636	0.534602	0.999978
AOAH	-0.48205	8.25652	0.0611218	0.804732	0.999978
AOC2	-0.300171	4.10698	0.0208375	0.885222	0.999978
AOC3	-1.40259	3.65221	0.409462	0.522243	0.999978
AP1AR	1.10349	3.77675	0.246187	0.619772	0.999978
AP1B1	-1.37109	7.21199	0.515465	0.472782	0.999978
AP1G1	0.414564	6.36741	0.049817	0.823382	0.999978
AP1G2	-0.178089	7.64728	0.00856184	0.926277	0.999978
AP1G2-AS1	0.402732	4.47094	0.0402764	0.840941	0.999978
AP1M1	-0.567122	6.60227	0.0985019	0.753635	0.999978
AP1S1	-1.04933	5.01766	0.230002	0.631523	0.999978
AP1S2	-0.0956188	6.45265	0.00206303	0.963772	0.999978
AP2A1	-2.34318	7.81376	1.53525	0.215326	0.999978
AP2A2	-0.125224	5.02554	0.00451337	0.946437	0.999978
AP2B1	-1.21054	7.52279	0.329884	0.565727	0.999978
AP2M1	-2.00913	8.21806	0.909028	0.340373	0.999978
AP2S1	-1.52134	6.64601	0.583777	0.444836	0.999978
AP3B1	0.748971	5.54355	0.152503	0.696155	0.999978
AP3D1	-1.00571	7.26966	0.299491	0.584202	0.999978
AP3M1	0.900591	5.14801	0.206454	0.649561	0.999978
AP3M2	1.48005	3.77253	0.51975	0.470948	0.999978
AP3S1	2.21598	5.41833	1.46339	0.226392	0.999978
AP4B1	0.450802	4.9243	0.0550913	0.81443	0.999978
AP4E1	0.876027	3.61593	0.174292	0.676326	0.999978
AP4M1	0.288064	3.88633	0.0142393	0.905015	0.999978
AP5B1	-0.201502	9.6697	0.0111401	0.915942	0.999978
AP5M1	1.16334	4.80096	0.321707	0.570583	0.999978
AP5S1	-0.903053	4.05177	0.191263	0.661868	0.999978
AP5Z1	-0.752744	7.0835	0.156695	0.692217	0.999978
APAF1	0.282948	6.7587	0.0233893	0.878449	0.999978
APBA2	-0.335226	4.40077	0.0230234	0.879396	0.999978
APBA3	-4.22783	5.88136	4.35231	0.0369588	0.999978
APBB1	-1.44169	5.00566	0.555913	0.455912	0.999978
APBB1IP	-0.160614	7.65241	0.00731249	0.931853	0.999978
APBB3	-0.962722	5.76544	0.271197	0.60253	0.999978
APC	1.30675	4.88438	0.398064	0.528091	0.999978
APEH	-1.08211	6.7952	0.329948	0.56569	0.999978
APEX1	-1.30049	5.84958	0.533327	0.465211	0.999978
APEX2	-1.49501	4.72672	0.566573	0.451624	0.999978
APH1A	-0.458428	7.95055	0.0578189	0.809977	0.999978
APH1B	1.08757	4.54144	0.302647	0.582228	0.999978
API5	1.2713	6.16816	0.423715	0.515089	0.999978
APIP	0.0643949	3.73777	0.000813704	0.977243	0.999978
APLP2	0.540707	8.58321	0.0706652	0.790371	0.999978
APMAP	-2.26236	8.57337	1.12663	0.288496	0.999978
APOBEC3A	0.663754	8.04162	0.122808	0.726009	0.999978
APOBEC3B	0.119123	5.21724	0.0036329	0.951938	0.999978
APOBEC3C	-1.24033	6.01945	0.382584	0.536224	0.999978
APOBEC3D	-0.590297	4.96619	0.0992133	0.752776	0.999978
APOBEC3F	1.47179	5.23749	0.634027	0.425882	0.999978
APOBEC3G	0.019438	6.35373	0.000120143	0.991255	0.999978
APOBR	0.0168501	7.94008	7.64753e-05	0.993023	0.999978
APOL1	-1.84624	7.26069	0.93691	0.333074	0.999978
APOL2	-1.21098	8.5494	0.412322	0.520793	0.999978
APOL3	-1.6988	7.19461	0.651172	0.419694	0.999978
APOL6	-0.431947	8.73639	0.0463439	0.829552	0.999978
APP	-1.42334	5.53837	0.522573	0.469746	0.999978
APPBP2	0.987654	4.74612	0.227978	0.633027	0.999978
APPL1	2.09871	4.66157	0.968806	0.324978	0.999978
APPL2	0.00225524	5.03262	1.25732e-06	0.999105	0.999978
APRT	-3.07232	6.29683	2.54571	0.110594	0.999978
APTX	-0.188719	4.46825	0.00927741	0.923267	0.999978
AQP3	-1.46222	5.38111	0.607636	0.435679	0.999978
AQP9	-0.919866	10.0467	0.202227	0.652929	0.999978
AQR	0.843529	4.78136	0.160644	0.688564	0.999978
ARAF	-1.92842	6.85193	1.12482	0.288884	0.999978
ARAP1	-0.596801	9.97548	0.0998837	0.751969	0.999978
ARAP2	0.397216	5.31815	0.0396834	0.842101	0.999978
ARAP3	-1.54425	6.50114	0.498786	0.480034	0.999978
ARCN1	-0.90138	6.47394	0.199669	0.654988	0.999978
AREL1	-0.255585	6.44973	0.0193344	0.889412	0.999978
ARF1	-2.94063	8.64123	2.39927	0.121392	0.999978
ARF3	-1.05536	8.04004	0.31713	0.573337	0.999978
ARF4	0.647912	6.32788	0.121296	0.727633	0.999978
ARF5	-0.653794	7.60213	0.117006	0.732305	0.999978
ARF6	-1.28776	7.13701	0.476582	0.489975	0.999978
ARFGAP1	-0.29923	7.54722	0.0257377	0.872543	0.999978
ARFGAP2	-0.795598	7.21677	0.184701	0.667364	0.999978
ARFGAP3	0.449736	5.93465	0.0623058	0.802888	0.999978
ARFGEF1	0.15067	5.77784	0.00579165	0.939337	0.999978
ARFGEF2	1.55885	4.81572	0.623839	0.429624	0.999978
ARFIP1	2.17929	5.34836	1.11697	0.290572	0.999978
ARFIP2	-1.98019	5.10314	1.11985	0.28995	0.999978
ARFRP1	-0.194588	6.19023	0.0114395	0.914824	0.999978
ARG1	-0.229579	5.61112	0.015197	0.901888	0.999978
ARGLU1	1.27206	7.12523	0.475882	0.490293	0.999978
ARHGAP1	-1.49407	6.45024	0.611038	0.434397	0.999978
ARHGAP15	-0.881228	6.15337	0.18405	0.667916	0.999978
ARHGAP17	-0.436023	4.44692	0.0475375	0.827405	0.999978
ARHGAP18	-1.52382	3.76758	0.456947	0.499054	0.999978
ARHGAP19	1.25117	4.96477	0.414076	0.519908	0.999978
ARHGAP21	2.39327	3.49401	1.3721	0.241451	0.999978
ARHGAP24	0.0744176	4.08609	0.00140612	0.970088	0.999978
ARHGAP25	0.0473326	7.90309	0.000594473	0.980548	0.999978
ARHGAP26	2.73013	7.66827	2.15921	0.141717	0.999978
ARHGAP27	0.772344	8.44317	0.16416	0.685355	0.999978
ARHGAP27P1	-0.269493	6.3672	0.0226242	0.880438	0.999978
ARHGAP27P1-BPTFP1-KPNA2P3	0.0302283	6.39273	0.000288089	0.986458	0.999978
ARHGAP30	-0.291229	9.9644	0.0233367	0.878585	0.999978
ARHGAP31	-1.05773	4.77997	0.273473	0.601012	0.999978
ARHGAP35	-1.30679	5.04556	0.493276	0.48247	0.999978
ARHGAP4	-1.15774	9.50648	0.3466	0.556044	0.999978
ARHGAP45	-0.389511	10.5567	0.0412821	0.838994	0.999978
ARHGAP9	-0.18821	9.2939	0.00992679	0.920635	0.999978
ARHGDIA	-1.83717	8.65352	0.858965	0.354029	0.999978
ARHGDIB	-0.842685	10.187	0.192621	0.660744	0.999978
ARHGEF1	-0.852537	9.26871	0.189221	0.663566	0.999978
ARHGEF10L	-0.678179	5.18457	0.0956955	0.757058	0.999978
ARHGEF11	0.0459	7.03713	0.000634836	0.979899	0.999978
ARHGEF12	-2.56502	5.16445	1.25358	0.262871	0.999978
ARHGEF18	0.0270339	8.05933	0.00019315	0.988911	0.999978
ARHGEF19	-2.18244	3.61322	0.916954	0.338276	0.999978
ARHGEF2	0.367767	8.19119	0.037004	0.847457	0.999978
ARHGEF3	1.15493	5.54969	0.371818	0.542015	0.999978
ARHGEF40	1.61065	6.93622	0.462609	0.496407	0.999978
ARHGEF6	-0.376166	6.63736	0.0382253	0.844991	0.999978
ARHGEF7	0.343442	5.67951	0.0304043	0.861576	0.999978
ARHGEF9	1.36383	3.68756	0.384916	0.534984	0.999978
ARID1A	-0.8286	6.57834	0.182338	0.669372	0.999978
ARID1B	0.444284	5.63295	0.0568721	0.81151	0.999978
ARID2	0.0939722	4.27858	0.00174653	0.966665	0.999978
ARID3A	-1.00387	7.18073	0.21346	0.644069	0.999978
ARID3B	-0.17923	5.89029	0.00783577	0.929463	0.999978
ARID4A	1.59536	5.83647	0.794416	0.372768	0.999978
ARID4B	0.46804	7.14801	0.0653838	0.79818	0.999978
ARID5A	-1.53665	8.15103	0.41981	0.517032	0.999978
ARID5B	-0.111995	5.68561	0.00358989	0.952223	0.999978
ARIH1	0.41409	5.73267	0.0460853	0.830021	0.999978
ARIH2	-0.217707	6.64593	0.0145747	0.903908	0.999978
ARL1	1.38822	4.67122	0.433733	0.510163	0.999978
ARL10	-1.37621	3.70612	0.387199	0.533775	0.999978
ARL11	1.3229	6.29013	0.526854	0.467932	0.999978
ARL14EP	-0.961912	3.82176	0.172669	0.67775	0.999978
ARL16	1.30743	4.90208	0.467723	0.494037	0.999978
ARL17A	1.33126	3.66072	0.308045	0.578883	0.999978
ARL17B	-0.0168855	3.70093	5.58411e-05	0.994038	0.999978
ARL2	-4.06375	3.89733	3.42361	0.0642705	0.999978
ARL2BP	0.171219	4.94107	0.00750298	0.930974	0.999978
ARL3	1.09557	3.88884	0.294724	0.587209	0.999978
ARL4A	2.81209	4.59129	0.695147	0.404419	0.999978
ARL4C	-0.37953	6.91469	0.0444576	0.833005	0.999978
ARL5A	1.80629	4.88981	0.663515	0.415322	0.999978
ARL5B	-0.469782	4.47648	0.0470491	0.82828	0.999978
ARL6IP1	-0.478347	6.74371	0.0480225	0.826541	0.999978
ARL6IP4	-0.0393604	6.63356	0.000445707	0.983157	0.999978
ARL6IP5	-0.267556	7.8096	0.0193045	0.889497	0.999978
ARL6IP6	0.0783439	4.52187	0.00140542	0.970095	0.999978
ARL8A	0.56734	7.15039	0.0971201	0.755313	0.999978
ARL8B	1.17778	6.34457	0.430036	0.511971	0.999978
ARMC1	0.162252	3.68649	0.00471284	0.945268	0.999978
ARMC10	0.605541	3.82645	0.0823471	0.774141	0.999978
ARMC5	-1.70016	4.70034	0.723851	0.394884	0.999978
ARMC6	-1.36799	5.312	0.546066	0.45993	0.999978
ARMC7	-0.408664	5.03589	0.0480836	0.826432	0.999978
ARMC8	0.632002	5.12287	0.101509	0.750027	0.999978
ARMCX3	0.96595	5.13446	0.233048	0.629273	0.999978
ARMCX6	1.11072	4.75528	0.295085	0.58698	0.999978
ARMH1	-1.43546	5.78703	0.534687	0.464643	0.999978
ARMH3	-0.468549	5.01437	0.0627084	0.802265	0.999978
ARMT1	0.788072	4.76206	0.126056	0.722556	0.999978
ARNT	-1.03103	5.48825	0.282107	0.595324	0.999978
ARNTL	0.657138	4.86916	0.11193	0.737957	0.999978
ARPC1A	-0.76368	6.13895	0.186012	0.666257	0.999978
ARPC1B	-2.26101	9.55775	1.4171	0.233881	0.999978
ARPC2	0.153889	9.68625	0.00611268	0.937682	0.999978
ARPC3	0.408412	8.18433	0.0453244	0.831409	0.999978
ARPC4	-0.327013	9.26044	0.0299526	0.862598	0.999978
ARPC5	-0.455945	8.44611	0.0526259	0.818555	0.999978
ARPC5L	-0.389737	5.77386	0.0361626	0.84918	0.999978
ARPP19	0.456964	5.83393	0.0606945	0.805402	0.999978
ARRB1	0.103536	7.34153	0.0027094	0.958487	0.999978
ARRB2	-1.4209	10.067	0.53682	0.463754	0.999978
ARRDC1	-0.666252	6.74623	0.120741	0.728232	0.999978
ARRDC1-AS1	-0.29971	4.03605	0.0223269	0.881221	0.999978
ARRDC2	-1.21368	6.74422	0.450374	0.502158	0.999978
ARRDC3	2.16226	6.72236	0.630447	0.427191	0.999978
ARSA	-1.24621	6.8331	0.457344	0.498868	0.999978
ARSB	0.762411	4.66159	0.139451	0.708828	0.999978
ARSD	1.46895	4.57432	0.472409	0.491881	0.999978
ARSG	-0.538072	4.59847	0.0560995	0.812771	0.999978
ASAH1	2.65415	7.88	1.69685	0.192701	0.999978
ASAP1	-0.611346	6.37052	0.0919047	0.76177	0.999978
ASB1	0.0532055	5.50543	0.000850331	0.976737	0.999978
ASB16-AS1	-0.684021	3.38293	0.0896625	0.764607	0.999978
ASB6	-0.485452	6.01882	0.0721673	0.788207	0.999978
ASB7	-0.672574	4.84667	0.118029	0.731182	0.999978
ASB8	-0.287681	6.26906	0.0260848	0.871693	0.999978
ASCC1	2.0829	3.67183	0.973562	0.323793	0.999978
ASCC2	-2.09533	8.17348	1.0667	0.301691	0.999978
ASCC3	0.495485	4.35267	0.0530702	0.817804	0.999978
ASCL2	-0.321356	3.71789	0.0184084	0.892076	0.999978
ASF1A	-0.370171	3.77588	0.0247553	0.874978	0.999978
ASGR1	0.0859225	4.09575	0.000773904	0.977806	0.999978
ASGR2	0.478271	4.95497	0.0428059	0.836091	0.999978
ASH1L	0.0365219	6.14323	0.000320961	0.985706	0.999978
ASH2L	0.228756	5.73982	0.0134181	0.907782	0.999978
ASL	-0.863095	5.33187	0.212196	0.645052	0.999978
ASMTL	-0.37625	4.54637	0.0367416	0.847992	0.999978
ASMTL_1	-1.38706	4.88253	0.517104	0.472079	0.999978
ASNSD1	2.12226	4.43099	1.00145	0.31696	0.999978
ASPH	3.46307	5.15093	1.80123	0.179564	0.999978
ASPHD2	-0.729531	5.25864	0.147623	0.700817	0.999978
ASPRV1	3.54983	5.63199	3.12882	0.0769194	0.999978
ASPSCR1	0.211764	5.14458	0.0108689	0.916968	0.999978
ASRGL1	0.451695	3.79612	0.0433187	0.835126	0.999978
ASTE1	0.352507	3.49245	0.0243417	0.876019	0.999978
ASXL1	-0.480105	6.50478	0.0680222	0.794239	0.999978
ASXL2	0.13444	5.54518	0.00412498	0.94879	0.999978
ATAD1	1.67244	4.06317	0.585272	0.444253	0.999978
ATAD2	0.48979	3.35064	0.0514556	0.82055	0.999978
ATAD2B	0.753787	4.77441	0.145308	0.70306	0.999978
ATAD3A	-1.06328	4.74468	0.284376	0.593847	0.999978
ATAD3B	-0.0450635	5.70933	0.000551715	0.981261	0.999978
ATE1	0.103857	3.36789	0.002323	0.961559	0.999978
ATF1	0.954031	3.45539	0.198954	0.655566	0.999978
ATF2	-0.272261	4.7808	0.0194108	0.889195	0.999978
ATF3	-0.756385	4.43267	0.106898	0.743703	0.999978
ATF4	-0.299064	8.37335	0.0251259	0.874054	0.999978
ATF5	-3.30705	5.42015	3.19053	0.0740662	0.999978
ATF6	0.722527	6.23724	0.160509	0.688689	0.999978
ATF6B	-0.148851	5.39792	0.00637279	0.936373	0.999978
ATF7	-0.211228	5.15033	0.0112251	0.915623	0.999978
ATF7IP	1.23006	5.89181	0.39718	0.528549	0.999978
ATG101	0.178165	5.81841	0.0090936	0.924029	0.999978
ATG12	1.73904	5.1486	0.782429	0.376399	0.999978
ATG13	-1.59565	6.63218	0.785236	0.375544	0.999978
ATG14	-1.08386	4.17025	0.22761	0.633302	0.999978
ATG16L1	0.748028	4.36377	0.142048	0.706254	0.999978
ATG16L2	-0.594457	9.64444	0.100472	0.751264	0.999978
ATG2A	-0.0344283	7.3073	0.000344769	0.985186	0.999978
ATG2B	0.66059	4.45541	0.10583	0.744942	0.999978
ATG3	-0.497246	7.27284	0.0734362	0.786398	0.999978
ATG4A	1.54904	4.12064	0.501739	0.478737	0.999978
ATG4B	-0.48664	6.70561	0.0689264	0.792906	0.999978
ATG4D	-1.27575	5.93839	0.513319	0.473706	0.999978
ATG5	0.721919	4.81395	0.120917	0.728042	0.999978
ATG7	-0.886161	6.36505	0.241302	0.623268	0.999978
ATG9A	-2.09722	6.88554	1.19801	0.273719	0.999978
ATIC	-0.546271	4.81248	0.0813746	0.775443	0.999978
ATL2	2.94704	3.68315	2.10085	0.147217	0.999978
ATL3	0.084381	5.60481	0.00208091	0.963616	0.999978
ATM	-0.172289	7.11201	0.00630911	0.936691	0.999978
ATMIN	0.364285	4.70455	0.0341637	0.853359	0.999978
ATN1	-1.20332	3.92856	0.345023	0.556944	0.999978
ATOX1	-0.393394	4.92711	0.0370434	0.847377	0.999978
ATP10A	-0.663839	5.17455	0.11582	0.733613	0.999978
ATP10D	1.67232	3.88277	0.530104	0.466563	0.999978
ATP11A	0.0144966	7.71564	5.43782e-05	0.994116	0.999978
ATP11B	1.23308	6.99172	0.459659	0.497783	0.999978
ATP11C	1.52716	4.19339	0.565706	0.45197	0.999978
ATP13A1	0.0770839	6.77488	0.00152376	0.968862	0.999978
ATP13A2	-0.209871	6.04735	0.0134437	0.907695	0.999978
ATP13A3	0.650552	5.45242	0.126561	0.722025	0.999978
ATP1A1	1.25688	8.17929	0.385852	0.534488	0.999978
ATP1B3	1.09011	5.93539	0.263264	0.607887	0.999978
ATP2A2	-0.0856989	6.44044	0.00229917	0.961756	0.999978
ATP2A3	-2.31555	8.83219	1.31295	0.251861	0.999978
ATP2B1	1.67269	6.13955	0.716508	0.397292	0.999978
ATP2B1-AS1	0.823947	3.81367	0.164394	0.685142	0.999978
ATP2B4	1.45	6.66902	0.656495	0.4178	0.999978
ATP2C1	0.666644	5.35725	0.119953	0.729086	0.999978
ATP2C2	-3.58829	3.70852	1.59407	0.206746	0.999978
ATP5F1A	-1.53097	8.06062	0.622473	0.43013	0.999978
ATP5F1B	-2.67457	8.74395	1.56568	0.210836	0.999978
ATP5F1C	-0.396133	6.46287	0.0498929	0.82325	0.999978
ATP5F1D	-3.89081	5.98367	3.71833	0.0538181	0.999978
ATP5F1E	-5.10495	6.3285	6.72057	0.00953074	0.999978
ATP5IF1	0.733916	3.56671	0.13265	0.715701	0.999978
ATP5MC1	-2.44957	5.0917	1.5048	0.219935	0.999978
ATP5MC2	-0.59844	7.15014	0.10711	0.743459	0.999978
ATP5MC3	-0.364404	6.89889	0.036869	0.847732	0.999978
ATP5ME	-0.626555	5.3046	0.101253	0.750331	0.999978
ATP5MF	-0.936102	5.88681	0.276907	0.598736	0.999978
ATP5MG	-1.91887	7.3048	1.03455	0.309093	0.999978
ATP5MJ	-1.81243	6.18207	1.01886	0.31279	0.999978
ATP5MK	-0.220256	5.9893	0.0155151	0.900872	0.999978
ATP5PB	-0.00547515	6.91419	8.84076e-06	0.997628	0.999978
ATP5PD	0.396134	6.68669	0.0453381	0.831384	0.999978
ATP5PF	0.481804	5.29976	0.0671734	0.795498	0.999978
ATP5PO	-1.64082	6.27734	0.840039	0.359386	0.999978
ATP6AP1	-1.29948	7.05189	0.464723	0.495425	0.999978
ATP6AP2	0.69326	6.62194	0.119568	0.729504	0.999978
ATP6V0A1	0.546535	6.11388	0.0779125	0.780146	0.999978
ATP6V0A2	0.455776	4.61724	0.0552476	0.814171	0.999978
ATP6V0B	-0.819951	8.43996	0.17898	0.672252	0.999978
ATP6V0C	-1.75184	7.83147	0.829102	0.362532	0.999978
ATP6V0D1	-2.42075	7.94493	1.57924	0.20887	0.999978
ATP6V0E1	0.484052	8.16027	0.0663258	0.796763	0.999978
ATP6V0E2	-1.38402	5.33399	0.537814	0.46334	0.999978
ATP6V1A	0.718818	6.09337	0.112406	0.737422	0.999978
ATP6V1B2	-0.197125	9.07641	0.01029	0.919202	0.999978
ATP6V1C1	-0.393984	6.56738	0.0446968	0.832563	0.999978
ATP6V1D	0.0307278	5.38865	0.000190605	0.988985	0.999978
ATP6V1E1	0.5424	7.04441	0.0901974	0.763926	0.999978
ATP6V1F	1.05865	6.75727	0.337833	0.561083	0.999978
ATP6V1G1	0.0035243	6.20271	3.50219e-06	0.998507	0.999978
ATP6V1H	0.679533	4.81578	0.121433	0.727485	0.999978
ATP7A	0.427476	3.93843	0.0316225	0.858859	0.999978
ATP8A1	0.753236	4.95054	0.155422	0.693407	0.999978
ATP8B2	-1.76588	6.64668	0.753045	0.385514	0.999978
ATP8B4	2.31843	3.6602	1.13239	0.287267	0.999978
ATP9A	-1.77592	5.30361	0.365102	0.545686	0.999978
ATP9B	-0.374499	5.14417	0.0364783	0.848531	0.999978
ATPAF1	-0.639222	4.42702	0.105391	0.745454	0.999978
ATPAF2	-0.383371	4.30721	0.0358012	0.849927	0.999978
ATPSCKMT	1.32629	3.53859	0.359916	0.548553	0.999978
ATR	0.789596	4.24259	0.148452	0.700019	0.999978
ATRAID	-1.17522	5.9489	0.395306	0.529524	0.999978
ATRN	0.670981	3.82318	0.110962	0.739052	0.999978
ATRX	0.581331	6.37081	0.0980757	0.754151	0.999978
ATXN1	0.372807	6.16867	0.0347311	0.85216	0.999978
ATXN10	0.20673	5.0314	0.0102943	0.919185	0.999978
ATXN1L	0.765674	6.18437	0.171584	0.678708	0.999978
ATXN2	0.0544729	3.93285	0.000579133	0.980801	0.999978
ATXN2L	-0.747878	6.8599	0.142628	0.705682	0.999978
ATXN3	0.901826	4.84463	0.183341	0.668518	0.999978
ATXN7	0.0129018	6.793	4.50142e-05	0.994647	0.999978
ATXN7L1	2.17615	4.03305	1.18183	0.276983	0.999978
ATXN7L2	-1.08725	3.42028	0.247465	0.618866	0.999978
ATXN7L3	-0.208189	8.10971	0.0120238	0.912684	0.999978
ATXN7L3B	-0.282266	6.30063	0.0249906	0.87439	0.999978
AUH	0.21635	3.85191	0.0109129	0.9168	0.999978
AUP1	-1.04332	7.71482	0.278406	0.597748	0.999978
AURKAIP1	-1.38183	7.40575	0.516555	0.472315	0.999978
AVEN	0.385982	3.52787	0.0368289	0.847814	0.999978
AVIL	-2.01873	4.14497	0.8045	0.369751	0.999978
AVL9	1.40262	5.51322	0.588538	0.442985	0.999978
AXIN1	-0.554414	6.85458	0.0879467	0.766804	0.999978
AZI2	2.17677	5.82295	1.37203	0.241464	0.999978
AZIN1	0.0170414	6.88477	7.75718e-05	0.992973	0.999978
B2M	0.30534	11.3741	0.026791	0.869984	0.999978
B3GALT4	-0.0452394	4.06381	0.000373804	0.984575	0.999978
B3GALT6	-1.33888	5.11981	0.464309	0.495617	0.999978
B3GAT3	-1.19072	6.31833	0.374668	0.540471	0.999978
B3GNT2	2.33345	4.64554	0.960917	0.326956	0.999978
B3GNT5	-0.200092	5.46661	0.00770376	0.930059	0.999978
B3GNT8	-2.40034	6.33248	1.31081	0.252248	0.999978
B3GNTL1	1.46592	4.19705	0.512671	0.473985	0.999978
B4GALNT3	-1.86147	3.58814	0.463288	0.496091	0.999978
B4GALT1	0.0633512	7.4933	0.00108404	0.973735	0.999978
B4GALT3	-2.83352	6.28034	2.46731	0.116237	0.999978
B4GALT4	1.55481	4.57774	0.566915	0.451487	0.999978
B4GALT5	-2.30941	8.54986	1.0848	0.297626	0.999978
B4GALT7	-1.57952	4.57527	0.597938	0.439366	0.999978
B9D2	-2.36417	4.6712	1.06028	0.303152	0.999978
BABAM1	-1.89484	7.01152	0.992519	0.319128	0.999978
BABAM2	-0.407493	4.71185	0.0442822	0.833329	0.999978
BACH1	1.78521	7.36714	0.802797	0.370258	0.999978
BACH2	-1.1201	4.82928	0.247875	0.618575	0.999978
BAD	-0.949242	5.34875	0.265696	0.606234	0.999978
BAG1	-0.509168	8.39282	0.06489	0.798928	0.999978
BAG4	0.736232	3.90709	0.101771	0.749714	0.999978
BAG5	0.438401	4.61687	0.0494908	0.823952	0.999978
BAG6	-1.20143	6.7653	0.408777	0.522591	0.999978
BAHD1	-1.25445	5.01116	0.450303	0.502191	0.999978
BAIAP2-DT	1.10436	4.48663	0.257532	0.611821	0.999978
BAIAP3	-4.89218	4.84152	5.27578	0.0216241	0.999978
BAK1	-0.583572	7.0825	0.102707	0.748605	0.999978
BANF1	0.227639	7.08582	0.0148076	0.903147	0.999978
BANK1	-0.572337	5.29844	0.0698416	0.791568	0.999978
BANP	-0.901868	5.61276	0.156086	0.692786	0.999978
BAP1	-1.10274	7.36313	0.365719	0.545347	0.999978
BASP1	-1.41659	9.01272	0.439535	0.507347	0.999978
BATF	-3.56444	6.61539	2.30211	0.129198	0.999978
BATF2	-3.03999	7.23092	2.78594	0.0950951	0.999978
BATF3	1.60243	3.84864	0.501443	0.478867	0.999978
BAX	-1.05592	6.42148	0.323748	0.569364	0.999978
BAZ1A	1.48491	8.60569	0.605314	0.436558	0.999978
BAZ1B	-0.320813	6.04637	0.0316141	0.858877	0.999978
BAZ2A	0.450755	8.19393	0.0478319	0.82688	0.999978
BAZ2B	0.382297	6.02338	0.0377005	0.846046	0.999978
BBC3	-2.44123	4.58064	1.56427	0.211041	0.999978
BBIP1	1.24765	4.31536	0.395926	0.529201	0.999978
BBLN	-2.53831	6.18695	1.71574	0.190242	0.999978
BBS2	1.60695	4.01131	0.526352	0.468145	0.999978
BBX	0.960199	5.59755	0.223264	0.636564	0.999978
BCAP31	-0.614331	7.59209	0.11102	0.738986	0.999978
BCAS2	1.07825	4.01339	0.289366	0.590627	0.999978
BCAS3	-2.72364	4.02454	1.53594	0.215223	0.999978
BCAS4	-1.78278	3.96277	0.680609	0.409377	0.999978
BCAT1	5.47018	4.57622	4.62859	0.0314435	0.999978
BCAT2	-0.488204	4.20773	0.0586167	0.808696	0.999978
BCCIP	0.294228	4.83857	0.0228588	0.879825	0.999978
BCKDHA	0.39919	5.09866	0.0446533	0.832643	0.999978
BCKDK	-0.671559	6.20203	0.115638	0.733814	0.999978
BCL10	0.406096	4.91631	0.0409055	0.83972	0.999978
BCL11A	-1.82287	4.27342	0.770431	0.380084	0.999978
BCL11B	-1.76947	5.57217	0.753538	0.385358	0.999978
BCL2	-0.332756	4.5034	0.0279711	0.867177	0.999978
BCL2A1	0.0648546	8.91741	0.000865866	0.976525	0.999978
BCL2L1	-2.74814	9.69411	1.88078	0.170245	0.999978
BCL2L11	0.0856991	5.93008	0.00218343	0.962731	0.999978
BCL2L12	-3.04017	3.97122	2.2449	0.134055	0.999978
BCL2L13	-1.30185	5.80122	0.467016	0.494363	0.999978
BCL2L2	0.607985	3.38355	0.0837101	0.772331	0.999978
BCL3	-5.94209	8.19739	4.20208	0.0403743	0.999978
BCL6	-1.63474	11.1913	0.380302	0.537441	0.999978
BCL7A	-1.95779	3.34496	0.89007	0.345458	0.999978
BCL7B	0.818601	6.03914	0.187937	0.664639	0.999978
BCL7C	-0.677386	5.2376	0.129539	0.71891	0.999978
BCL9L	-1.48916	5.77105	0.603541	0.43723	0.999978
BCLAF1	1.74883	6.66402	0.961185	0.326889	0.999978
BCOR	-0.105388	3.81488	0.00265103	0.958937	0.999978
BCORL1	-1.02539	3.94122	0.210044	0.646733	0.999978
BCR	-1.47981	6.64996	0.67117	0.412644	0.999978
BCS1L	-0.579811	4.56023	0.0867747	0.768318	0.999978
BDP1	1.05525	3.44971	0.264053	0.607349	0.999978
BECN1	-0.171021	6.59993	0.00801811	0.92865	0.999978
BEST1	0.918013	7.1511	0.239016	0.624918	0.999978
BET1	0.444891	3.7066	0.043769	0.834284	0.999978
BET1L	-0.913259	5.87242	0.251186	0.616241	0.999978
BEX3	-4.40498	4.02267	4.8496	0.0276525	0.999978
BFAR	-0.203036	4.78611	0.0112995	0.915345	0.999978
BHLHA15	-4.90838	4.83478	4.35184	0.0369689	0.999978
BHLHE40	-0.405861	5.20536	0.0414505	0.838671	0.999978
BICD2	0.674732	6.33672	0.125494	0.72315	0.999978
BICDL1	-1.35442	5.2515	0.489007	0.484371	0.999978
BICRA	0.201929	3.83937	0.00824177	0.927664	0.999978
BICRAL	0.00113679	5.06348	3.50345e-07	0.999528	0.999978
BID	-2.14424	7.87177	1.10474	0.293229	0.999978
BIN1	-1.10309	6.62597	0.367872	0.544167	0.999978
BIN2	0.0367269	8.75803	0.000332759	0.985446	0.999978
BIN3	0.44859	6.46694	0.0546063	0.815233	0.999978
BIRC2	-0.48675	6.56947	0.0572143	0.810954	0.999978
BIRC3	-0.634838	7.42387	0.0732868	0.78661	0.999978
BIRC5	-4.3187	4.09936	4.31118	0.0378627	0.999978
BIRC6	0.906252	6.40489	0.197337	0.656879	0.999978
BISPR	0.168691	5.0709	0.00817229	0.927969	0.999978
BLCAP	-0.567483	5.95507	0.100095	0.751715	0.999978
BLK	-1.4939	5.4557	0.639952	0.423728	0.999978
BLM	1.85233	3.55353	0.758319	0.383855	0.999978
BLMH	-0.312069	4.58698	0.0230301	0.879379	0.999978
BLNK	-0.315999	4.28415	0.0168609	0.896686	0.999978
BLOC1S1	-0.257527	6.36286	0.0169023	0.896559	0.999978
BLOC1S2	2.73943	5.79713	2.09881	0.147414	0.999978
BLOC1S3	-0.456953	4.89626	0.0572568	0.810885	0.999978
BLOC1S4	-1.01025	3.92327	0.235306	0.627617	0.999978
BLOC1S6	0.537388	5.99753	0.0743717	0.785075	0.999978
BLVRA	2.35943	6.47234	0.695927	0.404156	0.999978
BLVRB	-3.01614	8.21493	2.46542	0.116377	0.999978
BLZF1	1.78118	4.47898	0.720964	0.395828	0.999978
BMF	-0.16995	5.20982	0.00712963	0.932709	0.999978
BMP2K	-0.591966	5.63193	0.0788496	0.778863	0.999978
BMPR2	1.48877	4.34837	0.396015	0.529154	0.999978
BMS1	0.550768	4.65695	0.0760541	0.782718	0.999978
BMS1P20	0.0465017	3.9196	0.00051297	0.98193	0.999978
BMT2	0.368171	3.97711	0.0334798	0.854818	0.999978
BMX	-0.914784	5.22449	0.208656	0.647823	0.999978
BNIP2	1.26244	6.88779	0.492528	0.482802	0.999978
BNIP3	0.324894	3.59727	0.0248238	0.874807	0.999978
BNIP3L	-1.02943	8.37389	0.220022	0.639023	0.999978
BOD1	1.69254	3.74532	0.714707	0.397886	0.999978
BOD1L1	0.643788	7.28599	0.118058	0.73115	0.999978
BOLA1	-1.6655	3.33787	0.635259	0.425433	0.999978
BOLA2	-2.03877	4.30814	0.584209	0.444667	0.999978
BOLA2B	-0.67476	5.00949	0.0955529	0.757233	0.999978
BOP1	-1.49333	5.96665	0.670535	0.412865	0.999978
BORCS5	0.641171	3.3848	0.0947149	0.758267	0.999978
BORCS6	-0.708882	5.81408	0.125237	0.723423	0.999978
BORCS7	-0.123538	4.33599	0.00360381	0.95213	0.999978
BORCS8	-0.600829	4.63884	0.0770924	0.781277	0.999978
BPGM	-1.79839	7.24815	0.54323	0.461097	0.999978
BPI	-5.47578	4.98584	5.02205	0.0250265	0.999978
BPNT1	0.1459	4.95361	0.00454867	0.946228	0.999978
BPNT2	1.09174	4.80363	0.271349	0.602428	0.999978
BPTF	0.24291	6.43151	0.0151613	0.902003	0.999978
BRAF	0.864268	5.15662	0.145504	0.702869	0.999978
BRAP	0.257176	4.67336	0.0167934	0.896891	0.999978
BRAT1	-0.923938	5.93255	0.229138	0.632164	0.999978
BRCA1	1.94439	3.75009	0.780589	0.376961	0.999978
BRCC3	0.438927	3.56901	0.0426585	0.83637	0.999978
BRD1	0.352935	5.61605	0.0377422	0.845962	0.999978
BRD2	0.679031	6.25218	0.135028	0.713274	0.999978
BRD3	0.891697	5.01675	0.208458	0.647979	0.999978
BRD3OS	-1.45944	3.54304	0.505749	0.476985	0.999978
BRD4	-1.3308	7.14216	0.507438	0.47625	0.999978
BRD7	0.666006	5.7811	0.132618	0.715733	0.999978
BRD8	-0.385288	5.82592	0.043748	0.834323	0.999978
BRD9	-0.0325981	5.75066	0.000324227	0.985634	0.999978
BRF1	0.42771	5.55523	0.0554963	0.813761	0.999978
BRF2	1.18827	3.81938	0.321626	0.570632	0.999978
BRI3	-1.56777	8.31439	0.527013	0.467865	0.999978
BRI3BP	-1.27691	4.80311	0.370301	0.54284	0.999978
BRK1	-0.528984	6.74023	0.078885	0.778814	0.999978
BRMS1	-0.79812	6.12649	0.190561	0.66245	0.999978
BROX	0.339689	5.34708	0.0295108	0.863605	0.999978
BRPF1	0.50112	5.31612	0.073436	0.786398	0.999978
BRPF3	-2.78076	5.03394	1.68554	0.194189	0.999978
BRWD1	1.57365	5.25943	0.662957	0.415518	0.999978
BRWD3	0.796652	5.52633	0.15919	0.689903	0.999978
BSDC1	-0.0920345	7.08939	0.00244129	0.960593	0.999978
BSG	-3.52636	9.59317	2.88935	0.089167	0.999978
BST1	-1.28099	7.86296	0.447215	0.50366	0.999978
BST2	0.890575	8.62673	0.195857	0.658086	0.999978
BTAF1	1.16457	5.45281	0.329604	0.565893	0.999978
BTBD1	1.53707	5.19522	0.527585	0.467624	0.999978
BTBD10	1.75487	5.1495	0.786932	0.375029	0.999978
BTBD19	-3.17227	5.02899	0.923166	0.336645	0.999978
BTBD2	-1.89667	6.28299	0.984194	0.321166	0.999978
BTBD6	0.185501	5.83054	0.0105395	0.918231	0.999978
BTBD7	-0.135348	3.86707	0.00445702	0.946772	0.999978
BTBD9	-1.02809	4.7966	0.224712	0.635473	0.999978
BTD	-0.112661	3.52315	0.00309974	0.955601	0.999978
BTF3	-1.01903	7.69984	0.271126	0.602577	0.999978
BTF3L4	2.54794	5.03908	1.4815	0.223539	0.999978
BTG1	0.0723413	8.12978	0.00137475	0.970423	0.999978
BTG2	-2.27961	9.09134	0.855234	0.355076	0.999978
BTK	0.656388	6.78462	0.114413	0.735175	0.999978
BTLA	-2.476	3.90489	1.14782	0.284006	0.999978
BTN2A1	0.825592	6.91392	0.199628	0.655022	0.999978
BTN2A2	-0.59192	5.07755	0.0853527	0.77017	0.999978
BTN3A1	-0.661168	8.16811	0.0892414	0.765144	0.999978
BTN3A2	-0.712159	8.34979	0.126697	0.721881	0.999978
BTN3A3	0.676759	6.47991	0.10738	0.743147	0.999978
BTNL8	1.09086	6.02004	0.274562	0.600288	0.999978
BTRC	0.299959	3.82903	0.0213463	0.883839	0.999978
BUB3	0.595125	6.15003	0.112188	0.737666	0.999978
BUD13	-0.332737	4.44787	0.028205	0.866628	0.999978
BUD23	-1.20072	5.2498	0.424249	0.514825	0.999978
BUD31	-0.799841	6.12328	0.204072	0.651454	0.999978
BZW1	0.191175	6.65056	0.0109987	0.916475	0.999978
BZW2	-0.683925	4.70448	0.122353	0.726496	0.999978
C10orf95-AS1	-0.206028	3.85824	0.0105254	0.918286	0.999978
C11orf21	1.24183	7.23317	0.425132	0.514387	0.999978
C11orf24	-1.95817	4.54782	0.990687	0.319574	0.999978
C11orf54	1.12563	5.10123	0.324168	0.569113	0.999978
C11orf58	0.428677	6.52642	0.0467202	0.828872	0.999978
C11orf68	-1.12194	6.00809	0.400408	0.526879	0.999978
C11orf71	-0.441645	3.74357	0.0467012	0.828906	0.999978
C11orf98	-0.798106	3.88514	0.126883	0.721686	0.999978
C12orf4	0.436163	4.63051	0.0499754	0.823106	0.999978
C12orf43	-0.114115	4.39563	0.00328139	0.954319	0.999978
C12orf57	-1.12799	6.90068	0.375114	0.54023	0.999978
C12orf75	-0.94936	4.13032	0.213623	0.643943	0.999978
C12orf76	-1.15827	3.69222	0.32459	0.568862	0.999978
C14orf119	-1.42478	5.48991	0.588999	0.442806	0.999978
C14orf93	0.797007	4.01872	0.161168	0.688083	0.999978
C15orf39	-2.65478	7.91771	1.61956	0.203153	0.999978
C15orf40	0.142861	4.47509	0.00495168	0.943901	0.999978
C15orf48	-0.875544	4.52115	0.0999662	0.75187	0.999978
C16orf54	-1.62699	7.61285	0.746275	0.387658	0.999978
C16orf72	0.0992599	7.87985	0.00281978	0.957651	0.999978
C16orf91	-1.11749	3.52153	0.270874	0.602746	0.999978
C17orf80	0.294976	3.77664	0.0187045	0.891217	0.999978
C18orf21	0.307716	3.64401	0.0234457	0.878304	0.999978
C18orf25	1.79212	5.44142	0.843607	0.358367	0.999978
C18orf32	0.904492	4.05447	0.204441	0.65116	0.999978
C19orf12	-0.303516	5.84728	0.0292943	0.864101	0.999978
C19orf25	-1.52148	6.19624	0.726414	0.394048	0.999978
C19orf38	-0.555913	7.70053	0.0774036	0.780847	0.999978
C19orf47	-0.683665	4.29638	0.104662	0.746306	0.999978
C19orf48	-3.10989	4.75845	1.95095	0.162484	0.999978
C19orf53	-2.67376	5.28295	1.73847	0.187333	0.999978
C19orf54	0.22657	3.50032	0.0109729	0.916573	0.999978
C1D	1.35479	4.37324	0.347044	0.555791	0.999978
C1GALT1	1.72897	5.66702	0.866829	0.351835	0.999978
C1GALT1C1	0.733798	4.63043	0.126892	0.721676	0.999978
C1orf122	-3.6421	5.28303	2.88308	0.0895149	0.999978
C1orf131	0.352638	3.39573	0.0292307	0.864248	0.999978
C1orf159	0.11844	3.38326	0.0028023	0.957782	0.999978
C1orf162	2.66581	6.17104	2.17001	0.140725	0.999978
C1orf174	0.578862	4.39603	0.0861494	0.769131	0.999978
C1orf216	0.710588	4.08588	0.100882	0.750774	0.999978
C1orf35	-1.25054	4.12925	0.357064	0.550142	0.999978
C1orf43	0.338001	7.52377	0.0299007	0.862716	0.999978
C1orf50	0.610471	3.5362	0.0915925	0.762162	0.999978
C1orf52	1.58948	4.57218	0.669724	0.413148	0.999978
C1QA	1.73102	7.02999	0.556982	0.455479	0.999978
C1QB	1.45488	6.44906	0.399859	0.527162	0.999978
C1QBP	-2.01928	6.02304	1.29467	0.255188	0.999978
C1QC	3.68656	5.15487	1.59084	0.207207	0.999978
C1QTNF6	-1.37156	4.50889	0.32478	0.568749	0.999978
C1RL	-1.25837	6.13807	0.499937	0.479528	0.999978
C1RL-AS1	0.0434506	4.80791	0.00048113	0.9825	0.999978
C20orf27	-1.59251	5.64533	0.596413	0.43995	0.999978
C21orf58	-2.06715	3.35804	1.03385	0.309257	0.999978
C21orf91	0.648063	5.16813	0.111542	0.738395	0.999978
C22orf39	-1.40619	5.0795	0.553204	0.457012	0.999978
C22orf46	-0.541035	3.90679	0.0715075	0.789154	0.999978
C2CD2L	-0.495154	5.31435	0.0727138	0.787426	0.999978
C2CD3	0.246224	5.16426	0.0154941	0.900939	0.999978
C2CD5	2.07442	4.90338	0.967343	0.325344	0.999978
C2orf42	-1.36123	3.56723	0.371269	0.542313	0.999978
C2orf49	1.21403	4.29939	0.359476	0.548797	0.999978
C2orf68	0.555504	6.65789	0.0963674	0.756233	0.999978
C3	0.546183	4.3169	0.0568152	0.811602	0.999978
C3AR1	-2.37246	6.50343	1.7147	0.190377	0.999978
C3orf38	0.438107	4.82434	0.0408548	0.839818	0.999978
C3orf62	1.21154	5.44516	0.400513	0.526824	0.999978
C3orf86	-5.38043	5.70319	5.26831	0.0217171	0.999978
C4orf3	0.163741	7.19407	0.0075631	0.930698	0.999978
C4orf48	-1.78173	4.51253	0.507795	0.476095	0.999978
C5AR1	0.912689	8.15163	0.224484	0.635644	0.999978
C5AR2	3.21256	6.60513	2.52976	0.111717	0.999978
C5orf15	2.31404	4.46116	1.02934	0.310314	0.999978
C5orf22	0.633249	3.64002	0.086259	0.768988	0.999978
C5orf24	1.45915	3.79519	0.44222	0.506053	0.999978
C6orf120	0.18536	4.75987	0.00727689	0.932019	0.999978
C6orf47	0.37708	3.86072	0.0301642	0.862118	0.999978
C6orf62	0.590896	7.97374	0.0752933	0.78378	0.999978
C6orf89	0.562989	6.53394	0.0999317	0.751912	0.999978
C7orf26	-1.77997	5.72191	0.924096	0.336402	0.999978
C7orf50	2.62758	5.88443	1.5515	0.212914	0.999978
C8orf33	-0.545699	4.58911	0.0755997	0.783352	0.999978
C8orf58	0.380847	3.56054	0.0354806	0.850592	0.999978
C8orf82	-0.175754	4.72642	0.00639111	0.936281	0.999978
C9orf72	1.21052	6.06556	0.404146	0.524956	0.999978
C9orf78	-0.477626	8.45338	0.0510913	0.821175	0.999978
CA1	-1.96355	6.07536	0.776048	0.378353	0.999978
CA4	-1.70953	5.62056	0.657585	0.417414	0.999978
CA5BP1	-4.66096	3.74612	4.92848	0.0264176	0.999978
CAB39	0.474751	7.67256	0.0650391	0.798702	0.999978
CABIN1	-0.703638	6.96802	0.133031	0.71531	0.999978
CACFD1	-1.24802	3.53889	0.290095	0.59016	0.999978
CACNA1E	1.25037	5.02216	0.416991	0.518442	0.999978
CACNA1I	-0.00752436	3.89327	1.6975e-05	0.996713	0.999978
CACTIN	-1.25517	5.38259	0.45222	0.501283	0.999978
CACUL1	1.71063	6.15157	0.895908	0.343881	0.999978
CACYBP	-0.121981	6.51251	0.00312256	0.955437	0.999978
CAD	-1.36596	5.6312	0.471263	0.492407	0.999978
CALCOCO1	-0.699679	7.02811	0.143886	0.704448	0.999978
CALCOCO2	1.42449	7.16489	0.579342	0.446571	0.999978
CALHM2	0.0377348	5.87413	0.00026077	0.987116	0.999978
CALHM6	0.66108	5.17424	0.0677703	0.794611	0.999978
CALM1	0.321754	8.15142	0.0283924	0.86619	0.999978
CALM2	1.96494	8.67795	0.741093	0.389311	0.999978
CALM3	-1.36477	8.80062	0.523649	0.469289	0.999978
CALML4	2.02266	4.5445	1.00825	0.315323	0.999978
CALR	-1.06709	9.1424	0.303933	0.581427	0.999978
CALU	-0.0242277	5.19575	0.000169393	0.989616	0.999978
CAMK1	0.904295	5.20479	0.149638	0.698882	0.999978
CAMK1D	-2.94667	6.01992	2.14276	0.143244	0.999978
CAMK2D	1.26953	4.24238	0.342757	0.558242	0.999978
CAMK2G	0.273947	6.85075	0.0195275	0.888865	0.999978
CAMK4	-0.717011	4.91437	0.120204	0.728813	0.999978
CAMKK1	2.92268	5.88346	2.66392	0.102647	0.999978
CAMKK2	-1.0113	8.47288	0.213477	0.644056	0.999978
CAMLG	0.59406	4.74632	0.0887631	0.765755	0.999978
CAMP	-3.6461	6.24481	4.01672	0.0450511	0.999978
CAMSAP1	-0.167546	4.37349	0.00699087	0.933365	0.999978
CAMTA1	1.35385	3.89699	0.445825	0.504324	0.999978
CAMTA2	-1.10356	7.03904	0.313838	0.575334	0.999978
CAND1	0.120837	5.58688	0.0035748	0.952323	0.999978
CANT1	-0.93648	7.54345	0.25847	0.611173	0.999978
CANX	2.15022	7.27955	1.0523	0.304977	0.999978
CAP1	-0.666076	10.042	0.107642	0.742845	0.999978
CAPG	-0.378871	8.42224	0.0397426	0.841985	0.999978
CAPN1	-2.09689	7.95952	1.18975	0.275379	0.999978
CAPN10	-0.838835	6.20508	0.205565	0.650266	0.999978
CAPN15	-1.075	7.02278	0.29154	0.589235	0.999978
CAPN2	1.41822	7.45584	0.434143	0.509963	0.999978
CAPN3	0.333974	5.32799	0.0251489	0.873997	0.999978
CAPN7	1.35462	4.42951	0.444964	0.504736	0.999978
CAPNS1	-3.25638	7.43651	2.94995	0.0858802	0.999978
CAPRIN1	0.447933	6.26947	0.0518152	0.819934	0.999978
CAPRIN2	2.61113	4.03679	1.57137	0.210008	0.999978
CAPS	0.044611	4.73736	0.000469396	0.982715	0.999978
CAPZA1	0.804142	8.81588	0.168294	0.681633	0.999978
CAPZA2	2.20348	7.82355	1.14541	0.284513	0.999978
CAPZB	-1.31886	8.74312	0.473574	0.491348	0.999978
CARD11	-0.861148	6.66302	0.201316	0.65366	0.999978
CARD16	0.589812	7.11764	0.0985076	0.753628	0.999978
CARD17	3.64816	5.53347	3.06971	0.0797639	0.999978
CARD19	-0.711338	6.3574	0.115306	0.734182	0.999978
CARD6	0.87765	5.59331	0.218437	0.640233	0.999978
CARD8	1.67553	7.95704	0.695989	0.404135	0.999978
CARD8-AS1	1.45139	5.18581	0.503909	0.477788	0.999978
CARD9	1.85558	4.96365	0.592563	0.44143	0.999978
CARHSP1	-2.71285	5.99685	2.15959	0.141682	0.999978
CARM1	-2.38267	6.6397	1.63251	0.201356	0.999978
CARMIL2	-2.9124	6.34764	1.91356	0.166568	0.999978
CARS1	0.288388	6.01825	0.023693	0.877669	0.999978
CARS2	0.407469	7.68379	0.0473041	0.827823	0.999978
CASC3	-0.167714	7.75857	0.00744261	0.931251	0.999978
CASK	0.486365	3.41466	0.0568019	0.811624	0.999978
CASP1	1.09067	8.70235	0.320101	0.571547	0.999978
CASP10	-0.319741	6.44197	0.0317319	0.858617	0.999978
CASP2	-0.0940791	5.16027	0.00253566	0.959839	0.999978
CASP3	-1.02133	5.42124	0.258831	0.610924	0.999978
CASP4	0.0297987	8.61469	0.000210247	0.988431	0.999978
CASP5	1.03048	5.26988	0.280382	0.596451	0.999978
CASP7	0.928626	5.5991	0.244482	0.620988	0.999978
CASP8	1.21987	7.23727	0.425483	0.514214	0.999978
CASP9	-1.76822	4.94849	0.886603	0.3464	0.999978
CAST	0.677864	7.09743	0.135815	0.712478	0.999978
CASTOR2	-3.21519	4.12629	2.51027	0.113107	0.999978
CASTOR3	0.579308	5.00807	0.071725	0.788842	0.999978
CASZ1	-0.105416	4.57744	0.00243942	0.960608	0.999978
CAT	-4.07501	6.43738	3.04045	0.0812136	0.999978
CATIP	0.286301	3.96496	0.0111337	0.915966	0.999978
CAVIN2	-3.34233	5.79101	3.41665	0.0645419	0.999978
CBFA2T2	-0.787528	5.00187	0.171	0.679224	0.999978
CBFA2T3	-1.09332	5.74397	0.372204	0.541805	0.999978
CBFB	1.60511	5.48714	0.624862	0.429246	0.999978
CBL	0.211843	7.10542	0.0107967	0.917243	0.999978
CBLB	0.508426	4.47772	0.0596437	0.80706	0.999978
CBLL1	1.58378	4.31846	0.465501	0.495064	0.999978
CBR1	2.59505	5.36901	1.35619	0.244199	0.999978
CBR4	1.46135	3.65078	0.461835	0.496768	0.999978
CBWD1	3.10957	4.54478	2.10114	0.14719	0.999978
CBWD2	2.06405	4.94201	1.08727	0.297077	0.999978
CBWD3	4.87855	4.22965	5.02038	0.0250507	0.999978
CBWD5	1.96275	4.72174	0.929234	0.335062	0.999978
CBWD6	3.57663	3.81375	2.78421	0.0951975	0.999978
CBX1	0.975321	5.40779	0.243982	0.621345	0.999978
CBX3	0.361283	6.67202	0.0345037	0.85264	0.999978
CBX4	0.991324	6.21811	0.271324	0.602445	0.999978
CBX5	-2.37476	5.2138	1.19881	0.27356	0.999978
CBX6	-1.05487	7.4592	0.314195	0.575117	0.999978
CBX7	-1.13907	6.52829	0.367714	0.544253	0.999978
CC2D1A	-0.47071	4.50513	0.0537091	0.81673	0.999978
CC2D1B	-0.30262	6.36321	0.0280655	0.866955	0.999978
CCAR1	1.08293	5.37388	0.321137	0.570925	0.999978
CCAR2	0.284653	6.84332	0.0249346	0.87453	0.999978
CCDC102A	-3.00535	3.56125	1.83177	0.175919	0.999978
CCDC107	-0.410623	4.31383	0.0416627	0.838264	0.999978
CCDC115	1.19125	5.33523	0.35613	0.550663	0.999978
CCDC117	-0.306691	4.82749	0.0133802	0.907912	0.999978
CCDC12	0.343873	5.99732	0.0306247	0.86108	0.999978
CCDC124	-1.18889	5.37765	0.417799	0.518038	0.999978
CCDC125	2.02219	3.56548	0.743015	0.388697	0.999978
CCDC127	-0.508472	4.25692	0.0571138	0.811117	0.999978
CCDC134	-1.0398	4.73555	0.227819	0.633146	0.999978
CCDC137	-0.832981	5.1668	0.202337	0.652841	0.999978
CCDC14	0.804484	3.59136	0.156707	0.692207	0.999978
CCDC142	0.752055	5.30602	0.168549	0.681404	0.999978
CCDC149	1.4292	3.43077	0.331994	0.564488	0.999978
CCDC159	-1.21458	5.32917	0.418466	0.517703	0.999978
CCDC167	-1.1252	4.64425	0.29622	0.586262	0.999978
CCDC17	0.540399	4.63072	0.0703682	0.790801	0.999978
CCDC174	0.637262	5.11231	0.113871	0.735779	0.999978
CCDC18	1.13872	3.72063	0.272299	0.601794	0.999978
CCDC18-AS1	1.19615	4.20581	0.309275	0.578125	0.999978
CCDC186	0.985068	5.2857	0.276377	0.599086	0.999978
CCDC22	-0.753105	5.68202	0.157708	0.691275	0.999978
CCDC25	0.891475	4.0633	0.170396	0.67976	0.999978
CCDC28A	1.96982	5.02761	0.975314	0.323358	0.999978
CCDC32	0.279142	5.39672	0.0235034	0.878155	0.999978
CCDC43	1.2075	3.61818	0.265334	0.606479	0.999978
CCDC47	0.311594	5.11268	0.0249606	0.874465	0.999978
CCDC50	-0.183101	5.57143	0.00856662	0.926256	0.999978
CCDC51	0.0853302	3.44392	0.00166105	0.96749	0.999978
CCDC57	0.00448224	6.03432	5.15369e-06	0.998189	0.999978
CCDC59	2.61713	4.46333	1.76038	0.184577	0.999978
CCDC6	2.19439	4.657	1.10519	0.29313	0.999978
CCDC61	-0.478221	4.27761	0.0577774	0.810044	0.999978
CCDC66	0.989471	3.69382	0.243268	0.621856	0.999978
CCDC69	0.203621	8.37586	0.0116856	0.913917	0.999978
CCDC71	-1.63283	5.53624	0.790019	0.374094	0.999978
CCDC71L	-1.07481	6.57867	0.331706	0.564656	0.999978
CCDC82	3.35551	4.64266	2.71607	0.0993425	0.999978
CCDC85B	-1.36162	5.98239	0.373333	0.541193	0.999978
CCDC86	-0.84597	3.77512	0.169981	0.680129	0.999978
CCDC88A	1.24388	5.68308	0.36592	0.545237	0.999978
CCDC88B	-2.34778	9.0957	1.2182	0.269715	0.999978
CCDC88C	0.162747	6.55414	0.00787656	0.929281	0.999978
CCDC9	0.151984	5.8284	0.00659771	0.935262	0.999978
CCDC90B	1.68411	4.55862	0.710757	0.399193	0.999978
CCDC91	1.27984	4.14456	0.343682	0.557711	0.999978
CCDC92	-1.16836	3.94475	0.300933	0.583298	0.999978
CCDC93	0.819747	6.24097	0.171484	0.678796	0.999978
CCDC97	-0.269293	6.45562	0.0229412	0.87961	0.999978
CCL3	-7.98977	4.69218	4.18809	0.040709	0.999978
CCL4	-6.47997	4.94729	2.34881	0.125379	0.999978
CCL5	-2.6668	6.55364	1.92142	0.1657	0.999978
CCM2	0.0428703	7.41585	0.000524899	0.981722	0.999978
CCNC	1.15099	4.18895	0.298334	0.584929	0.999978
CCND2	-1.14121	6.48354	0.274533	0.600307	0.999978
CCND3	-0.601202	9.2911	0.097528	0.754817	0.999978
CCNDBP1	-1.21584	7.99886	0.308438	0.57864	0.999978
CCNG1	0.00727529	4.78508	1.1001e-05	0.997354	0.999978
CCNG2	2.84479	5.60784	2.09043	0.148224	0.999978
CCNH	1.33476	5.01098	0.501041	0.479043	0.999978
CCNI	-0.812907	7.94155	0.167359	0.68247	0.999978
CCNJL	-0.881661	5.97043	0.211727	0.645418	0.999978
CCNK	1.17205	5.52954	0.362859	0.546922	0.999978
CCNL1	-0.652316	7.74982	0.0981024	0.754119	0.999978
CCNL2	0.34589	7.21784	0.0364724	0.848543	0.999978
CCNQ	0.0241516	4.6271	0.00014262	0.990472	0.999978
CCNT1	0.199733	5.17287	0.00863155	0.925978	0.999978
CCNT2	1.03958	5.65441	0.287733	0.591677	0.999978
CCNY	0.448958	6.57718	0.0570499	0.811221	0.999978
CCNYL1	-1.06014	3.81356	0.243643	0.621587	0.999978
CCP110	2.6522	4.17828	1.49488	0.221461	0.999978
CCPG1	1.16942	5.02491	0.335725	0.562307	0.999978
CCR1	-1.08836	7.60584	0.328777	0.56638	0.999978
CCR2	-1.01259	6.56365	0.125521	0.723122	0.999978
CCR5	2.26769	4.14549	0.832935	0.361425	0.999978
CCR7	-3.74586	7.77366	2.40951	0.1206	0.999978
CCRL2	-2.80406	5.13125	2.12855	0.144577	0.999978
CCS	-2.37699	5.76596	1.40295	0.236231	0.999978
CCSAP	2.44758	3.71996	1.23536	0.266367	0.999978
CCSER2	0.114272	4.49796	0.00333275	0.953964	0.999978
CCT2	-0.270033	6.7078	0.0205113	0.886118	0.999978
CCT3	-2.11106	7.34841	1.06831	0.301327	0.999978
CCT4	-0.39769	6.8852	0.0384347	0.844573	0.999978
CCT5	0.238464	7.73491	0.0147915	0.9032	0.999978
CCT6A	-0.579424	6.0611	0.0894469	0.764882	0.999978
CCT7	-0.230921	7.49967	0.0154546	0.901065	0.999978
CCT8	-0.61867	6.72581	0.0993502	0.752611	0.999978
CCZ1	1.53818	5.62149	0.730537	0.392709	0.999978
CCZ1B	2.09779	5.53632	1.2937	0.255366	0.999978
CD14	-3.01307	9.16329	2.15555	0.142056	0.999978
CD151	-1.56641	6.59451	0.661971	0.415865	0.999978
CD163	6.18495	7.18748	3.12616	0.0770448	0.999978
CD164	1.98586	7.88841	0.920934	0.33723	0.999978
CD177	-3.77245	9.18716	1.81633	0.177751	0.999978
CD180	-1.90028	5.15508	0.74222	0.388951	0.999978
CD19	-1.46062	6.77536	0.662186	0.415789	0.999978
CD1C	-2.77927	4.30124	1.56956	0.21027	0.999978
CD1D	2.33224	5.2132	0.427742	0.513099	0.999978
CD2	-1.80498	5.64211	0.778829	0.3775	0.999978
CD22	-1.55856	7.02332	0.532787	0.465438	0.999978
CD226	0.0962153	4.40699	0.00233732	0.961441	0.999978
CD24	-1.73221	4.15587	0.532421	0.465591	0.999978
CD244	1.50428	5.13661	0.514506	0.473195	0.999978
CD247	-1.94219	6.4353	1.12038	0.289837	0.999978
CD27	-3.32756	5.75752	2.99196	0.0836788	0.999978
CD27-AS1	0.660139	3.95267	0.0969834	0.75548	0.999978
CD274	-3.81383	7.05864	3.13317	0.0767144	0.999978
CD28	-0.845668	5.41505	0.196803	0.657314	0.999978
CD2AP	0.779508	4.49895	0.0858791	0.769483	0.999978
CD2BP2	-0.16241	7.60596	0.00762631	0.93041	0.999978
CD300A	0.609688	8.10184	0.0946551	0.75834	0.999978
CD300C	-0.261376	5.18459	0.0108019	0.917223	0.999978
CD300E	3.09648	8.08838	1.8612	0.172486	0.999978
CD300H	2.28412	5.56145	0.736097	0.390914	0.999978
CD300LB	0.0788559	4.88563	0.000811449	0.977275	0.999978
CD300LF	2.50924	7.09587	1.3699	0.241829	0.999978
CD320	-2.29685	4.83126	1.27501	0.258829	0.999978
CD33	0.128603	5.19725	0.0036755	0.951657	0.999978
CD36	1.97455	6.59419	0.659719	0.416659	0.999978
CD37	-1.91088	8.58031	0.923523	0.336552	0.999978
CD38	-0.0716925	5.07623	0.00143247	0.969809	0.999978
CD3D	-0.475409	6.51529	0.0687207	0.793209	0.999978
CD3E	-2.02938	7.24679	1.23144	0.267128	0.999978
CD3G	-0.423059	4.9951	0.0456516	0.83081	0.999978
CD4	-0.982621	6.78258	0.296635	0.586	0.999978
CD40	-1.359	4.83021	0.485225	0.486065	0.999978
CD44	-0.604952	9.13202	0.102066	0.749364	0.999978
CD46	0.395426	7.85371	0.0363884	0.848716	0.999978
CD47	0.334241	7.365	0.0319422	0.858155	0.999978
CD48	-1.0539	8.6899	0.307944	0.578944	0.999978
CD5	-2.4981	5.93235	1.66034	0.197557	0.999978
CD52	-2.66632	7.8079	1.59151	0.20711	0.999978
CD53	-0.168343	9.45898	0.007758	0.929813	0.999978
CD55	-1.25477	8.76257	0.423788	0.515053	0.999978
CD58	-0.020649	6.27212	9.88929e-05	0.992066	0.999978
CD59	0.221038	8.40036	0.0129411	0.909429	0.999978
CD6	-1.8267	7.14869	0.826106	0.363401	0.999978
CD63	0.473739	8.74514	0.0569095	0.811449	0.999978
CD68	1.50925	7.91611	0.521464	0.470218	0.999978
CD69	-1.73068	4.54943	0.254794	0.613719	0.999978
CD7	-3.83394	7.18469	3.25918	0.0710245	0.999978
CD72	-1.26508	6.1031	0.496463	0.481058	0.999978
CD74	-2.8337	9.77026	2.17854	0.139947	0.999978
CD79A	-1.69612	7.4077	0.727003	0.393856	0.999978
CD79B	-0.980897	7.95016	0.274869	0.600084	0.999978
CD81	-0.635335	7.28649	0.0993837	0.75257	0.999978
CD82	-3.81816	7.83007	2.85975	0.0908217	0.999978
CD83	-2.88965	5.25869	0.755584	0.384714	0.999978
CD84	1.06064	6.11614	0.348768	0.554811	0.999978
CD86	2.26026	4.30196	0.850703	0.356354	0.999978
CD8A	-0.511757	6.15759	0.0686169	0.793361	0.999978
CD8B	-1.99657	5.94063	1.06023	0.303162	0.999978
CD93	2.21804	7.7281	0.735741	0.391029	0.999978
CD96	-0.107241	5.26254	0.00259333	0.959385	0.999978
CD99	-0.532261	6.75514	0.0695775	0.791953	0.999978
CD99_1	-0.644311	6.9765	0.115043	0.734474	0.999978
CD99L2	-0.387248	5.38924	0.0438466	0.834139	0.999978
CDA	-2.51719	7.2929	1.33225	0.248405	0.999978
CDADC1	1.68082	4.172	0.58422	0.444663	0.999978
CDAN1	0.692407	4.36899	0.124673	0.724021	0.999978
CDC123	-0.219822	6.15397	0.0154615	0.901043	0.999978
CDC14A	-0.565583	3.6788	0.0739646	0.785649	0.999978
CDC16	-0.404197	5.49715	0.0472535	0.827913	0.999978
CDC23	0.66481	3.60738	0.10403	0.747046	0.999978
CDC25B	-1.45461	7.11346	0.588191	0.443119	0.999978
CDC26	0.0837016	4.41417	0.00145728	0.969549	0.999978
CDC27	0.205481	5.13348	0.00940099	0.922759	0.999978
CDC34	-1.5347	8.40158	0.643442	0.422467	0.999978
CDC37	-1.42833	7.55268	0.576268	0.447779	0.999978
CDC40	2.21541	5.57547	1.22941	0.267522	0.999978
CDC42	0.464123	8.58154	0.0594809	0.807318	0.999978
CDC42BPB	-0.185578	4.19933	0.00827406	0.927523	0.999978
CDC42EP2	-3.25933	6.41354	1.85565	0.173128	0.999978
CDC42EP3	-1.38217	7.93811	0.47976	0.488531	0.999978
CDC42EP4	-0.372931	4.69616	0.0332131	0.855391	0.999978
CDC42SE1	0.222316	9.80518	0.0137921	0.906512	0.999978
CDC42SE2	0.575552	7.27431	0.0957533	0.756987	0.999978
CDC5L	0.990048	5.60108	0.283412	0.594474	0.999978
CDC73	0.340658	5.19544	0.0307352	0.860832	0.999978
CDCA4	-0.78052	4.02587	0.144338	0.704006	0.999978
CDCA5	-4.36369	4.11899	4.46204	0.034656	0.999978
CDCA7L	-0.214074	5.09095	0.0129761	0.909307	0.999978
CDH23	3.48261	5.486	3.22917	0.0723373	0.999978
CDIP1	-2.89732	4.15983	2.02114	0.155123	0.999978
CDIPT	-3.43459	7.3084	3.37227	0.0663023	0.999978
CDK10	-1.22306	6.00836	0.429387	0.51229	0.999978
CDK11A	0.530056	5.97436	0.0852178	0.770347	0.999978
CDK11B	0.000332065	6.06559	2.72513e-08	0.999868	0.999978
CDK12	-0.211394	6.49955	0.0116177	0.914166	0.999978
CDK13	-0.00883581	5.47503	2.31123e-05	0.996164	0.999978
CDK14	0.124131	4.48033	0.00371331	0.951409	0.999978
CDK16	-0.834363	5.95192	0.198286	0.656108	0.999978
CDK17	3.36896	4.90677	2.80101	0.0942049	0.999978
CDK19	1.37733	4.90344	0.494691	0.481842	0.999978
CDK2	-0.0120679	3.95973	3.62308e-05	0.995197	0.999978
CDK2AP1	-1.26493	4.51598	0.343688	0.557708	0.999978
CDK2AP2	-4.23393	6.50492	5.13174	0.0234922	0.999978
CDK4	-1.36341	5.44296	0.566018	0.451845	0.999978
CDK5	-1.02007	3.84216	0.200413	0.654388	0.999978
CDK5R1	3.02587	3.94243	1.46153	0.226687	0.999978
CDK5RAP1	1.76823	4.55447	0.813153	0.36719	0.999978
CDK5RAP2	0.270484	6.14013	0.0224459	0.880907	0.999978
CDK5RAP3	-0.118784	7.66255	0.00401113	0.949501	0.999978
CDK6	0.0781227	4.0656	0.00129144	0.971333	0.999978
CDK9	0.0167309	6.43999	8.02925e-05	0.992851	0.999978
CDKN1A	-1.10969	6.49622	0.343859	0.55761	0.999978
CDKN1B	1.61691	6.65421	0.682535	0.408715	0.999978
CDKN1C	1.08877	5.01524	0.189225	0.663562	0.999978
CDKN2AIP	0.610034	4.06185	0.055548	0.813676	0.999978
CDKN2AIPNL	-0.0730197	3.85807	0.00131765	0.971044	0.999978
CDKN2C	-2.21537	4.01449	0.702608	0.401909	0.999978
CDKN2D	-0.683851	7.51867	0.137917	0.710361	0.999978
CDS2	0.252302	7.12267	0.0190794	0.890139	0.999978
CDV3	0.186602	7.35326	0.00864213	0.925933	0.999978
CDYL	-0.627526	4.61188	0.0987789	0.7533	0.999978
CDYL2	1.14211	4.5591	0.333349	0.563693	0.999978
CEACAM1	-2.81973	7.85087	1.55312	0.212675	0.999978
CEACAM21	-0.270553	4.51923	0.0171609	0.895776	0.999978
CEACAM3	-0.740522	7.72207	0.101155	0.750448	0.999978
CEACAM4	1.42135	6.53925	0.632842	0.426315	0.999978
CEBPA	0.413013	7.08254	0.0363713	0.848751	0.999978
CEBPB	-1.5559	9.40731	0.648124	0.420784	0.999978
CEBPD	-2.42301	8.6678	1.51156	0.218901	0.999978
CEBPG	1.3675	5.19554	0.375319	0.540119	0.999978
CEBPZ	1.35641	5.4607	0.505247	0.477204	0.999978
CEBPZOS	0.414487	4.84799	0.0470631	0.828255	0.999978
CELF1	-1.05821	7.78	0.261204	0.609294	0.999978
CELF2	1.52642	8.21767	0.61871	0.431527	0.999978
CELF6	0.93151	3.75288	0.14677	0.701641	0.999978
CEMIP2	0.0767347	6.48459	0.00180205	0.96614	0.999978
CENPB	-1.11018	7.07614	0.293002	0.588303	0.999978
CENPBD1P1	-1.58887	5.9268	0.730707	0.392654	0.999978
CENPC	1.70609	3.59576	0.639922	0.423739	0.999978
CENPN	-1.46773	3.43776	0.487484	0.485052	0.999978
CENPO	-1.5348	3.64423	0.558085	0.455033	0.999978
CENPT	-0.426747	5.91374	0.0520903	0.819465	0.999978
CENPX	-0.690371	4.83389	0.114115	0.735507	0.999978
CEP104	-1.22373	4.69756	0.379477	0.537883	0.999978
CEP120	1.49017	3.51912	0.49337	0.482428	0.999978
CEP135	0.794872	4.49245	0.161833	0.687474	0.999978
CEP162	0.678467	3.52534	0.0993651	0.752593	0.999978
CEP164	1.26655	5.31263	0.467493	0.494143	0.999978
CEP170	2.46162	3.68794	1.18168	0.277015	0.999978
CEP19	0.0669286	4.80336	0.000873689	0.976419	0.999978
CEP192	-0.364762	4.57548	0.0283853	0.866206	0.999978
CEP250	-0.855852	6.21503	0.226653	0.634017	0.999978
CEP295	2.69524	3.61951	1.47012	0.225327	0.999978
CEP350	0.681848	5.51713	0.118955	0.73017	0.999978
CEP43	1.22923	3.7485	0.369525	0.543263	0.999978
CEP57	0.612432	4.78061	0.087666	0.767166	0.999978
CEP63	2.74267	5.37604	1.82813	0.176349	0.999978
CEP68	0.667931	4.0994	0.102651	0.748671	0.999978
CEP78	0.0393421	3.96959	0.000363743	0.984784	0.999978
CEP85	0.228034	4.18309	0.0133009	0.908184	0.999978
CEP85L	-0.422054	4.25405	0.0423614	0.836932	0.999978
CEP95	-0.0754035	4.10954	0.00128536	0.9714	0.999978
CEP97	0.0635717	3.6877	0.000693609	0.978989	0.999978
CEPT1	1.09557	5.42653	0.32501	0.568613	0.999978
CERK	0.25233	6.91542	0.0195567	0.888782	0.999978
CERS2	-1.45725	6.91018	0.650107	0.420074	0.999978
CERS4	-1.50688	5.00354	0.557634	0.455215	0.999978
CERS5	0.375823	5.63882	0.0419107	0.83779	0.999978
CERS6	1.38418	4.84935	0.471931	0.4921	0.999978
CERT1	0.593127	6.22523	0.0989728	0.753066	0.999978
CES1	0.877692	4.24593	0.113127	0.736612	0.999978
CES2	-0.0893022	6.03293	0.00234173	0.961404	0.999978
CETN2	-2.14111	3.71002	0.997525	0.31791	0.999978
CFAP20	0.424875	3.45651	0.0448553	0.83227	0.999978
CFAP298	0.646667	3.84207	0.102898	0.748379	0.999978
CFAP410	0.421816	4.80677	0.0432309	0.835291	0.999978
CFAP58-DT	3.73942	3.64651	3.16266	0.0753403	0.999978
CFAP97	0.0502624	3.54956	0.000577988	0.98082	0.999978
CFD	-2.05001	8.0317	0.826063	0.363413	0.999978
CFDP1	0.880943	3.90866	0.191018	0.662071	0.999978
CFL1	-2.758	9.52345	1.99759	0.157549	0.999978
CFLAR	-0.763403	10.4254	0.138661	0.709615	0.999978
CFP	-1.27219	8.75253	0.442966	0.505695	0.999978
CGAS	-1.58425	5.42333	0.47942	0.488685	0.999978
CGGBP1	0.367174	6.55885	0.0374952	0.84646	0.999978
CGRRF1	3.16607	3.54594	2.16421	0.141257	0.999978
CHAF1A	-0.314529	4.67011	0.0259467	0.872031	0.999978
CHASERR	0.913737	6.7138	0.248535	0.618108	0.999978
CHCHD1	0.753486	4.23802	0.136257	0.712031	0.999978
CHCHD2	-0.911955	8.05297	0.22386	0.636114	0.999978
CHCHD3	-0.265972	4.34113	0.0144419	0.904345	0.999978
CHCHD4	1.11055	3.43747	0.250944	0.616411	0.999978
CHCHD5	-0.851199	4.53598	0.17739	0.673625	0.999978
CHCHD7	0.0361454	4.92788	0.00030837	0.98599	0.999978
CHD1	1.83749	6.49238	1.04082	0.30763	0.999978
CHD1L	-0.393916	5.02109	0.0435095	0.834769	0.999978
CHD2	0.639258	7.55933	0.106824	0.74379	0.999978
CHD3	-0.221779	8.23833	0.0120876	0.912454	0.999978
CHD4	0.0856534	7.19361	0.00202643	0.964095	0.999978
CHD6	1.11281	4.52586	0.291279	0.589402	0.999978
CHD7	0.364399	5.43862	0.0396764	0.842115	0.999978
CHD8	0.447584	6.76846	0.0601152	0.806314	0.999978
CHD9	1.29775	4.73073	0.400156	0.527009	0.999978
CHERP	0.0744171	5.21166	0.00146967	0.96942	0.999978
CHFR	0.566644	7.03665	0.0981123	0.754107	0.999978
CHI3L1	2.26512	6.828	1.17658	0.278054	0.999978
CHI3L2	-0.828412	5.19054	0.187305	0.665169	0.999978
CHIC2	0.853902	5.60298	0.227759	0.633191	0.999978
CHID1	-1.64701	5.67606	0.753852	0.385259	0.999978
CHKB	-0.0263203	3.9352	0.000154881	0.99007	0.999978
CHMP1A	-1.60419	7.94865	0.71157	0.398923	0.999978
CHMP1B	1.64544	6.68313	0.707023	0.400434	0.999978
CHMP2A	-0.549733	7.24137	0.0915717	0.762188	0.999978
CHMP2B	1.84897	5.5217	0.899576	0.342895	0.999978
CHMP4A	-0.0160641	5.4745	6.20048e-05	0.993717	0.999978
CHMP4B	-2.38471	6.95776	1.75205	0.185619	0.999978
CHMP5	1.78188	7.15981	0.623659	0.429691	0.999978
CHMP6	-0.117886	5.65159	0.003401	0.953495	0.999978
CHMP7	-0.805552	6.9556	0.199461	0.655156	0.999978
CHORDC1	1.31824	4.80424	0.230918	0.630844	0.999978
CHP1	-2.10057	6.56491	1.19656	0.27401	0.999978
CHP1P2	-1.01346	3.88652	0.234473	0.628227	0.999978
CHPF	-4.94627	4.56005	4.72669	0.0296979	0.999978
CHPF2	-0.797383	7.22256	0.190859	0.662203	0.999978
CHPT1	-1.11032	6.54337	0.244036	0.621307	0.999978
CHST11	-1.60918	6.99519	0.611621	0.434178	0.999978
CHST12	1.63786	5.45748	0.81341	0.367114	0.999978
CHST15	-0.683149	8.44824	0.120711	0.728265	0.999978
CHST2	-2.62324	6.8096	1.54899	0.213285	0.999978
CHST7	0.679599	3.62975	0.101233	0.750355	0.999978
CHSY1	1.33653	6.26652	0.567934	0.451081	0.999978
CHTF18	-1.88314	4.40576	0.803001	0.370198	0.999978
CHTOP	-0.086355	6.53749	0.00237192	0.961156	0.999978
CHUK	2.16293	5.00214	1.16319	0.280805	0.999978
CHURC1	1.13038	6.65922	0.351197	0.553436	0.999978
CIAO1	0.814807	6.60844	0.199002	0.655528	0.999978
CIAO2A	0.651324	5.7587	0.0949056	0.758031	0.999978
CIAO2B	-1.00315	5.93394	0.28324	0.594586	0.999978
CIAO3	-1.51148	5.14947	0.649632	0.420244	0.999978
CIAPIN1	-0.553455	5.13317	0.0803868	0.776774	0.999978
CIB1	-1.73785	6.57731	0.91937	0.33764	0.999978
CIC	-1.13286	7.39462	0.280765	0.5962	0.999978
CIDEB	2.79617	5.27114	1.71499	0.19034	0.999978
CIITA	-2.62117	7.90127	1.60951	0.204561	0.999978
CINP	0.255631	4.8496	0.0168091	0.896843	0.999978
CIPC	2.0279	3.65252	0.939915	0.3323	0.999978
CIR1	1.55862	6.22953	0.736913	0.390651	0.999978
CIRBP	0.745903	8.33419	0.138941	0.709336	0.999978
CISD2	-1.8783	5.55321	0.558646	0.454806	0.999978
CISD3	0.443881	4.30842	0.0474743	0.827518	0.999978
CISH	-5.33502	6.64522	5.52871	0.0187069	0.999978
CITED2	-1.10045	5.58465	0.292717	0.588485	0.999978
CITED4	-3.01665	3.92828	1.60984	0.204514	0.999978
CIZ1	-1.64694	6.61216	0.856149	0.354819	0.999978
CKAP4	-1.96953	8.14438	0.822944	0.364321	0.999978
CKAP5	0.0432529	4.30987	0.000445074	0.983168	0.999978
CKLF	0.546811	5.92871	0.0919762	0.76168	0.999978
CKS1B	-2.53379	3.73601	1.56337	0.211172	0.999978
CKS2	-1.1525	3.83849	0.155959	0.692905	0.999978
CLASP1	0.7122	5.56336	0.124791	0.723895	0.999978
CLASP2	1.27468	4.37313	0.36481	0.545847	0.999978
CLASRP	0.106606	7.07246	0.00323728	0.954627	0.999978
CLC	-1.8794	5.96799	1.11716	0.290532	0.999978
CLCC1	-0.502876	3.54173	0.0600761	0.806376	0.999978
CLCN3	-1.38191	4.98581	0.346989	0.555823	0.999978
CLCN6	0.715513	4.44037	0.122627	0.726203	0.999978
CLCN7	0.513324	7.3016	0.0739843	0.785622	0.999978
CLDN15	-1.40074	5.80061	0.441174	0.506556	0.999978
CLDND1	0.78952	5.81266	0.187791	0.664762	0.999978
CLEC10A	-0.479759	3.62634	0.0198864	0.887855	0.999978
CLEC12A	1.68489	7.78193	0.598461	0.439166	0.999978
CLEC16A	-0.88971	5.42829	0.208008	0.648333	0.999978
CLEC17A	-2.34882	4.27279	1.20743	0.271841	0.999978
CLEC2B	1.71579	7.16853	0.88728	0.346215	0.999978
CLEC2D	1.20606	6.47957	0.383169	0.535912	0.999978
CLEC4A	-1.32392	5.94718	0.521307	0.470284	0.999978
CLEC4D	-1.29797	7.40633	0.400468	0.526848	0.999978
CLEC4E	-0.864185	8.48882	0.185654	0.666559	0.999978
CLEC5A	0.824914	5.53328	0.15768	0.691301	0.999978
CLEC7A	1.74441	7.02317	0.573344	0.448933	0.999978
CLIC1	2.21647	5.21344	1.29968	0.254272	0.999978
CLIC4	-0.829784	5.67473	0.171367	0.6789	0.999978
CLINT1	0.424029	5.7033	0.0524726	0.818815	0.999978
CLIP1	0.267668	5.90359	0.022694	0.880256	0.999978
CLIP2	-0.948962	4.90177	0.237538	0.62599	0.999978
CLIP4	4.82615	4.34508	3.80536	0.0510889	0.999978
CLK1	1.0049	6.8787	0.159262	0.689837	0.999978
CLK2	-0.416649	5.0672	0.049498	0.823939	0.999978
CLK3	-0.667598	7.3979	0.131497	0.716885	0.999978
CLK4	2.06122	5.55328	0.830015	0.362268	0.999978
CLMN	2.18565	5.00755	1.03158	0.309789	0.999978
CLN3	-0.613098	6.22743	0.106823	0.74379	0.999978
CLN5	2.06157	4.07283	0.95554	0.328313	0.999978
CLN6	0.539594	5.21715	0.0847634	0.770943	0.999978
CLN8	0.28283	4.12336	0.019401	0.889223	0.999978
CLN8-AS1	-3.02746	4.02052	2.00633	0.156644	0.999978
CLNS1A	-0.0908775	5.29356	0.00182076	0.965964	0.999978
CLP1	-0.367104	4.46071	0.034147	0.853395	0.999978
CLPB	-1.49273	4.54557	0.493661	0.482299	0.999978
CLPP	-1.41532	5.79858	0.594969	0.440504	0.999978
CLPTM1	-2.05985	6.18471	1.24049	0.265377	0.999978
CLPTM1L	-1.78371	6.37811	1.01018	0.31486	0.999978
CLPX	-0.671922	4.90741	0.0822677	0.774247	0.999978
CLSTN1	-0.14896	5.92781	0.00685251	0.934027	0.999978
CLSTN3	0.371378	5.49089	0.0352149	0.851146	0.999978
CLTA	-0.138801	6.76971	0.00463586	0.945716	0.999978
CLTB	-0.135157	6.91382	0.00470954	0.945287	0.999978
CLTC	0.156913	7.21757	0.0070391	0.933136	0.999978
CLTCL1	-2.49306	3.5707	1.43117	0.231574	0.999978
CLU	-4.45996	7.30236	5.77596	0.0162468	0.999978
CLUH	-1.43023	5.53262	0.537089	0.463641	0.999978
CMAHP	1.44812	4.5558	0.52056	0.470603	0.999978
CMAS	1.87934	4.95897	0.498108	0.480332	0.999978
CMC1	0.648684	3.59258	0.0832575	0.772931	0.999978
CMC2	0.961383	4.55608	0.218573	0.640129	0.999978
CMIP	-1.59235	6.81644	0.679881	0.409628	0.999978
CMKLR1	3.67505	4.2364	1.28017	0.257868	0.999978
CMPK1	1.06056	5.84674	0.254637	0.613829	0.999978
CMPK2	2.21233	5.93858	0.477904	0.489373	0.999978
CMTM1	-0.364296	4.08081	0.0304724	0.861423	0.999978
CMTM2	-1.64311	7.05293	0.797773	0.37176	0.999978
CMTM3	-0.935541	6.52843	0.279415	0.597085	0.999978
CMTM4	-1.59721	3.49267	0.60721	0.43584	0.999978
CMTM5	-8.96714	3.7938	12.9532	0.00031937	0.451497
CMTM6	-0.1701	8.61624	0.00748374	0.931062	0.999978
CMTM7	-2.13661	5.63646	1.09713	0.294897	0.999978
CMTR1	1.12306	7.33663	0.330214	0.565533	0.999978
CNBP	0.486479	8.3126	0.0623223	0.802862	0.999978
CNDP2	-0.201024	7.72293	0.0106295	0.917884	0.999978
CNEP1R1	0.159217	4.60987	0.00535574	0.941661	0.999978
CNIH1	2.1934	4.78966	1.14258	0.285107	0.999978
CNIH4	1.01431	6.67025	0.305326	0.580563	0.999978
CNN2	-1.60386	9.36122	0.577491	0.447298	0.999978
CNNM3	-2.06505	4.98543	1.02139	0.312189	0.999978
CNNM4	0.799757	3.39962	0.154619	0.69416	0.999978
CNOT1	-0.562547	7.08268	0.079491	0.777988	0.999978
CNOT10	0.307447	4.40409	0.024705	0.875104	0.999978
CNOT11	-1.80269	5.10843	0.94295	0.33152	0.999978
CNOT2	0.591985	5.1516	0.093368	0.759938	0.999978
CNOT3	-0.732718	3.7528	0.12564	0.722996	0.999978
CNOT4	0.603321	3.89066	0.0711883	0.789614	0.999978
CNOT6	0.315562	5.00605	0.023573	0.877976	0.999978
CNOT6L	1.2669	6.04917	0.434172	0.509949	0.999978
CNOT7	1.22343	5.64781	0.368823	0.543646	0.999978
CNOT8	1.81882	6.82552	0.867736	0.351583	0.999978
CNOT9	0.242621	5.67233	0.0181693	0.892775	0.999978
CNP	-0.832667	6.69376	0.213391	0.644123	0.999978
CNPPD1	-1.49444	8.28946	0.503491	0.47797	0.999978
CNPY2	0.814814	5.82823	0.200367	0.654425	0.999978
CNPY3	0.198637	8.01422	0.0112122	0.915672	0.999978
CNPY4	1.50963	3.63733	0.523235	0.469465	0.999978
CNR2	-2.66063	3.45434	1.28617	0.256755	0.999978
CNST	0.644241	4.97563	0.113774	0.735888	0.999978
CNTRL	1.70661	5.77449	0.876163	0.349255	0.999978
CNTROB	0.207811	5.13266	0.0122193	0.91198	0.999978
COA1	2.26254	5.52284	1.45126	0.228325	0.999978
COA3	-0.770432	4.73533	0.134069	0.714249	0.999978
COA4	-0.0506695	4.7223	0.000634967	0.979897	0.999978
COA5	2.52515	4.42695	1.53271	0.215706	0.999978
COA6	1.02862	4.45773	0.210003	0.646765	0.999978
COA8	-0.399764	4.28932	0.0395345	0.842394	0.999978
COASY	-0.306717	6.65169	0.0270443	0.869376	0.999978
COG1	0.69486	3.86521	0.106645	0.743997	0.999978
COG2	0.45246	4.10911	0.0495054	0.823926	0.999978
COG3	0.839173	4.37159	0.181418	0.670157	0.999978
COG4	-0.608769	6.0197	0.118218	0.730975	0.999978
COG5	2.21548	4.04994	0.977975	0.322699	0.999978
COG6	1.82019	3.25425	0.563512	0.452849	0.999978
COG7	-0.758154	3.9081	0.139668	0.708611	0.999978
COG8	-1.18404	4.16892	0.340724	0.559412	0.999978
COIL	0.795553	3.87617	0.149472	0.69904	0.999978
COL18A1	-1.41484	7.35696	0.580882	0.445967	0.999978
COL6A2	-3.17893	3.64112	2.00924	0.156344	0.999978
COL9A2	2.96322	5.49306	2.53901	0.111064	0.999978
COLGALT1	0.283109	7.67827	0.022424	0.880965	0.999978
COMMD1	0.808044	3.88401	0.166189	0.683521	0.999978
COMMD10	1.02642	3.52548	0.253807	0.614407	0.999978
COMMD2	0.682263	4.4428	0.0956604	0.757101	0.999978
COMMD3	1.09524	5.31029	0.345283	0.556796	0.999978
COMMD4	-1.10761	5.07053	0.316133	0.573941	0.999978
COMMD5	-0.787196	5.4833	0.164551	0.685001	0.999978
COMMD6	-1.10084	6.15467	0.361617	0.54761	0.999978
COMMD7	-0.898896	5.82388	0.226721	0.633966	0.999978
COMMD8	1.95524	4.44332	0.60436	0.436919	0.999978
COMMD9	-1.1037	5.21011	0.35747	0.549915	0.999978
COMT	-1.6516	5.52181	0.509886	0.475188	0.999978
COMTD1	-0.976192	3.64927	0.180243	0.671165	0.999978
COP1	0.893816	6.92439	0.237717	0.62586	0.999978
COPA	0.421029	7.74319	0.0463501	0.829541	0.999978
COPB1	0.690038	6.66763	0.122692	0.726133	0.999978
COPB2	-0.432072	6.52759	0.0500066	0.823052	0.999978
COPE	-1.97223	8.05051	1.0838	0.297849	0.999978
COPG1	-0.089509	6.90581	0.00248645	0.96023	0.999978
COPS2	0.726216	5.59352	0.118627	0.730528	0.999978
COPS3	-0.831854	5.17283	0.171151	0.679091	0.999978
COPS4	-0.406345	4.58991	0.0427516	0.836194	0.999978
COPS5	-0.08002	6.44416	0.00190832	0.965156	0.999978
COPS6	-0.456465	5.74741	0.0659228	0.797368	0.999978
COPS7A	-0.557885	5.69934	0.0915141	0.762261	0.999978
COPS7B	0.0781487	4.9442	0.00166544	0.967448	0.999978
COPS8	0.01582	4.40626	6.34822e-05	0.993643	0.999978
COPS9	-2.35877	5.70286	1.34173	0.24673	0.999978
COPZ1	-1.74315	6.91307	0.918352	0.337908	0.999978
COQ10B	1.58798	5.48353	0.683814	0.408276	0.999978
COQ2	1.76961	3.97704	0.58876	0.442899	0.999978
COQ4	-1.85822	4.40111	0.774242	0.378908	0.999978
COQ5	-0.239916	4.77538	0.0150597	0.902331	0.999978
COQ6	-0.636944	3.40818	0.0988113	0.753261	0.999978
COQ7	0.276184	3.63285	0.0183371	0.892284	0.999978
COQ8A	-0.531847	5.16531	0.0827522	0.773602	0.999978
COQ8B	0.492927	6.14015	0.0612593	0.804517	0.999978
COQ9	-0.042661	4.61454	0.000487136	0.982391	0.999978
CORO1A	-1.06233	10.8356	0.308544	0.578575	0.999978
CORO1B	1.03228	6.89935	0.210566	0.646324	0.999978
CORO1C	0.616961	6.8012	0.0958713	0.756842	0.999978
CORO2A	2.36194	4.90029	1.50739	0.219539	0.999978
CORO7	-1.46004	4.67605	0.473935	0.491182	0.999978
COTL1	-1.10869	10.2422	0.351118	0.553481	0.999978
COX10	-0.838905	3.67508	0.166968	0.682821	0.999978
COX11	1.29023	4.35467	0.413277	0.520311	0.999978
COX14	-0.295673	5.22151	0.0205691	0.885959	0.999978
COX15	0.673081	5.67938	0.128526	0.719966	0.999978
COX16	-0.609951	3.76657	0.0621826	0.803079	0.999978
COX17	0.400541	3.96902	0.0374058	0.846641	0.999978
COX18	-0.292382	3.70969	0.0165745	0.897562	0.999978
COX19	0.665115	5.44241	0.121668	0.727232	0.999978
COX20	0.476405	3.82629	0.0578234	0.80997	0.999978
COX4I1	-1.44198	8.34699	0.525718	0.468413	0.999978
COX5A	-0.273563	5.86733	0.0226148	0.880463	0.999978
COX5B	0.195632	7.22157	0.0109387	0.916703	0.999978
COX6A1	-1.31578	7.50207	0.40243	0.525837	0.999978
COX6B1	-2.11543	7.33124	1.23906	0.265652	0.999978
COX6C	-1.17018	4.40068	0.352774	0.552547	0.999978
COX7A2	-0.0671929	7.51994	0.00114972	0.972951	0.999978
COX7A2L	-0.552866	6.1716	0.0930058	0.76039	0.999978
COX7B	-0.404726	6.36988	0.0499211	0.823201	0.999978
COX7C	0.483908	6.28412	0.0665265	0.796463	0.999978
COX8A	-2.01127	7.15226	0.938265	0.332724	0.999978
CPD	1.33378	7.60294	0.498521	0.480151	0.999978
CPEB2	3.72079	4.29703	2.30852	0.128666	0.999978
CPEB4	-1.51037	6.45825	0.655447	0.418172	0.999978
CPM	3.60178	3.4849	1.87033	0.171437	0.999978
CPNE1	-0.530242	7.8399	0.0795069	0.777967	0.999978
CPNE2	-2.00078	5.11048	0.844375	0.358149	0.999978
CPNE3	1.47068	5.33547	0.582291	0.445416	0.999978
CPNE5	-2.42512	6.52853	1.54522	0.213843	0.999978
CPOX	0.143965	4.22914	0.00355908	0.952428	0.999978
CPPED1	1.16137	7.37455	0.375212	0.540177	0.999978
CPQ	-0.503126	5.61616	0.0716223	0.788989	0.999978
CPSF1	0.589712	5.9726	0.0992199	0.752768	0.999978
CPSF2	1.03888	5.7016	0.290302	0.590027	0.999978
CPSF3	0.0505012	4.2272	0.000562807	0.981073	0.999978
CPSF4	-1.09669	5.16619	0.351027	0.553532	0.999978
CPSF6	-0.307066	5.484	0.0265465	0.870573	0.999978
CPSF7	-0.685567	7.00333	0.129524	0.718926	0.999978
CPT1A	0.0514059	7.06994	0.000626803	0.980026	0.999978
CPT1B	-1.81419	3.89461	0.702881	0.401817	0.999978
CPT2	0.570846	4.03085	0.0821436	0.774413	0.999978
CPTP	-2.14272	5.26302	1.19477	0.27437	0.999978
CPVL	-0.538401	6.01618	0.0261756	0.871472	0.999978
CR1	-2.52703	8.66983	1.70801	0.191244	0.999978
CRACR2A	0.390579	5.00443	0.0313236	0.85952	0.999978
CRACR2B	-1.87915	3.77043	0.738221	0.390231	0.999978
CRADD	-0.721349	3.47376	0.114655	0.734906	0.999978
CRAMP1	-1.14368	5.24329	0.358133	0.549545	0.999978
CRAT	-5.22434	5.58629	7.38185	0.00658853	0.999978
CRBN	-0.246586	5.4674	0.0175937	0.894477	0.999978
CRCP	0.815624	5.35806	0.197555	0.656702	0.999978
CREB1	-0.425138	6.05211	0.048774	0.825211	0.999978
CREB3	-0.785597	5.63259	0.186629	0.665737	0.999978
CREB3L2	0.761639	4.7432	0.147595	0.700844	0.999978
CREB5	-0.769954	6.7751	0.162198	0.687141	0.999978
CREBBP	-0.0633475	7.05845	0.000886546	0.976247	0.999978
CREBL2	1.45766	5.04531	0.408664	0.522648	0.999978
CREBRF	1.27773	6.6497	0.45047	0.502112	0.999978
CREBZF	1.33066	5.342	0.467464	0.494156	0.999978
CREG1	-0.466611	6.80625	0.0403336	0.84083	0.999978
CRELD1	-0.584819	5.37133	0.0963342	0.756274	0.999978
CRELD2	-1.3328	6.70996	0.459061	0.498063	0.999978
CREM	1.22696	4.62476	0.40457	0.524738	0.999978
CRIP1	-0.847047	7.45135	0.152071	0.696564	0.999978
CRIPT	-0.243928	3.69038	0.0147471	0.903344	0.999978
CRISP3	-7.39069	4.12997	6.10172	0.013505	0.999978
CRISPLD2	-1.70526	6.83859	0.702997	0.401778	0.999978
CRK	-0.0290731	5.57778	0.000230053	0.987899	0.999978
CRKL	-1.73698	6.58251	0.862403	0.353067	0.999978
CRLF3	1.58999	6.34999	0.626166	0.428765	0.999978
CRLS1	1.14396	4.62915	0.245124	0.62053	0.999978
CRNKL1	0.393766	5.22537	0.0401896	0.84111	0.999978
CROCC	-0.369231	5.12787	0.0360662	0.849379	0.999978
CROCCP2	-0.590239	5.82331	0.108304	0.742083	0.999978
CROCCP3	-0.0939581	3.52314	0.00217776	0.962779	0.999978
CRTAP	-0.701288	5.52541	0.141599	0.706696	0.999978
CRTC1	-1.44603	5.10856	0.392187	0.531152	0.999978
CRTC2	-1.53171	6.62382	0.621992	0.430308	0.999978
CRTC3	-1.38948	6.09967	0.485643	0.485878	0.999978
CRY2	0.935545	5.13433	0.238685	0.625158	0.999978
CRYBB2P1	0.168115	3.64435	0.00700928	0.933278	0.999978
CRYBG1	0.507545	6.85195	0.0733442	0.786528	0.999978
CRYL1	0.235092	3.51321	0.0113715	0.915077	0.999978
CRYZ	0.816866	3.83375	0.147665	0.700776	0.999978
CS	-1.83085	6.15879	1.03045	0.310053	0.999978
CSAD	-1.05076	6.51759	0.33458	0.562975	0.999978
CSDE1	-0.251793	8.38533	0.0129323	0.90946	0.999978
CSE1L	0.341852	4.84218	0.0270911	0.869264	0.999978
CSF1	-3.37252	4.724	2.74674	0.0974527	0.999978
CSF1R	1.99877	7.15793	0.580224	0.446225	0.999978
CSF2RA	0.0174125	5.81004	7.92411e-05	0.992898	0.999978
CSF2RA_1	0.504488	5.94479	0.0724713	0.787772	0.999978
CSF2RB	-2.56925	10.4666	1.72876	0.18857	0.999978
CSF3R	-0.63602	11.4349	0.0951405	0.757741	0.999978
CSGALNACT1	0.264645	5.33644	0.0194733	0.889018	0.999978
CSGALNACT2	3.77088	6.39516	3.76845	0.052228	0.999978
CSK	-1.05117	9.12985	0.306662	0.579736	0.999978
CSNK1A1	0.663118	7.34889	0.118697	0.730452	0.999978
CSNK1D	-0.452017	8.25727	0.0561814	0.812636	0.999978
CSNK1G1	0.514365	4.9182	0.065725	0.797666	0.999978
CSNK1G2	0.0149829	8.20873	5.25783e-05	0.994215	0.999978
CSNK1G3	2.00388	4.09693	0.824832	0.363771	0.999978
CSNK2A1	-0.127834	5.73183	0.00494447	0.943941	0.999978
CSNK2A2	-0.744233	4.14256	0.137935	0.710343	0.999978
CSNK2B	-0.556622	4.27768	0.0749349	0.784283	0.999978
CSPP1	2.30498	3.58601	1.23831	0.265797	0.999978
CSRNP1	-2.3305	7.96635	0.706991	0.400445	0.999978
CSRNP2	-0.341583	4.54929	0.0298654	0.862796	0.999978
CSRP1	1.65502	6.67272	0.784968	0.375626	0.999978
CST3	-0.196846	7.97637	0.00715307	0.932599	0.999978
CST7	0.644242	7.40561	0.0561972	0.812611	0.999978
CSTA	0.371033	6.8597	0.0412746	0.839009	0.999978
CSTB	-1.37849	6.45069	0.50729	0.476314	0.999978
CSTF1	-0.114963	4.31253	0.00301791	0.95619	0.999978
CSTF2	0.100891	3.67777	0.00216097	0.962923	0.999978
CSTF2T	-1.49322	5.18066	0.58708	0.443551	0.999978
CSTF3	0.211288	3.93838	0.0105873	0.918047	0.999978
CTBP1	-0.786242	7.94431	0.171351	0.678914	0.999978
CTBP1-DT	-0.045025	3.30857	0.000490767	0.982326	0.999978
CTBP2	0.691882	6.08055	0.150645	0.697919	0.999978
CTBS	1.18809	5.44297	0.399299	0.527451	0.999978
CTC1	-0.922969	6.97176	0.190673	0.662357	0.999978
CTCF	-1.16174	5.08395	0.369214	0.543433	0.999978
CTDNEP1	-1.37024	7.18242	0.573485	0.448877	0.999978
CTDP1	0.3509	6.47001	0.0337492	0.854241	0.999978
CTDSP1	-1.27507	8.69855	0.417282	0.518296	0.999978
CTDSP2	-1.76655	8.18311	0.807288	0.368923	0.999978
CTDSPL	-4.85623	3.6744	4.81877	0.0281514	0.999978
CTDSPL2	1.82167	3.85767	0.648666	0.42059	0.999978
CTLA4	-0.950755	3.64668	0.171848	0.678475	0.999978
CTNNA1	-0.449657	6.16263	0.041399	0.83877	0.999978
CTNNB1	1.16204	7.19448	0.353554	0.552108	0.999978
CTNNBIP1	0.136076	4.26517	0.00400402	0.949546	0.999978
CTNNBL1	-0.0991015	5.34742	0.00272157	0.958394	0.999978
CTNS	-1.68449	4.3224	0.686417	0.407386	0.999978
CTPS1	0.34848	4.64785	0.0311185	0.859976	0.999978
CTR9	0.130835	5.38235	0.00463864	0.9457	0.999978
CTRL	0.192089	4.97371	0.010292	0.919194	0.999978
CTSA	-2.55556	7.83594	1.76489	0.184015	0.999978
CTSB	0.096141	9.74158	0.00198092	0.9645	0.999978
CTSC	2.02287	7.17977	1.02497	0.311343	0.999978
CTSD	0.218057	10.0026	0.0135124	0.90746	0.999978
CTSH	-0.724406	8.7267	0.134435	0.713877	0.999978
CTSL	5.12706	7.2045	4.27509	0.0386749	0.999978
CTSS	0.679005	10.3193	0.113718	0.735951	0.999978
CTSW	-0.415273	5.56258	0.0473251	0.827785	0.999978
CTSZ	-1.91217	8.33227	1.00106	0.317054	0.999978
CTU1	-1.48975	4.5191	0.575273	0.448171	0.999978
CTU2	-1.52108	4.48494	0.544761	0.460466	0.999978
CUEDC1	4.30253	4.92568	4.66112	0.030853	0.999978
CUEDC2	0.610034	6.08875	0.0788601	0.778848	0.999978
CUL1	-1.59248	5.17674	0.621886	0.430347	0.999978
CUL2	-0.0322892	4.14828	0.000230616	0.987884	0.999978
CUL3	0.240964	6.22837	0.0156688	0.900385	0.999978
CUL4A	-0.202961	5.90418	0.011752	0.913673	0.999978
CUL4B	1.48889	5.52735	0.612164	0.433974	0.999978
CUL5	1.33304	4.3939	0.368421	0.543866	0.999978
CUL7	1.04126	5.00676	0.305872	0.580224	0.999978
CUL9	-0.312497	5.88473	0.0266167	0.870403	0.999978
CUTA	-0.551935	5.79062	0.0840471	0.771886	0.999978
CUTALP	0.464409	6.46161	0.0684046	0.793674	0.999978
CUTC	1.15762	4.95218	0.335328	0.562538	0.999978
CUX1	-0.886882	7.36744	0.2109	0.646063	0.999978
CWC15	0.808103	5.54633	0.192641	0.660727	0.999978
CWC22	0.498463	3.87556	0.0499011	0.823236	0.999978
CWC25	0.225112	5.12091	0.0140874	0.905521	0.999978
CWC27	0.570345	3.65179	0.0795016	0.777974	0.999978
CWF19L1	0.900565	5.6309	0.248307	0.618269	0.999978
CWF19L2	1.37754	4.50899	0.467731	0.494033	0.999978
CX3CR1	-0.520744	6.48875	0.0822305	0.774297	0.999978
CXCL1	0.356927	4.04148	0.0137152	0.906771	0.999978
CXCL16	-1.82512	7.03788	0.767453	0.381006	0.999978
CXCL8	-2.68162	6.33623	0.410109	0.521914	0.999978
CXCR1	-0.0985089	9.15141	0.00216855	0.962858	0.999978
CXCR2	-0.264327	8.69254	0.0168483	0.896724	0.999978
CXCR2P1	1.98529	3.61698	0.743521	0.388535	0.999978
CXCR4	1.39035	7.93858	0.540553	0.462204	0.999978
CXCR5	-3.69695	4.63371	1.91875	0.165995	0.999978
CXorf38	1.64884	6.05371	0.776297	0.378276	0.999978
CXXC1	0.538779	6.84434	0.0901506	0.763986	0.999978
CXXC5	-2.37705	5.11575	1.61986	0.203111	0.999978
CYB561	0.788494	4.40498	0.12321	0.725579	0.999978
CYB561A3	-2.89676	7.00798	2.58545	0.10785	0.999978
CYB561D1	-0.670049	6.2883	0.13426	0.714055	0.999978
CYB561D2	-1.30384	5.31809	0.435571	0.509268	0.999978
CYB5A	-1.15434	3.67962	0.252655	0.615212	0.999978
CYB5B	-0.391229	5.50376	0.0454415	0.831194	0.999978
CYB5D1	-0.430585	3.83166	0.0299437	0.862618	0.999978
CYB5R1	-0.168823	5.40981	0.00857156	0.926235	0.999978
CYB5R3	-3.98181	6.70393	4.90705	0.0267473	0.999978
CYB5R4	2.18547	6.60893	1.37626	0.24074	0.999978
CYBA	-0.115964	10.4694	0.00346823	0.953038	0.999978
CYBB	0.378245	9.36268	0.0366122	0.848257	0.999978
CYBC1	-1.38302	9.86506	0.486019	0.485708	0.999978
CYBRD1	2.01822	4.07356	0.521343	0.470269	0.999978
CYC1	-0.754523	6.80872	0.162923	0.686479	0.999978
CYCS	-0.639627	5.0863	0.107555	0.742945	0.999978
CYFIP1	1.30053	4.59436	0.277595	0.598282	0.999978
CYFIP2	-1.1301	8.00775	0.222246	0.637334	0.999978
CYHR1	-1.7511	6.35179	0.882747	0.34745	0.999978
CYLD	-0.762854	7.82157	0.163279	0.686156	0.999978
CYP1B1	0.895202	6.34621	0.0854584	0.770032	0.999978
CYP20A1	-0.512188	5.00904	0.074603	0.784749	0.999978
CYP27A1	-4.59615	5.19153	4.65932	0.0308855	0.999978
CYP2R1	2.2569	3.91774	1.28229	0.257474	0.999978
CYP4F3	-0.0484669	7.70236	0.000420713	0.983636	0.999978
CYP4V2	1.43167	3.74864	0.446254	0.504119	0.999978
CYP51A1	-1.91649	4.78897	0.876148	0.349259	0.999978
CYREN	-0.836853	5.61757	0.216845	0.641454	0.999978
CYRIA	1.25354	5.94628	0.401668	0.526229	0.999978
CYRIB	1.85252	8.19659	0.94304	0.331497	0.999978
CYSLTR1	0.839224	3.81366	0.142194	0.70611	0.999978
CYSTM1	0.586457	7.40532	0.0704164	0.790731	0.999978
CYTH1	0.836663	8.78806	0.196362	0.657674	0.999978
CYTH2	0.57568	6.78796	0.1026	0.748731	0.999978
CYTH4	-0.784066	9.74832	0.146631	0.701776	0.999978
CYTIP	1.97165	7.75283	1.08653	0.297242	0.999978
CYTOR	1.40231	5.69593	0.573092	0.449033	0.999978
CZIB	0.984278	4.97726	0.246773	0.619357	0.999978
D2HGDH	-0.8112	4.68467	0.161018	0.688221	0.999978
DAAM1	-0.264001	3.6159	0.0168484	0.896723	0.999978
DAB2	0.676388	3.82218	0.110154	0.739969	0.999978
DAD1	-0.891984	6.70909	0.242412	0.622469	0.999978
DAG1	0.82601	3.66629	0.169428	0.68062	0.999978
DAGLB	1.19016	5.41475	0.431576	0.511217	0.999978
DALRD3	0.707321	4.98212	0.130591	0.71782	0.999978
DANCR	-2.29603	3.64956	0.90267	0.342067	0.999978
DAP	-2.10641	6.39693	1.20976	0.27138	0.999978
DAP3	-0.174101	6.22235	0.00932149	0.923085	0.999978
DAPK1	0.999147	5.15326	0.243617	0.621606	0.999978
DAPK2	-0.223203	6.36213	0.0106479	0.917813	0.999978
DAPK3	-0.822772	5.70513	0.203273	0.652092	0.999978
DAPP1	-1.22106	7.21206	0.416693	0.518592	0.999978
DARS1	1.5144	4.88598	0.558017	0.45506	0.999978
DAXX	-1.69025	4.73941	0.758713	0.383731	0.999978
DAZAP1	1.01583	7.56262	0.29874	0.584673	0.999978
DAZAP2	-0.30577	8.45004	0.024311	0.876096	0.999978
DBF4B	0.472452	3.86093	0.0515981	0.820305	0.999978
DBI	-0.267411	5.7438	0.0189404	0.890538	0.999978
DBN1	-0.652405	5.6187	0.0998776	0.751977	0.999978
DBNL	-0.990867	9.31784	0.262178	0.608628	0.999978
DBP	-1.80842	3.69126	0.812229	0.367462	0.999978
DBT	0.987233	3.9216	0.208335	0.648076	0.999978
DCAF1	0.852106	4.78526	0.171122	0.679116	0.999978
DCAF10	-0.219733	5.55469	0.0132901	0.908221	0.999978
DCAF11	-1.83071	6.92985	0.957136	0.32791	0.999978
DCAF12	-1.62058	8.9285	0.4874	0.485089	0.999978
DCAF13	1.11732	4.85847	0.280038	0.596676	0.999978
DCAF15	0.921235	5.33934	0.243222	0.621889	0.999978
DCAF16	0.789835	4.37118	0.16382	0.685664	0.999978
DCAF17	1.94764	3.3864	0.80149	0.370648	0.999978
DCAF5	0.523502	6.45013	0.0869508	0.76809	0.999978
DCAF6	-0.744349	5.28801	0.118674	0.730477	0.999978
DCAF7	0.171509	6.95835	0.00828295	0.927484	0.999978
DCAF8	-0.950878	6.89055	0.27218	0.601873	0.999978
DCAKD	-1.894	3.79321	0.804429	0.369773	0.999978
DCK	-0.256723	5.14804	0.0111142	0.916039	0.999978
DCLRE1C	2.02689	5.38603	1.16631	0.28016	0.999978
DCP1A	-0.640772	5.64357	0.106833	0.743778	0.999978
DCP2	-0.0543546	6.80299	0.000797484	0.977471	0.999978
DCPS	-1.88029	4.86644	0.982694	0.321535	0.999978
DCTD	-0.617928	5.33569	0.110163	0.739959	0.999978
DCTN1	-1.15372	7.07903	0.399265	0.527469	0.999978
DCTN2	-0.517636	6.26171	0.0838658	0.772125	0.999978
DCTN3	0.813472	6.26174	0.204466	0.65114	0.999978
DCTN4	1.69276	5.5573	0.707967	0.40012	0.999978
DCTN5	-0.191972	6.2424	0.0110935	0.916117	0.999978
DCTN6	3.15927	3.70912	1.82267	0.176996	0.999978
DCTPP1	-0.742476	4.93215	0.151739	0.696879	0.999978
DCUN1D1	-0.134005	5.23128	0.00338938	0.953575	0.999978
DCUN1D2	0.516186	4.19263	0.0622061	0.803042	0.999978
DCUN1D3	-3.36421	4.72543	1.62677	0.20215	0.999978
DCUN1D5	-0.146802	4.24805	0.00487492	0.944336	0.999978
DCXR	-2.45174	6.16082	1.61775	0.203406	0.999978
DDA1	0.379802	5.78318	0.0437986	0.834229	0.999978
DDAH2	0.523331	5.09928	0.0751463	0.783986	0.999978
DDB1	-0.989128	7.29282	0.215888	0.642191	0.999978
DDB2	1.52559	4.35029	0.541591	0.461774	0.999978
DDHD1	1.88989	4.76863	0.901974	0.342253	0.999978
DDHD2	0.241512	3.74634	0.0131153	0.908824	0.999978
DDI2	-1.09554	4.74248	0.250178	0.61695	0.999978
DDIT3	2.23271	5.68282	1.3613	0.243312	0.999978
DDIT4	0.73588	6.09135	0.163681	0.68579	0.999978
DDOST	-0.939117	7.35597	0.265178	0.606585	0.999978
DDRGK1	0.524792	5.3331	0.0723852	0.787895	0.999978
DDT	-2.44658	4.37941	1.41069	0.234941	0.999978
DDX1	0.656638	5.73538	0.103346	0.747851	0.999978
DDX11	-0.0470111	4.55071	0.000569841	0.980955	0.999978
DDX12P	-1.23726	3.66298	0.335015	0.562721	0.999978
DDX17	-0.163052	9.51693	0.00683587	0.934107	0.999978
DDX18	1.5406	5.65666	0.685054	0.407852	0.999978
DDX19A	-1.00504	4.60923	0.26634	0.605798	0.999978
DDX19B	0.559224	4.15707	0.0779256	0.780129	0.999978
DDX21	0.489145	6.60971	0.0712239	0.789563	0.999978
DDX23	-1.8149	6.96324	1.02613	0.31107	0.999978
DDX24	-0.239001	5.6762	0.016779	0.896935	0.999978
DDX27	-0.755595	5.24017	0.160859	0.688367	0.999978
DDX28	1.28575	4.14586	0.396969	0.528659	0.999978
DDX31	-0.635503	3.35588	0.0869588	0.76808	0.999978
DDX39A	-1.06871	6.58187	0.353568	0.5521	0.999978
DDX3X	2.00693	8.42291	1.04961	0.305597	0.999978
DDX3Y	1.99117	5.94857	0.846447	0.357559	0.999978
DDX41	-0.445028	6.03236	0.0629142	0.801948	0.999978
DDX42	0.660462	6.33109	0.138626	0.709651	0.999978
DDX46	0.688132	5.12894	0.127178	0.721376	0.999978
DDX47	-0.435478	4.35329	0.0480341	0.82652	0.999978
DDX49	-1.22368	5.95104	0.466636	0.494539	0.999978
DDX5	0.959409	9.19393	0.25881	0.610939	0.999978
DDX50	2.01995	5.23921	1.13122	0.287515	0.999978
DDX51	-1.22764	4.4252	0.350299	0.553944	0.999978
DDX52	0.0538673	3.45329	0.000709189	0.978754	0.999978
DDX54	-0.50513	6.1412	0.0749087	0.784319	0.999978
DDX55	-1.36193	4.51843	0.477757	0.48944	0.999978
DDX56	-0.816546	5.94791	0.195851	0.658091	0.999978
DDX58	0.638769	7.58013	0.112313	0.737526	0.999978
DDX59	2.0579	4.46931	0.965266	0.325864	0.999978
DDX6	-0.475358	6.93004	0.0531717	0.817633	0.999978
DDX60	3.42025	6.27511	1.68288	0.194542	0.999978
DDX60L	3.12778	7.94128	2.65355	0.103319	0.999978
DEAF1	-0.907767	5.34312	0.21984	0.639162	0.999978
DECR1	1.54674	6.57389	0.67818	0.410214	0.999978
DEDD	-0.863432	5.77464	0.231739	0.630237	0.999978
DEDD2	-1.37856	7.82546	0.327272	0.56727	0.999978
DEF6	-0.487201	7.65203	0.0682655	0.793879	0.999978
DEF8	-1.32465	8.15885	0.436876	0.508634	0.999978
DEFA1	-6.78737	5.16792	12.7868	0.000349069	0.451497
DEFA3	-5.1676	5.12297	5.96642	0.0145809	0.999978
DEGS1	-1.59587	6.20268	0.576259	0.447782	0.999978
DEK	1.58012	6.68704	0.605059	0.436654	0.999978
DELE1	-0.981702	6.19215	0.295678	0.586605	0.999978
DENND10	0.223169	6.03187	0.0144488	0.904322	0.999978
DENND10P1	1.29408	4.07396	0.351331	0.553361	0.999978
DENND11	-0.058867	4.66805	0.000845866	0.976798	0.999978
DENND1A	0.172696	6.22583	0.00920261	0.923576	0.999978
DENND1B	0.768901	4.30741	0.124909	0.72377	0.999978
DENND1C	-1.34826	6.81308	0.503467	0.47798	0.999978
DENND2D	-1.28268	7.1687	0.433438	0.510307	0.999978
DENND3	-0.0682005	9.23738	0.00106178	0.974006	0.999978
DENND3-AS1	2.19568	3.84498	1.19578	0.274166	0.999978
DENND4A	-0.379702	5.4254	0.0296619	0.86326	0.999978
DENND4B	-0.819354	8.52357	0.164186	0.685331	0.999978
DENND4C	1.05815	4.38592	0.25441	0.613987	0.999978
DENND5A	-0.146671	8.61567	0.00517591	0.942647	0.999978
DENND6A	2.06719	4.88547	0.830164	0.362225	0.999978
DENR	0.349382	5.31483	0.0324946	0.856946	0.999978
DEPDC5	1.48456	4.68783	0.55536	0.456136	0.999978
DERA	0.792753	4.04647	0.146962	0.701456	0.999978
DERL1	0.382997	6.01682	0.0435325	0.834726	0.999978
DERL2	-0.118826	5.96405	0.00448368	0.946613	0.999978
DERL3	-4.67889	4.33602	3.90977	0.0480062	0.999978
DESI1	-1.58693	6.34368	0.79339	0.373077	0.999978
DESI2	1.09459	4.30761	0.288105	0.591438	0.999978
DEXI	-3.80919	3.8732	3.37261	0.0662888	0.999978
DFFA	-0.0869903	5.47411	0.00224047	0.962247	0.999978
DFFB	-0.110591	3.55698	0.0030396	0.956033	0.999978
DGAT1	-1.77988	5.93719	0.807239	0.368938	0.999978
DGAT2	-1.84034	6.97675	0.923276	0.336616	0.999978
DGCR2	-0.648789	7.46589	0.124643	0.724052	0.999978
DGCR6L	-1.92245	5.20581	0.882014	0.347651	0.999978
DGCR8	-0.619508	5.20725	0.109661	0.74053	0.999978
DGKA	-0.51849	7.03206	0.0709262	0.789993	0.999978
DGKD	0.186219	7.66451	0.00872963	0.92556	0.999978
DGKE	1.21903	3.7076	0.250247	0.616901	0.999978
DGKQ	-0.213214	5.94629	0.0124652	0.911103	0.999978
DGKZ	-1.06836	7.99297	0.317583	0.573064	0.999978
DGLUCY	-0.0520275	7.39678	0.000806523	0.977344	0.999978
DGUOK	0.986174	5.15049	0.282203	0.595261	0.999978
DHCR24	-1.7804	4.98173	0.840829	0.35916	0.999978
DHCR7	-0.135418	3.7208	0.00374811	0.951183	0.999978
DHDDS	-0.0338309	4.87264	0.000316125	0.985814	0.999978
DHFR	0.153864	4.63393	0.00605924	0.937954	0.999978
DHPS	-0.695787	6.17121	0.151884	0.696742	0.999978
DHRS12	-0.355773	5.5233	0.0380034	0.845436	0.999978
DHRS13	-4.38172	7.01648	5.06808	0.0243703	0.999978
DHRS7	-0.133346	6.4621	0.00455611	0.946184	0.999978
DHRS7B	0.179125	4.25177	0.00795006	0.928952	0.999978
DHRS9	2.53732	6.45907	1.95565	0.161979	0.999978
DHRSX	-1.0475	4.13616	0.264944	0.606744	0.999978
DHRSX_1	-1.04025	4.22989	0.257998	0.611499	0.999978
DHTKD1	0.138784	5.27797	0.00563252	0.940175	0.999978
DHX15	0.4858	6.07716	0.0656711	0.797747	0.999978
DHX16	-1.37085	4.31052	0.463036	0.496209	0.999978
DHX29	0.53673	4.81677	0.0557427	0.813356	0.999978
DHX30	-1.04506	6.37973	0.331285	0.564903	0.999978
DHX33	-0.121496	3.7507	0.0037329	0.951282	0.999978
DHX34	0.511869	7.78822	0.0619177	0.80349	0.999978
DHX35	1.2249	3.47087	0.339791	0.55995	0.999978
DHX36	1.48978	5.18512	0.556984	0.455478	0.999978
DHX37	-0.666846	5.32718	0.126744	0.721832	0.999978
DHX38	-0.425085	6.41938	0.0577053	0.81016	0.999978
DHX40	0.489919	4.80517	0.0559434	0.813026	0.999978
DHX57	1.33764	3.86645	0.421326	0.516276	0.999978
DHX58	2.84153	6.06916	1.8633	0.172244	0.999978
DHX8	-0.1915	6.29829	0.0115989	0.914235	0.999978
DHX9	0.63523	6.87414	0.114908	0.734624	0.999978
DIABLO	0.583688	5.23751	0.0992077	0.752782	0.999978
DIAPH1	0.319242	8.02148	0.0280645	0.866957	0.999978
DIAPH2	2.27663	4.5733	1.23957	0.265553	0.999978
DICER1	1.62107	6.25296	0.782535	0.376367	0.999978
DIDO1	-0.148903	6.97888	0.0065695	0.9354	0.999978
DIP2A	-0.3755	6.58718	0.0407707	0.839981	0.999978
DIP2B	0.921665	6.54921	0.243759	0.621504	0.999978
DIPK2A	0.735515	3.55374	0.075123	0.784019	0.999978
DIS3	0.803705	5.16096	0.180209	0.671194	0.999978
DIS3L	1.10452	4.41699	0.308904	0.578353	0.999978
DIS3L2	-0.00627826	4.44166	9.32496e-06	0.997564	0.999978
DKC1	1.10983	5.0581	0.338646	0.560612	0.999978
DKFZP586I1420	0.630774	3.76224	0.0971339	0.755297	0.999978
DLAT	0.448382	3.87216	0.0397821	0.841907	0.999978
DLD	1.50717	5.58783	0.591787	0.441729	0.999978
DLEU2	1.19643	4.87956	0.392976	0.530739	0.999978
DLG1	1.65709	4.40204	0.680582	0.409386	0.999978
DLG4	-0.13431	4.24706	0.00409876	0.948953	0.999978
DLGAP1-AS1	1.33893	3.80014	0.448913	0.502852	0.999978
DLGAP4	-0.381823	5.69425	0.0329234	0.856016	0.999978
DLST	-0.568534	6.48503	0.0996665	0.75223	0.999978
DMAC1	-0.908491	4.8901	0.216406	0.641792	0.999978
DMAC2	0.162575	5.58918	0.00792338	0.929071	0.999978
DMAC2L	1.02335	4.24962	0.250524	0.616706	0.999978
DMAP1	0.234765	5.15556	0.0158311	0.899873	0.999978
DMPK	-3.24412	5.43287	1.99295	0.158033	0.999978
DMTF1	1.63248	5.72511	0.823317	0.364212	0.999978
DMTN	-2.35712	9.39064	1.342	0.246682	0.999978
DMWD	-3.91041	5.60853	3.44214	0.0635532	0.999978
DMXL1	1.12993	4.27792	0.319734	0.571768	0.999978
DMXL2	-1.12729	6.9857	0.323456	0.569538	0.999978
DNAAF5	-1.62245	3.4951	0.589587	0.442579	0.999978
DNAAF9	1.40889	3.26638	0.423184	0.515352	0.999978
DNAH1	-0.525844	6.4881	0.0606609	0.805454	0.999978
[truncated: 7,182 more rows]

## Sheet: Late vs. Early
Gene	logFC	logCPM	LR	PValue	FDR
AAAS	0.0346626	5.17443	0.0510802	0.821194	0.982502
AACS	0.332067	4.06375	2.95073	0.085839	0.669024
AAGAB	-0.178712	5.58037	0.951115	0.329436	0.859168
AAK1	-0.535197	5.78165	6.39496	0.0114445	0.378491
AAMP	0.289535	6.26124	2.70129	0.100267	0.698375
AAR2	-0.0399748	4.69625	0.0571476	0.811063	0.982463
AARS1	0.00366857	5.93919	0.000227469	0.987967	0.999365
AARS2	-0.17552	4.44966	1.3242	0.249839	0.827686
AASDH	-0.369281	3.36435	5.86386	0.0154548	0.420584
AASDHPPT	0.00925341	3.90666	0.00203395	0.964028	0.998451
AATBC	-0.105435	5.71638	0.0712437	0.789534	0.981477
AATF	0.106654	4.86163	0.230583	0.631092	0.951647
AATK	0.161585	7.65881	0.350403	0.553885	0.934287
ABAT	0.0624549	4.29449	0.101388	0.75017	0.973368
ABCA1	-0.252777	5.98174	1.10095	0.294059	0.847693
ABCA2	-0.00528067	7.84086	0.000453207	0.983015	0.999365
ABCA5	-0.299204	3.64994	2.67454	0.101964	0.698782
ABCA7	-0.0773264	9.26093	0.101877	0.749588	0.973368
ABCB10	0.0851299	3.94983	0.181078	0.670448	0.959144
ABCB6	-0.0421367	3.79014	0.0388612	0.843724	0.985017
ABCB7	-0.241272	4.09915	2.2925	0.130001	0.739784
ABCB8	0.0416622	5.19093	0.043153	0.835437	0.984054
ABCC1	-0.106881	5.52227	0.446208	0.504141	0.914724
ABCC10	-0.203074	5.50524	1.21875	0.269606	0.838402
ABCC3	0.512153	4.37099	4.97911	0.0256551	0.499588
ABCC4	-0.341903	3.97923	1.23689	0.266071	0.838057
ABCC5	-0.203445	5.60102	1.32104	0.250405	0.827686
ABCD1	-0.0258663	5.61555	0.0215003	0.883424	0.991304
ABCD3	0.153563	4.09706	0.880735	0.348001	0.866201
ABCD4	0.0376176	5.29639	0.0644334	0.799621	0.981477
ABCE1	-0.214823	4.48424	1.28109	0.257697	0.83513
ABCF2	0.00654284	4.1532	0.00196998	0.964598	0.998451
ABCF3	0.0211274	5.71224	0.0185928	0.89154	0.992515
ABCG1	-0.395175	5.42131	2.16576	0.141114	0.754306
ABHD10	-0.114026	4.44276	0.405451	0.524287	0.924763
ABHD11	0.146279	3.4552	0.429635	0.512168	0.918984
ABHD12	0.214129	4.4297	1.10068	0.294117	0.847693
ABHD13	0.0868966	4.51748	0.163041	0.686372	0.964577
ABHD14B	-0.0129126	5.25791	0.00388423	0.950305	0.996802
ABHD15	0.0151737	4.5499	0.00972621	0.921439	0.993649
ABHD17A	0.168114	8.11246	0.512012	0.474269	0.914499
ABHD18	-0.262173	4.78816	2.30018	0.129359	0.738254
ABHD2	-0.194663	7.23824	0.605472	0.436498	0.895395
ABHD3	-0.148658	6.46777	0.249662	0.617313	0.948681
ABHD4	0.0145424	5.17978	0.00814686	0.928081	0.995156
ABHD5	0.0405537	5.99813	0.0245418	0.875514	0.989501
ABHD8	0.363639	4.4332	4.19581	0.0405239	0.567027
ABI1	-0.0128888	6.83722	0.0040952	0.948975	0.996518
ABI2	-0.13903	3.75318	0.768139	0.380793	0.884804
ABI3	0.249498	6.51499	1.59817	0.206162	0.803583
ABITRAM	-0.0527567	3.40397	0.087902	0.766861	0.975311
ABL1	0.251711	5.08102	1.6323	0.201386	0.803583
ABL2	-0.349384	4.96529	4.58376	0.0322762	0.529211
ABLIM1	-0.474343	6.85019	4.6756	0.030594	0.520695
ABR	0.0763185	6.55134	0.289398	0.590607	0.945202
ABRACL	0.306637	5.89423	2.94595	0.086093	0.669194
ABRAXAS2	-0.0145191	3.91936	0.0077818	0.929706	0.995711
ABT1	0.0119191	5.9498	0.00558205	0.940443	0.996518
ABTB1	0.0871178	9.90607	0.181365	0.670203	0.959144
ACAA1	0.324463	7.84826	3.28866	0.06976	0.63993
ACAA2	0.520827	5.6525	10.7351	0.00105122	0.197243
ACACA	-0.338393	3.66152	2.53081	0.111643	0.708909
ACAD10	-0.173821	4.98538	1.1458	0.28443	0.843264
ACAD8	0.157071	5.03096	0.984206	0.321163	0.854976
ACAD9	0.0351634	4.72174	0.0588238	0.808365	0.982463
ACADM	0.115929	4.6302	0.493506	0.482368	0.914499
ACADS	0.136018	4.56113	0.397365	0.528453	0.925947
ACADVL	0.487755	8.49022	6.45566	0.01106	0.375
ACAP1	0.115458	8.62414	0.357004	0.550175	0.932964
ACAP2	-0.086481	6.76582	0.154671	0.694111	0.96582
ACAP3	0.122551	6.36235	0.408532	0.522716	0.923604
ACAT1	-0.144036	4.53923	0.791323	0.3737	0.877595
ACAT2	0.22049	4.80592	1.40061	0.236622	0.816033
ACBD3	0.0851392	5.20145	0.17311	0.677363	0.96169
ACBD4	-0.210048	4.4362	0.687014	0.407182	0.887982
ACBD5	0.0719365	4.38643	0.139636	0.708643	0.970643
ACBD6	-0.1857	4.11447	1.1924	0.274846	0.840555
ACD	0.0831224	4.6932	0.228653	0.632525	0.951647
ACER3	0.00342627	5.27943	0.000176452	0.989402	0.999365
ACIN1	-0.248821	8.05472	2.91074	0.0879916	0.670432
ACLY	-0.0226827	6.42408	0.013031	0.909116	0.992515
ACO2	0.219225	6.30337	1.16384	0.280671	0.842084
ACOT13	-0.180685	3.43641	1.5359	0.21523	0.805862
ACOT7	0.380935	4.25898	4.27737	0.0386231	0.559912
ACOT8	0.280275	5.32978	1.51924	0.217734	0.808374
ACOT9	-0.14388	6.32262	0.635867	0.425211	0.892721
ACOX1	-0.0600501	6.80789	0.119152	0.729956	0.971717
ACOX3	-0.137342	4.3105	0.81558	0.366476	0.875346
ACP1	-0.0131911	5.80027	0.0052356	0.942317	0.996518
ACP2	0.175394	5.33324	0.719352	0.396356	0.886626
ACP3	-0.0253449	4.40692	0.0116073	0.914204	0.992515
ACP5	0.127508	6.03102	0.161313	0.68795	0.96474
ACP6	-0.269778	4.42826	0.818611	0.365587	0.875346
ACRBP	-0.17137	4.99464	0.483977	0.486626	0.914499
ACSF2	-0.0201723	3.95464	0.00828145	0.927491	0.995156
ACSF3	-0.154132	6.07308	0.814591	0.366766	0.875504
ACSL1	0.00484373	11.0379	0.000160534	0.989891	0.999365
ACSL3	-0.164259	5.36636	0.626476	0.428651	0.892923
ACSL4	0.22172	7.14323	0.496109	0.481215	0.914499
ACSL5	-0.0546598	6.33752	0.113336	0.736378	0.971717
ACSL6	-0.473177	4.15193	2.97995	0.0843017	0.663969
ACSS1	0.0762962	6.52612	0.183409	0.66846	0.958341
ACSS2	0.190615	5.45219	1.24268	0.264956	0.837406
ACTB	0.285646	11.5461	2.14362	0.143163	0.756071
ACTG1	0.216024	10.4467	1.34611	0.245959	0.82347
ACTL6A	-0.0334114	4.33503	0.0432742	0.83521	0.984054
ACTN1	-0.0938675	8.13681	0.143602	0.704726	0.969866
ACTN4	0.234337	6.88979	1.78652	0.181351	0.795628
ACTR10	-0.00128405	5.34216	8.27628e-05	0.992741	0.999365
ACTR1A	0.141735	7.4692	0.916332	0.33844	0.862422
ACTR1B	0.216098	6.31313	1.38263	0.239654	0.818851
ACTR2	0.127698	9.12282	0.267838	0.604786	0.946211
ACTR3	0.0828682	8.65385	0.152812	0.695863	0.966867
ACTR3C	-0.617968	3.67417	8.40827	0.00373518	0.261748
ACTR5	-0.0362195	4.15135	0.0625813	0.802462	0.982034
ACTR6	-0.0523105	4.72592	0.0979476	0.754307	0.973368
ACTR8	-0.151367	5.03632	0.970788	0.324484	0.854976
ACVR1B	0.201134	5.97925	1.25072	0.263415	0.836971
ADA	0.336324	6.01393	1.59901	0.206044	0.803583
ADA2	-0.394179	6.89591	1.99923	0.157379	0.772848
ADAM10	0.118005	6.98419	0.442294	0.506017	0.915631
ADAM15	0.649671	6.33574	15.029	0.000105871	0.118292
ADAM17	-0.0923514	6.1611	0.243877	0.62142	0.950076
ADAM19	0.0739816	7.91777	0.119332	0.72976	0.971717
ADAM28	-0.370861	3.87772	1.78905	0.181042	0.795628
ADAM8	0.430417	9.77912	3.13469	0.0766431	0.647039
ADAM9	0.3145	4.77178	1.00036	0.317224	0.854976
ADAMTSL4	0.237265	6.4375	0.970789	0.324483	0.854976
ADAMTSL4-AS1	-0.205583	5.73903	0.63605	0.425145	0.892721
ADAMTSL4-AS2	-0.431784	4.55797	2.11658	0.145712	0.75838
ADAP1	0.334981	7.54748	2.60917	0.106247	0.700241
ADAP2	0.18524	5.191	0.733457	0.391765	0.886576
ADAR	-0.35328	10.1243	1.80814	0.178732	0.791489
ADARB1	-0.00691804	5.14669	0.00193708	0.964895	0.998451
ADAT1	-0.297774	4.93097	3.15763	0.0755727	0.645589
ADCK2	0.364546	5.02286	5.22423	0.0222744	0.479975
ADCK5	0.228945	4.18713	1.13217	0.287313	0.845839
ADCY10P1	-0.36605	4.24835	2.26232	0.132555	0.744225
ADCY3	0.472702	6.77936	2.70463	0.100057	0.698375
ADCY4	-0.303429	3.60809	1.23355	0.266717	0.838402
ADCY7	-0.0660941	8.16613	0.0868088	0.768274	0.975594
ADD1	0.0983899	8.28136	0.19514	0.658673	0.955268
ADD2	-0.219924	4.52149	1.60522	0.205165	0.803583
ADD3	-0.117265	7.14782	0.482861	0.487129	0.914499
ADGRE1	0.46721	8.46042	1.85348	0.173379	0.786033
ADGRE2	0.0865631	7.82231	0.174182	0.676422	0.96169
ADGRE3	-0.218502	5.86391	0.573919	0.448706	0.903702
ADGRE5	0.104207	9.67877	0.203898	0.651593	0.954062
ADGRG1	0.0757464	4.42137	0.0648965	0.798918	0.981477
ADGRG3	0.194276	9.23385	0.268625	0.604256	0.946211
ADGRG5	0.0340062	4.348	0.0141228	0.905402	0.992515
ADH5	0.0533247	5.77399	0.134604	0.713705	0.971554
ADI1	0.155714	4.91572	0.937461	0.332932	0.860533
ADIPOR1	-0.073133	9.31042	0.0474107	0.827632	0.983925
ADIPOR2	-0.0685643	5.39396	0.219622	0.639328	0.952196
ADK	-0.0676414	3.55054	0.0968344	0.755662	0.973368
ADM	0.393391	7.78377	1.51124	0.21895	0.810264
ADNP	-0.172925	5.54671	1.05571	0.304196	0.851819
ADNP2	-0.125338	4.14117	0.486339	0.485565	0.914499
ADO	0.139759	4.19362	0.688697	0.406608	0.887982
ADPGK	-0.0928536	7.63668	0.33555	0.562409	0.935556
ADPRH	-0.0916026	4.14529	0.123807	0.724941	0.971717
ADPRS	0.0593801	6.2249	0.124319	0.724397	0.971717
ADRM1	0.395942	6.92461	7.13253	0.00756979	0.323705
ADSL	0.0060628	6.0409	0.00172354	0.966885	0.998882
ADSS2	-0.0329562	5.10062	0.02408	0.876682	0.989501
AEBP2	-0.132951	3.99024	0.680334	0.409472	0.888264
AEN	0.0882005	5.40838	0.269815	0.603456	0.946211
AFF1	-0.507388	7.13469	2.81755	0.0932387	0.68677
AFF3	-0.513889	4.31317	1.9328	0.164452	0.778202
AFF4	-0.158342	5.45083	1.01043	0.3148	0.854976
AFG3L1P	-0.315944	4.31439	4.12167	0.0423374	0.572747
AFG3L2	0.0698316	5.06929	0.10831	0.742077	0.971717
AFTPH	-0.186759	6.6248	1.20742	0.271844	0.838402
AGA	0.032695	3.89365	0.0275033	0.868282	0.989501
AGAP2	-0.0726886	7.10476	0.134864	0.713442	0.971554
AGAP3	0.492854	5.70369	7.01443	0.00808553	0.336373
AGBL5	0.189427	3.79021	1.03236	0.309604	0.851819
AGER	0.227855	4.51017	1.28718	0.256569	0.833527
AGFG1	0.159105	7.10296	0.466589	0.494561	0.914724
AGFG2	-0.168174	4.23556	0.570391	0.450103	0.903866
AGGF1	-0.0300014	4.73811	0.0448929	0.832201	0.98393
AGK	-0.0627175	3.61599	0.126887	0.721682	0.971717
AGO1	-0.162618	5.86631	0.880151	0.34816	0.866201
AGO2	-0.20509	6.61777	1.52294	0.217176	0.807079
AGO3	-0.42265	4.86972	4.96819	0.0258177	0.500776
AGO4	-0.23788	7.26534	1.55262	0.21275	0.804616
AGPAT1	0.190919	4.19611	0.503543	0.477947	0.914499
AGPAT2	0.286962	6.47798	1.69567	0.192855	0.803334
AGPAT3	0.103914	7.57465	0.296287	0.58622	0.944652
AGPAT4	0.0467531	4.54634	0.107718	0.742757	0.971717
AGPS	0.0395866	4.88563	0.0566636	0.811849	0.982463
AGRN	-0.567918	4.69637	2.14939	0.142627	0.756071
AGTPBP1	-0.172743	6.62304	1.40089	0.236574	0.816033
AGTRAP	0.152732	8.29058	0.276471	0.599024	0.946211
AHCTF1	-0.0375149	5.8051	0.039156	0.84314	0.985017
AHCY	0.352838	5.66979	3.76298	0.052399	0.594191
AHCYL1	-0.0947533	5.87765	0.476604	0.489965	0.914724
AHCYL2	-0.162902	3.64005	0.910193	0.340063	0.862865
AHDC1	-0.00207253	4.09386	0.000136579	0.990676	0.999365
AHNAK	0.143436	9.8886	0.31666	0.573622	0.941339
AHR	0.179004	5.10097	0.48491	0.486207	0.914499
AHSA1	0.156148	7.04556	0.178881	0.672337	0.959501
AHSA2P	-0.220197	6.7173	1.58867	0.207516	0.803583
AHSP	0.131471	6.72445	0.135154	0.713147	0.971554
AIDA	-0.151191	5.47602	0.818644	0.365577	0.875346
AIFM1	-0.000841342	4.30964	1.36711e-05	0.99705	0.999365
AIFM3	0.318174	3.87379	2.73938	0.0979028	0.694
AIG1	0.264697	4.18996	2.30174	0.129229	0.737972
AIM2	-0.665621	6.33883	4.66185	0.0308399	0.520695
AIMP1	-0.193747	5.08753	1.49667	0.221185	0.81073
AIMP2	0.232423	3.91645	2.73784	0.0979969	0.694132
AIP	0.20016	7.22989	1.20926	0.271478	0.838402
AK1	-0.152195	5.88563	0.502703	0.478315	0.914499
AK2	0.20366	7.16146	2.28418	0.130699	0.740844
AK3	-0.124394	4.28183	0.560091	0.454224	0.905731
AKAP1	-0.0705653	4.62742	0.0886519	0.765898	0.974732
AKAP10	-0.150815	5.44386	0.680626	0.409371	0.888264
AKAP11	-0.244319	4.68994	1.73363	0.187948	0.801854
AKAP13	-0.38912	8.97699	2.9403	0.0863945	0.670432
AKAP17A	0.0124504	6.5753	0.0043458	0.947439	0.996518
AKAP17A_1	0.0134483	6.61045	0.00498118	0.943734	0.996518
AKAP8	-0.0032002	5.2501	0.00047161	0.982674	0.999365
AKAP8L	0.0765343	6.20915	0.201124	0.653815	0.954062
AKAP9	-0.664684	5.71362	12.5011	0.000406707	0.162691
AKIRIN1	0.00457963	6.23458	0.000641249	0.979797	0.999365
AKIRIN2	0.0823476	6.19435	0.143227	0.705093	0.969866
AKNA	-0.124597	9.19605	0.548835	0.458794	0.909972
AKR1A1	0.205856	6.81606	1.73837	0.187345	0.8016
AKR1B1	0.105176	5.51001	0.311063	0.577028	0.942278
AKR7A2	0.385771	5.28931	3.74795	0.0528725	0.595407
AKT1	0.298574	7.8745	3.76252	0.0524134	0.594191
AKT1S1	0.191826	5.17926	0.873635	0.349951	0.867062
AKT2	0.048662	7.86234	0.0921596	0.761449	0.974466
AKTIP	-0.160031	4.69868	1.11917	0.290098	0.846927
ALAD	0.0618137	5.55848	0.0798087	0.777557	0.978097
ALAS1	0.192155	6.38432	0.454764	0.500081	0.914724
ALAS2	-0.0814243	10.5252	0.0302564	0.86191	0.988908
ALCAM	0.364552	4.12657	3.72847	0.0534925	0.595407
ALDH16A1	0.292527	6.23353	1.83647	0.175365	0.78726
ALDH18A1	0.131472	4.65664	0.30974	0.57784	0.942647
ALDH1A1	-0.370574	3.99925	0.746433	0.387608	0.886576
ALDH2	0.472035	6.93458	2.42006	0.11979	0.726485
ALDH3A2	-0.100462	4.54418	0.344473	0.557259	0.934287
ALDH3B1	0.303483	6.56658	1.90056	0.168015	0.778202
ALDH4A1	0.517745	3.91445	7.64992	0.00567749	0.312915
ALDH5A1	-0.404072	4.28215	1.82838	0.176319	0.788845
ALDH9A1	-0.0840455	5.33315	0.176381	0.674502	0.961154
ALDOA	0.616546	7.04199	11.195	0.00082019	0.171382
ALDOC	0.0956692	3.73452	0.224695	0.635486	0.951941
ALG1	0.0431014	4.49285	0.0605115	0.805689	0.982463
ALG12	0.111604	4.99728	0.428406	0.512772	0.919091
ALG13	-0.224083	4.44875	2.71384	0.0994814	0.697571
ALG2	0.146187	4.62243	0.546152	0.459894	0.909972
ALG3	0.153109	4.27809	0.733489	0.391755	0.886576
ALG5	0.119823	3.95914	0.420285	0.516795	0.921174
ALG8	-0.112511	3.43163	0.516416	0.472374	0.914499
ALKBH3	-0.143575	3.44476	0.57043	0.450088	0.903866
ALKBH4	0.162378	3.73244	1.10728	0.292674	0.847693
ALKBH5	0.241442	7.01141	1.46864	0.22556	0.814009
ALKBH6	0.076446	4.33822	0.152976	0.695708	0.966798
ALKBH7	0.200097	5.59824	0.492877	0.482647	0.914499
ALMS1	-0.868053	3.65369	14.8926	0.00011381	0.118292
ALOX12-AS1	0.03971	3.4563	0.0648208	0.799033	0.981477
ALOX5	0.172976	8.67978	0.441715	0.506296	0.915775
ALOX5AP	0.206663	8.41344	0.357558	0.549865	0.932964
ALPK1	-0.335638	6.8881	1.48925	0.222333	0.810842
ALPL	0.54945	8.80185	2.22841	0.135493	0.746606
ALS2	-0.210789	3.59993	1.58516	0.208019	0.803583
ALS2CL	-0.403875	3.94624	2.65909	0.10296	0.700241
ALYREF	0.365275	5.54662	4.37058	0.0365646	0.555365
AMBRA1	-0.28978	5.3399	3.63266	0.0566563	0.606486
AMD1	0.161812	5.96303	0.71073	0.399202	0.886751
AMDHD2	0.175869	5.87456	0.487654	0.484976	0.914499
AMFR	0.151918	6.61602	0.517574	0.471879	0.914499
AMMECR1L	-0.035669	4.61931	0.0547419	0.815008	0.982463
AMN1	-0.472893	4.70201	6.17967	0.0129227	0.396036
AMPD2	0.266074	6.94541	1.48649	0.222762	0.811441
AMPD3	-0.0365229	5.36931	0.0468456	0.828646	0.98393
AMY2B	-0.207183	3.90456	1.88276	0.17002	0.781975
AMZ2	0.00177627	6.04599	0.000138248	0.990619	0.999365
ANAPC1	-0.348582	4.4999	3.11203	0.0777161	0.648975
ANAPC11	0.404776	5.77941	6.79906	0.00912061	0.342836
ANAPC13	0.0525451	5.03988	0.144843	0.703513	0.969644
ANAPC15	0.334179	4.93442	2.72444	0.0988229	0.697571
ANAPC16	0.00896517	7.31222	0.00343621	0.953255	0.996802
ANAPC1P2	-0.186296	4.46694	1.33964	0.247097	0.825406
ANAPC1P4	-0.0910303	3.9796	0.178805	0.672402	0.959501
ANAPC2	0.0555012	6.11611	0.107546	0.742955	0.971717
ANAPC4	-0.218826	4.4397	2.23884	0.134582	0.746426
ANAPC5	0.0476602	6.7664	0.109258	0.740991	0.971717
ANAPC7	-0.171707	5.09291	1.58978	0.207357	0.803583
ANGEL1	-0.104046	4.64202	0.227632	0.633285	0.951647
ANGEL2	-0.0738332	4.1931	0.198428	0.655993	0.954062
ANK1	-0.360462	7.04173	0.60583	0.436362	0.895395
ANKFY1	-0.34574	6.76496	2.22064	0.136176	0.746606
ANKH	-0.282553	5.84769	1.20985	0.271361	0.838402
ANKIB1	-0.11549	4.73565	0.651711	0.419502	0.892191
ANKLE2	0.115581	6.4162	0.723327	0.395055	0.886576
ANKMY1	-0.29765	4.91797	1.77828	0.18236	0.796494
ANKMY2	0.065902	3.46842	0.142811	0.705503	0.969866
ANKRA2	-0.0661274	3.75824	0.182999	0.668809	0.95839
ANKRD10	-0.337637	7.46746	3.26853	0.0706209	0.63993
ANKRD11	-0.0559435	7.37684	0.11388	0.735769	0.971717
ANKRD12	-0.083568	7.04652	0.117383	0.73189	0.971717
ANKRD13A	-0.310262	7.73345	2.28891	0.130302	0.740417
ANKRD13C	0.0748742	4.01737	0.268305	0.604471	0.946211
ANKRD13D	0.177214	8.4784	0.825887	0.363465	0.874533
ANKRD17	-0.40132	5.84182	6.43289	0.0112026	0.375
ANKRD22	-0.395868	7.77717	0.742376	0.388901	0.886576
ANKRD27	-0.0022146	5.13812	0.000230138	0.987896	0.999365
ANKRD28	-0.011997	4.83189	0.00203228	0.964043	0.998451
ANKRD33B	0.126739	4.77057	0.144777	0.703577	0.969644
ANKRD36	-0.699988	4.56821	7.36848	0.0066377	0.315087
ANKRD36B	-0.724008	3.99573	6.81589	0.00903502	0.342151
ANKRD36C	-0.573434	4.3805	4.92513	0.0264687	0.501357
ANKRD39	0.26104	3.42738	1.68506	0.194253	0.803583
ANKRD40	0.0697791	4.82065	0.132554	0.715798	0.971658
ANKRD44	-0.314493	7.45604	2.64823	0.103665	0.700241
ANKRD49	-0.0997118	4.42418	0.327468	0.567154	0.938283
ANKRD52	-0.149261	5.94862	0.743838	0.388434	0.886576
ANKRD54	0.00807379	4.70401	0.00271805	0.958421	0.996802
ANKRD55	0.169053	3.58138	0.464075	0.495726	0.914724
ANKRD9	0.578738	5.35421	3.67201	0.0553335	0.603639
ANKS1A	0.109206	5.70378	0.69667	0.403905	0.88773
ANKS3	-0.0856457	3.84161	0.155191	0.693623	0.96582
ANKZF1	0.00202157	6.20216	0.00016058	0.989889	0.999365
ANO10	-0.0384191	4.69012	0.0635221	0.801013	0.981863
ANO6	-0.156175	5.10727	0.523593	0.469313	0.91424
ANO8	0.199507	4.43798	0.96419	0.326133	0.856276
ANO9	-0.218415	5.4403	1.10273	0.293667	0.847693
ANP32A	0.172846	6.951	0.920396	0.337371	0.861877
ANP32A-IT1	-0.722264	4.21995	9.45645	0.00210408	0.233071
ANP32B	-0.015687	6.69045	0.00456565	0.946128	0.996518
ANP32E	0.0836815	6.00088	0.140424	0.70786	0.970499
ANPEP	0.111395	7.52148	0.220769	0.638454	0.951941
ANTKMT	0.481049	4.97787	4.01847	0.0450047	0.575803
ANTXR2	0.0600249	6.33878	0.052391	0.818954	0.982463
ANXA1	0.0664074	9.20401	0.0661149	0.79708	0.981477
ANXA11	-0.0196477	8.76688	0.011555	0.914397	0.992515
ANXA2	0.397216	8.7775	5.3232	0.0210433	0.475682
ANXA2P2	0.433926	4.33646	7.41021	0.00648546	0.315087
ANXA2R	-0.0613992	5.12633	0.071308	0.789442	0.981477
ANXA3	0.260991	8.14768	0.390307	0.532138	0.927152
ANXA4	0.088228	5.48914	0.317691	0.572998	0.941077
ANXA5	0.363048	7.70651	2.56186	0.109469	0.706991
ANXA6	0.260505	8.4774	2.4136	0.120286	0.72757
ANXA7	0.0373954	6.61867	0.0438218	0.834185	0.984054
AOAH	-0.311339	8.35388	1.18872	0.275588	0.840555
AOC2	-0.0699383	4.0302	0.0720302	0.788403	0.981477
AOC3	0.026335	3.4834	0.0115112	0.914559	0.992515
AP1AR	0.16769	3.88028	0.318852	0.572298	0.940767
AP1B1	0.258034	7.12602	2.14567	0.142972	0.756071
AP1G1	-0.213491	6.46404	1.94135	0.163522	0.778202
AP1G2	-0.0640405	7.54564	0.101058	0.750564	0.973368
AP1G2-AS1	-0.28734	4.54452	2.7727	0.095884	0.689275
AP1M1	0.100075	6.60312	0.455419	0.499773	0.914724
AP1S1	0.392134	4.9086	4.79103	0.0286083	0.509327
AP1S2	0.0338596	6.74086	0.0181203	0.892919	0.992515
AP2A1	0.30261	7.67465	1.41851	0.233649	0.816033
AP2A2	0.146191	5.0708	0.669263	0.413309	0.890111
AP2B1	-0.318378	7.46015	3.73806	0.0531861	0.595407
AP2M1	-0.0941528	8.20786	0.202832	0.652444	0.954062
AP2S1	0.314574	6.55323	3.85735	0.0495284	0.583223
AP3B1	-0.178005	5.59732	1.06165	0.302838	0.851819
AP3D1	0.204955	7.25546	1.4225	0.232992	0.816033
AP3M1	-0.164129	5.26025	0.89492	0.344148	0.864822
AP3M2	-0.311335	3.96025	3.08902	0.0788223	0.650241
AP3S1	0.166334	5.37961	0.941537	0.331883	0.860533
AP4B1	0.0548051	4.98538	0.160997	0.68824	0.96474
AP4E1	-0.097298	3.78028	0.291985	0.588951	0.944712
AP4M1	0.339156	3.87878	3.32578	0.0682017	0.63854
AP5B1	-0.0938127	9.55177	0.142695	0.705616	0.969866
AP5M1	-0.126568	4.91257	0.536197	0.464013	0.910984
AP5S1	0.101012	4.03651	0.307041	0.579501	0.94269
AP5Z1	0.181909	6.97377	1.00803	0.315375	0.854976
APAF1	-0.102626	6.86611	0.2243	0.635783	0.951941
APBA2	-0.249215	4.5946	1.3538	0.244615	0.822332
APBA3	0.310198	5.88149	2.69887	0.100419	0.698394
APBB1	-0.175781	5.11754	0.679204	0.409861	0.888431
APBB1IP	-0.115713	7.69454	0.285748	0.592958	0.945272
APBB3	0.092241	5.63552	0.310637	0.577289	0.942278
APC	-0.330396	4.98219	2.78044	0.0954221	0.688505
APEH	0.155746	6.71749	0.692429	0.405339	0.88773
APEX1	0.140521	5.87956	0.564544	0.452435	0.905613
APEX2	0.0608603	4.76574	0.181979	0.669678	0.958946
APH1A	0.221332	7.91222	2.03555	0.153659	0.771448
APH1B	0.0170642	4.43899	0.0133246	0.908102	0.992515
API5	-0.146353	6.24617	0.834865	0.360869	0.872425
APIP	0.137458	3.71784	0.51448	0.473206	0.914499
APLP2	0.0647385	8.53213	0.074315	0.785155	0.980794
APMAP	0.140403	8.57834	0.368065	0.544061	0.930262
APOBEC3A	-0.25968	7.98919	0.580575	0.446087	0.901614
APOBEC3B	-0.194366	5.42787	0.385144	0.534863	0.927194
APOBEC3C	-0.074547	6.03651	0.129481	0.718971	0.971717
APOBEC3D	-0.207491	4.95282	0.970531	0.324548	0.854976
APOBEC3F	-0.370677	5.13684	3.79799	0.0513143	0.587857
APOBEC3G	-0.174905	6.35842	1.16794	0.279825	0.842084
APOBR	0.0344954	7.89339	0.0148894	0.902882	0.992515
APOL1	-0.605901	7.31454	2.56191	0.109466	0.706991
APOL2	-0.491451	8.57446	2.35744	0.124686	0.735279
APOL3	-0.46972	7.39214	3.32743	0.0681331	0.63854
APOL6	-0.655068	8.89252	2.80272	0.0941048	0.686993
APP	0.369643	5.58481	1.57189	0.209932	0.804332
APPBP2	-0.170198	4.8988	0.9262	0.335852	0.860838
APPL1	-0.087258	4.70682	0.316049	0.573992	0.941531
APPL2	-0.315199	5.02963	3.96529	0.0464475	0.577952
APRT	0.217997	6.30733	1.07699	0.299372	0.851725
APTX	0.0639725	4.54475	0.188795	0.663922	0.957106
AQP3	0.0669235	5.49786	0.0477633	0.827002	0.983756
AQP9	-0.066847	10.0713	0.0351346	0.851314	0.987009
AQR	-0.411014	4.8692	6.04192	0.0139701	0.408597
ARAF	0.0894429	6.75768	0.331563	0.56474	0.936379
ARAP1	0.236487	9.95761	1.42339	0.232846	0.816033
ARAP2	-0.291862	5.68995	2.63928	0.10425	0.700241
ARAP3	0.122322	6.5073	0.261933	0.608795	0.946211
ARCN1	-0.143169	6.59896	0.568834	0.450723	0.903866
AREL1	-0.0964215	6.49626	0.438792	0.507706	0.916441
ARF1	0.176866	8.59977	0.790939	0.373816	0.877595
ARF3	0.279521	8.05553	1.41079	0.234925	0.816033
ARF4	0.145251	6.37326	0.612314	0.433918	0.895395
ARF5	0.442194	7.55016	6.5696	0.0103736	0.363819
ARF6	0.185922	7.24517	1.22961	0.267484	0.838402
ARFGAP1	0.0595533	7.49596	0.155947	0.692916	0.96582
ARFGAP2	-0.0497656	7.19338	0.0989505	0.753093	0.973368
ARFGAP3	0.316639	6.04052	2.24143	0.134357	0.746426
ARFGEF1	-0.252434	5.87806	1.62448	0.202468	0.803583
ARFGEF2	-0.083566	4.85407	0.211278	0.645768	0.953714
ARFIP1	0.0613696	5.3618	0.0968124	0.755689	0.973368
ARFIP2	0.235313	5.06561	2.72005	0.0990947	0.697571
ARFRP1	-0.00995941	6.22733	0.00448485	0.946606	0.996518
ARG1	0.511342	5.49286	1.34044	0.246957	0.825345
ARGLU1	0.0652629	7.09629	0.160382	0.688805	0.96474
ARHGAP1	0.0518084	6.46772	0.114869	0.734668	0.971717
ARHGAP15	-0.183211	6.23034	0.851076	0.356248	0.869714
ARHGAP17	-0.00798011	4.53483	0.00199342	0.964388	0.998451
ARHGAP18	0.109026	3.74565	0.345936	0.556423	0.934287
ARHGAP19	-0.0257654	5.05823	0.0209975	0.884786	0.991375
ARHGAP21	-0.200593	3.5842	1.59112	0.207167	0.803583
ARHGAP24	-0.176707	4.03283	0.888477	0.34589	0.86516
ARHGAP25	0.0309068	8.00776	0.0236394	0.877806	0.989766
ARHGAP26	-0.275857	7.66808	1.13502	0.286707	0.845839
ARHGAP27	0.101956	8.37881	0.397163	0.528558	0.925947
ARHGAP27P1	0.0582245	6.35377	0.0918918	0.761786	0.974466
ARHGAP27P1-BPTFP1-KPNA2P3	-0.0526202	6.32346	0.107042	0.743537	0.971717
ARHGAP30	-0.0083975	9.9468	0.00171834	0.966935	0.998882
ARHGAP31	0.0844844	4.90055	0.128004	0.720511	0.971717
ARHGAP35	-0.0312752	5.17636	0.0297212	0.863124	0.988908
ARHGAP4	0.200484	9.44466	1.15472	0.282564	0.842352
ARHGAP45	0.0388183	10.5578	0.0450102	0.831985	0.98393
ARHGAP9	-0.0354038	9.31171	0.0271727	0.869069	0.989501
ARHGDIA	0.220755	8.66132	1.71774	0.189985	0.803334
ARHGDIB	-0.0115804	10.1874	0.00423057	0.94814	0.996518
ARHGEF1	0.0974878	9.22337	0.306389	0.579904	0.94269
ARHGEF10L	0.412821	5.31522	1.87002	0.171472	0.783088
ARHGEF11	-0.0988897	7.10319	0.259416	0.610522	0.946211
ARHGEF12	-0.478846	5.28792	2.08783	0.148477	0.762199
ARHGEF18	-0.0880998	8.19274	0.248022	0.618472	0.949177
ARHGEF19	0.0134936	3.61991	0.00503507	0.943431	0.996518
ARHGEF2	-0.0201724	8.17966	0.0177526	0.894005	0.992515
ARHGEF3	-0.263117	5.75718	2.16235	0.141429	0.754669
ARHGEF40	0.239854	6.89281	0.952044	0.329199	0.859001
ARHGEF6	-0.278566	6.80885	2.42552	0.119374	0.725394
ARHGEF7	-0.153284	5.80762	1.23246	0.26693	0.838402
ARHGEF9	-0.382131	3.80297	2.08584	0.14867	0.762764
ARID1A	-0.308262	6.65499	5.12913	0.0235275	0.487367
ARID1B	-0.282001	5.71408	4.11575	0.0424857	0.572747
ARID2	-0.534279	4.35671	8.39721	0.00375796	0.261748
ARID3A	0.035614	7.0973	0.0324407	0.857064	0.988316
ARID3B	-0.100575	5.86147	0.376433	0.539518	0.928944
ARID4A	-0.294288	5.85068	3.90596	0.0481151	0.579991
ARID4B	-0.193113	7.20377	0.732544	0.39206	0.886576
ARID5A	0.0894616	8.03049	0.105725	0.745065	0.971717
ARID5B	-0.29186	5.75767	4.44703	0.0349619	0.547598
ARIH1	-0.220523	5.76578	1.96816	0.160644	0.776392
ARIH2	-0.0861512	6.71083	0.348956	0.554705	0.934287
ARL1	0.0559128	4.74749	0.0767779	0.781712	0.978764
ARL10	-0.412268	3.8928	4.31433	0.0377927	0.559912
ARL11	-0.0653216	6.32574	0.0876812	0.767146	0.975458
ARL14EP	0.0599119	3.8968	0.125468	0.723178	0.971717
ARL16	-0.0998013	4.71678	0.281282	0.595862	0.945272
ARL17A	-0.680994	3.48083	14.6563	0.000129002	0.118292
ARL2	0.118703	3.84694	0.241029	0.623464	0.950076
ARL2BP	0.114321	5.05006	0.496435	0.481071	0.914499
ARL3	0.235727	3.89775	2.16033	0.141614	0.754796
ARL4A	0.466375	4.19795	2.24035	0.13445	0.746426
ARL4C	-0.186411	7.11821	0.996814	0.318083	0.854976
ARL5A	-0.103875	4.95259	0.431155	0.511423	0.918386
ARL5B	-0.278275	4.4287	1.57356	0.20969	0.804332
ARL6IP1	-0.0358162	6.7816	0.0513269	0.82077	0.982502
ARL6IP4	0.294674	6.60276	2.66309	0.102701	0.699433
ARL6IP5	0.242813	7.90761	1.37693	0.240625	0.818851
ARL6IP6	0.122596	4.66313	0.447792	0.503385	0.914724
ARL8A	0.184309	7.08373	1.24756	0.264018	0.837029
ARL8B	-0.00493034	6.4007	0.000662851	0.97946	0.999365
ARMC1	-0.0458846	3.84055	0.0895803	0.764711	0.974466
ARMC10	-0.0589021	4.0268	0.131862	0.71651	0.971658
ARMC5	0.234888	4.67814	1.75056	0.185807	0.800696
ARMC6	0.225268	5.26831	2.04096	0.153113	0.770931
ARMC7	0.0684559	5.03749	0.156512	0.692388	0.965791
ARMC8	-0.106873	5.13252	0.542514	0.461393	0.910192
ARMCX3	0.122833	5.24442	0.416706	0.518585	0.922113
ARMCX6	0.275315	4.76068	3.37259	0.0662896	0.633603
ARMH1	0.146875	5.71921	0.491895	0.483083	0.914499
ARMH3	-0.0797393	5.06434	0.334948	0.56276	0.935556
ARMT1	0.194575	4.7309	0.738269	0.390216	0.886576
ARNT	-0.0786296	5.53928	0.225687	0.63474	0.951941
ARNTL	-0.130694	5.00199	0.455009	0.499966	0.914724
ARPC1A	0.206197	6.15226	1.9711	0.160331	0.776392
ARPC1B	0.361272	9.51068	3.50531	0.0611722	0.622832
ARPC2	0.0639097	9.65972	0.154392	0.694373	0.96582
ARPC3	0.0306045	8.19232	0.0254748	0.87319	0.989501
ARPC4	0.218069	9.24308	1.91572	0.166329	0.778202
ARPC5	0.116121	8.48197	0.298085	0.585085	0.944652
ARPC5L	0.0148577	5.72388	0.00665437	0.934985	0.996518
ARPP19	0.0315586	5.92597	0.0397287	0.842012	0.985017
ARRB1	0.291703	7.488	2.41898	0.119873	0.726509
ARRB2	0.292371	9.985	1.77227	0.183101	0.797836
ARRDC1	0.0447998	6.78097	0.0439599	0.833928	0.984054
ARRDC1-AS1	0.0583477	4.08402	0.116934	0.732384	0.971717
ARRDC2	0.19465	6.77724	1.36634	0.242442	0.819641
ARRDC3	-0.559305	7.06599	1.99844	0.157461	0.772848
ARSA	0.224028	6.73186	1.28575	0.256833	0.833527
ARSB	-0.110045	4.62705	0.299831	0.583989	0.944601
ARSD	-0.00997981	4.5721	0.00322178	0.954736	0.996802
ARSG	-0.267943	4.81947	1.21112	0.271111	0.838402
ASAH1	-0.0789246	7.81078	0.200041	0.654687	0.954062
ASAP1	-0.261629	6.34523	2.25698	0.133014	0.745233
ASB1	-0.0085555	5.66286	0.00309414	0.955641	0.996802
ASB6	0.0578266	6.01125	0.143353	0.70497	0.969866
ASB7	0.0125856	4.84808	0.00433099	0.947529	0.996518
ASB8	0.0181091	6.34524	0.0162223	0.89865	0.992515
ASCC1	-0.00785612	3.69735	0.00360686	0.95211	0.996802
ASCC2	-0.457868	8.16044	1.91401	0.166518	0.778202
ASCC3	-0.164842	4.4984	0.648968	0.420482	0.892443
ASCL2	0.107242	3.98119	0.241138	0.623386	0.950076
ASF1A	-0.0768048	3.87776	0.302671	0.582213	0.944401
ASGR1	0.459619	4.05752	2.69171	0.100871	0.698782
ASGR2	0.205376	4.73908	0.481218	0.487871	0.914724
ASH1L	-0.47638	6.23704	7.42585	0.00642935	0.315087
ASH2L	-0.193005	5.68676	0.955103	0.328424	0.858244
ASL	0.349459	5.21048	3.39217	0.0655066	0.63197
ASMTL	0.238177	4.61508	0.928569	0.335235	0.860533
ASMTL_1	0.383231	4.88433	3.34774	0.0672974	0.637868
ASNSD1	0.139081	4.63065	0.655046	0.418314	0.891949
ASPH	0.34221	5.02439	2.55851	0.109702	0.706991
ASPHD2	-0.0714241	5.22347	0.140278	0.708005	0.970499
ASPRV1	-0.230979	5.56754	0.546302	0.459833	0.909972
ASPSCR1	0.163852	5.04096	0.534064	0.464903	0.911698
ASRGL1	0.153129	3.78433	0.635113	0.425486	0.892724
ASTE1	-0.235436	3.63965	2.35154	0.125159	0.735279
ASXL1	-0.109007	6.54587	0.400932	0.526608	0.925213
ASXL2	-0.395549	5.75233	5.26398	0.0217712	0.47659
ATAD1	-0.171512	4.17816	1.00171	0.316897	0.854976
ATAD2B	-0.231073	4.83834	2.23196	0.135182	0.746606
ATAD3A	0.147084	4.71933	0.481299	0.487834	0.914724
ATAD3B	0.016703	5.65157	0.00630413	0.936716	0.996518
ATF1	0.0590986	3.58649	0.137825	0.710453	0.971488
ATF2	0.0662119	4.8687	0.162015	0.687308	0.96474
ATF3	-0.530841	4.54789	2.33376	0.126596	0.735791
ATF4	0.359153	8.25596	3.63535	0.0565649	0.606486
ATF5	0.217	5.45224	1.04582	0.306473	0.851819
ATF6	-0.0661177	6.29281	0.0929534	0.760456	0.974466
ATF6B	-0.118061	5.33016	0.29703	0.58575	0.944652
ATF7	-0.250696	5.13644	2.8438	0.0917271	0.682313
ATF7IP	-0.385967	6.04595	3.94574	0.0469903	0.579991
ATG101	0.335338	5.83323	2.99404	0.0835714	0.662847
ATG12	-0.127231	5.22892	0.450588	0.502056	0.914724
ATG13	0.0517334	6.64589	0.106328	0.744364	0.971717
ATG14	-0.164802	4.05554	0.545382	0.460211	0.909972
ATG16L1	-0.115926	4.51333	0.568897	0.450698	0.903866
ATG16L2	0.00744107	9.55027	0.00109229	0.973635	0.999365
ATG2A	0.0313145	7.06164	0.021211	0.884206	0.991375
ATG2B	-0.279084	4.57494	2.55412	0.110007	0.706991
ATG3	-0.0333365	7.26643	0.0166193	0.897424	0.992515
ATG4A	-0.0143331	4.15566	0.00483086	0.944588	0.996518
ATG4B	0.149506	6.62628	0.950699	0.329541	0.859168
ATG4D	0.28043	5.79139	2.6101	0.106185	0.700241
ATG5	0.174188	4.92688	0.676233	0.410887	0.8894
ATG7	-0.125454	6.3745	0.385242	0.534811	0.927194
ATG9A	0.199591	6.80037	1.18392	0.27656	0.840555
ATIC	-0.140896	4.91608	0.434944	0.509573	0.917016
ATL2	0.0294207	3.77284	0.0278194	0.867534	0.989501
ATL3	0.0852651	5.75941	0.211675	0.645458	0.953714
ATM	-0.500108	7.32949	6.98977	0.00819771	0.336472
ATMIN	-0.131459	4.79447	0.689325	0.406394	0.887982
ATN1	-0.0361067	3.96017	0.0485295	0.825642	0.983517
ATOX1	0.155821	4.85536	0.3945	0.529944	0.926117
ATP10A	-0.391448	5.42196	5.11802	0.0236786	0.487367
ATP10D	-0.317788	3.92455	2.28428	0.130691	0.740844
ATP11A	0.0833467	7.78259	0.116535	0.732824	0.971717
ATP11B	-0.0146241	7.01243	0.00494737	0.943925	0.996518
ATP11C	-0.213502	4.14524	2.22493	0.135798	0.746606
ATP13A1	0.151395	6.71319	0.502419	0.478439	0.914499
ATP13A2	0.228923	5.99965	2.2323	0.135153	0.746606
ATP13A3	0.0435968	5.42942	0.0329036	0.856059	0.988118
ATP1A1	0.331482	8.18751	2.29215	0.130029	0.739784
ATP1B3	0.249182	5.95942	3.05664	0.080408	0.655382
ATP2A2	0.121602	6.57005	0.345529	0.556655	0.934287
ATP2A3	0.0811662	8.8735	0.119348	0.729743	0.971717
ATP2B1	-0.169885	6.08213	0.680123	0.409544	0.888264
ATP2B1-AS1	0.622589	3.96287	6.14786	0.0131571	0.397917
ATP2B4	-0.130373	6.78762	0.45501	0.499966	0.914724
ATP2C1	0.0466243	5.53481	0.05923	0.807717	0.982463
ATP5F1A	0.113234	8.14419	0.4692	0.493355	0.914724
ATP5F1B	0.0772277	8.68867	0.198899	0.655611	0.954062
ATP5F1C	0.00652997	6.39153	0.00109604	0.97359	0.999365
ATP5F1D	0.33131	5.93286	1.31548	0.251404	0.827686
ATP5F1E	0.0812226	6.15248	0.0494803	0.82397	0.98345
ATP5IF1	-0.130242	3.62479	0.435997	0.509061	0.916726
ATP5MC1	0.245158	4.98239	1.06751	0.301508	0.851819
ATP5MC2	0.151428	7.21339	0.761108	0.382982	0.884804
ATP5MC3	0.272447	6.94076	3.25829	0.0710631	0.63993
ATP5ME	0.305238	5.1507	1.83953	0.175006	0.786033
ATP5MF	0.106485	5.72928	0.214944	0.64292	0.952731
ATP5MG	0.265802	7.26261	1.61771	0.203411	0.803583
ATP5MJ	0.292021	6.07474	1.2148	0.270384	0.838402
ATP5MK	0.0644319	5.94649	0.0700665	0.79124	0.981477
ATP5PB	0.17647	6.89	1.11033	0.292011	0.847693
ATP5PD	0.144078	6.68464	0.749997	0.386477	0.886346
ATP5PF	-0.085954	5.30425	0.172917	0.677532	0.96169
ATP5PO	0.164302	6.31226	0.49818	0.480301	0.914499
ATP6AP1	0.347773	7.0205	4.90322	0.0268066	0.501589
ATP6AP2	0.137152	6.72035	0.291214	0.589444	0.944865
ATP6V0A1	-0.209261	6.0834	1.56998	0.21021	0.804332
ATP6V0A2	-0.0634631	4.71056	0.188806	0.663913	0.957106
ATP6V0B	0.165136	8.35211	0.501787	0.478716	0.914499
ATP6V0C	0.119646	7.78764	0.235011	0.627833	0.951647
ATP6V0D1	0.280622	7.92421	1.91104	0.166847	0.778202
ATP6V0E1	0.0345656	8.14914	0.0277077	0.867798	0.989501
ATP6V0E2	-0.00694828	5.38441	0.000868425	0.97649	0.999365
ATP6V1A	0.0507131	6.09824	0.0694333	0.792164	0.981477
ATP6V1B2	-0.098961	9.17804	0.173278	0.677215	0.96169
ATP6V1C1	0.18158	6.57806	0.418801	0.517536	0.921644
ATP6V1D	-0.159188	5.35135	1.02731	0.31079	0.851819
ATP6V1E1	0.0678271	7.05067	0.210418	0.64644	0.953803
ATP6V1F	0.149866	6.74414	1.06478	0.302127	0.851819
ATP6V1G1	0.168621	6.17129	0.406691	0.523654	0.924615
ATP6V1H	-0.0963537	4.84547	0.357871	0.549691	0.932964
ATP7A	-0.267045	4.0599	1.58809	0.2076	0.803583
ATP8A1	-0.355296	4.96534	4.91006	0.0267007	0.501589
ATP8B2	-0.200983	6.83249	1.34455	0.246233	0.82347
ATP8B4	-0.266163	3.77572	0.929704	0.33494	0.860533
ATP9A	0.343861	5.23791	0.737304	0.390526	0.886576
ATP9B	-0.203238	5.25301	1.3345	0.248006	0.826958
ATPAF1	0.0733844	4.45367	0.279885	0.596776	0.945272
ATPAF2	0.160408	4.31616	0.929272	0.335052	0.860533
ATPSCKMT	0.111939	3.83274	0.156611	0.692296	0.965791
ATR	-0.440676	4.37065	5.55101	0.01847	0.452688
ATRAID	0.167183	5.83426	0.669775	0.41313	0.890069
ATRN	0.0364209	3.96335	0.0255868	0.872914	0.989501
ATRX	-0.303465	6.37215	2.55816	0.109727	0.706991
ATXN1	0.0280116	6.26933	0.022298	0.881297	0.991304
ATXN10	-0.0651064	5.08122	0.177762	0.673304	0.960392
ATXN1L	0.023783	6.24277	0.0160424	0.899211	0.992515
ATXN2	-0.412588	3.95584	4.52376	0.0334273	0.537266
ATXN2L	0.0284665	6.87965	0.0283319	0.866331	0.989489
ATXN3	-0.123897	4.81942	0.818694	0.365562	0.875346
ATXN7	-0.527875	6.86783	3.90823	0.0480503	0.579991
ATXN7L1	-0.390519	4.1454	4.64234	0.0311925	0.523328
ATXN7L2	0.238303	3.46069	1.50894	0.219301	0.810264
ATXN7L3	0.185064	8.06244	1.33313	0.248249	0.826958
ATXN7L3B	-0.0149831	6.45096	0.0111379	0.91595	0.992515
AUH	-0.24341	3.92037	2.22671	0.135642	0.746606
AUP1	0.145031	7.63318	0.40428	0.524887	0.924763
AURKAIP1	0.339928	7.32216	4.01156	0.0451893	0.575803
AVEN	-0.0190937	3.54443	0.0133679	0.907954	0.992515
AVIL	0.00510444	4.23273	0.00027932	0.986666	0.999365
AVL9	-0.0896587	5.64626	0.273726	0.600843	0.946211
AXIN1	0.128702	6.97333	0.591047	0.442015	0.900617
AZI2	-0.100256	5.84958	0.287535	0.591804	0.945202
AZIN1	0.15571	6.90032	0.364849	0.545825	0.931321
B2M	-0.0274345	11.355	0.0192611	0.88962	0.992319
B3GALT4	0.0700203	4.04754	0.0862291	0.769027	0.975594
B3GALT6	0.128323	5.14687	0.613636	0.433422	0.895395
B3GAT3	0.315231	6.25262	2.62551	0.105158	0.700241
B3GNT2	0.376847	4.73724	3.06007	0.080238	0.654709
B3GNT5	0.417088	5.35227	1.03688	0.308548	0.851819
B3GNT8	0.271744	6.16516	0.795272	0.372511	0.877379
B3GNTL1	-0.0573817	4.01127	0.0716962	0.788883	0.981477
B4GALT1	0.167304	7.49344	1.26708	0.260315	0.835943
B4GALT3	0.200231	6.13839	0.866354	0.351967	0.868603
B4GALT4	0.0441373	4.62444	0.0407508	0.84002	0.984116
B4GALT5	0.0694963	8.68988	0.0409441	0.839646	0.984116
B4GALT7	-0.0514679	4.58957	0.0596478	0.807053	0.982463
B9D2	0.0943674	4.54493	0.229422	0.631952	0.951647
BABAM1	-0.0620548	6.95037	0.121055	0.727893	0.971717
BABAM2	-0.0407256	4.61966	0.0647946	0.799072	0.981477
BACE2	-0.0154497	3.50098	0.00289798	0.957068	0.996802
BACH1	-0.0686516	7.48075	0.0582621	0.809264	0.982463
BACH2	-0.503256	4.94436	3.87949	0.0488795	0.583223
BAD	0.261938	5.26171	1.85751	0.172912	0.786033
BAG1	-0.251486	8.48325	0.59168	0.44177	0.900617
BAG4	0.0454282	3.89693	0.0649624	0.798818	0.981477
BAG5	-0.019123	4.74393	0.01476	0.903302	0.992515
BAG6	0.0595703	6.7204	0.0481806	0.82626	0.983668
BAHD1	0.0337418	5.20464	0.0501604	0.822784	0.982962
BAIAP2-DT	0.155448	4.45661	0.538466	0.463069	0.910843
BAIAP3	0.352197	5.08489	2.12001	0.145386	0.75838
BAK1	-0.0530429	7.09068	0.0917834	0.761922	0.974466
BANF1	0.0702208	7.20517	0.218869	0.639903	0.952231
BANK1	-0.181988	5.20249	0.706249	0.400692	0.88773
BANP	-0.0726683	5.76963	0.0687044	0.793233	0.981477
BAP1	0.1127	7.27036	0.380379	0.5374	0.928209
BASP1	0.260735	8.96038	0.606407	0.436144	0.895395
BATF	0.28946	6.50861	0.988349	0.320146	0.854976
BATF2	-0.274475	7.21115	0.323505	0.569509	0.93857
BATF3	0.398477	3.56159	2.65219	0.103407	0.700241
BAX	0.2473	6.37424	2.78057	0.0954143	0.688505
BAZ1A	-0.226465	8.57631	0.626886	0.4285	0.892923
BAZ1B	-0.126932	6.19228	0.471128	0.492469	0.914724
BAZ2A	-0.144931	8.22094	0.54216	0.461539	0.910192
BAZ2B	-0.41818	5.93139	3.4813	0.0620658	0.623643
BBC3	0.250824	4.65593	1.94315	0.163327	0.778202
BBIP1	-0.106385	4.31724	0.340785	0.559376	0.934287
BBLN	0.226662	6.10376	0.834514	0.36097	0.87244
BBS2	-0.257821	4.1203	1.40139	0.23649	0.816033
BBX	-0.425284	5.74062	5.27331	0.0216549	0.47659
BCAP31	0.2279	7.59477	1.58394	0.208194	0.803583
BCAS2	-0.0703671	4.13151	0.165025	0.684572	0.964054
BCAS3	-0.451505	4.0834	6.71781	0.00954548	0.348384
BCAS4	-0.241255	4.08036	0.666724	0.414196	0.890372
BCAT1	0.232607	4.44656	0.643979	0.422274	0.892721
BCAT2	0.193758	4.17291	0.795454	0.372456	0.877379
BCCIP	0.0378393	4.86144	0.0533255	0.817375	0.982463
BCKDHA	0.142697	5.0233	0.44202	0.506149	0.91569
BCKDK	0.415738	6.09953	4.04022	0.044428	0.575803
BCL10	-0.0818452	4.99223	0.172974	0.677482	0.96169
BCL11A	-0.185672	4.26282	0.832082	0.361671	0.873215
BCL11B	-0.517464	5.90097	5.71325	0.0168373	0.434838
BCL2	-0.463111	5.04226	3.34461	0.0674254	0.63837
BCL2A1	0.390868	8.71856	1.06733	0.30155	0.851819
BCL2L1	-0.0543526	9.71839	0.0230039	0.879447	0.990842
BCL2L11	0.310318	6.06577	1.93773	0.163915	0.778202
BCL2L12	0.363951	3.9693	3.28949	0.0697246	0.63993
BCL2L13	0.0474325	5.78005	0.0680188	0.794244	0.981477
BCL2L2	0.0297913	3.4019	0.0223519	0.881155	0.991304
BCL3	0.0612111	8.11599	0.0405546	0.8404	0.98441
BCL6	-0.362303	11.181	0.731678	0.39234	0.886576
BCL7B	0.268891	5.95103	3.11283	0.0776779	0.648975
BCL7C	0.161875	5.24129	0.493938	0.482176	0.914499
BCL9L	-0.351036	6.06076	3.23893	0.0719075	0.640389
BCLAF1	-0.138371	6.64866	0.784642	0.375725	0.879882
BCLAF3	-0.36149	3.43576	5.7447	0.0165385	0.434066
BCOR	-0.218436	4.01255	1.46346	0.22638	0.814615
BCORL1	0.00687287	3.92775	0.00167943	0.967311	0.998928
BCR	0.304488	6.71612	3.35491	0.0670048	0.636407
BCS1L	-0.06925	4.54992	0.143353	0.70497	0.969866
BDP1	-0.418537	3.55035	6.07251	0.0137302	0.40721
BECN1	0.00541992	6.56616	0.00106568	0.973958	0.999365
BEST1	0.144334	7.21065	0.192525	0.660824	0.956356
BET1	0.0488067	3.84206	0.0782484	0.779685	0.97851
BET1L	0.161405	5.88182	1.07265	0.300348	0.851819
BEX3	0.123875	4.13588	0.244171	0.62121	0.950076
BEX4	-0.0788808	3.30233	0.180523	0.670924	0.959144
BFAR	0.0524343	4.77901	0.146103	0.702288	0.969634
BHLHA15	0.0669495	4.57714	0.0543201	0.81571	0.982463
BHLHE40	0.299894	5.33073	1.63191	0.201439	0.803583
BICD2	-0.0890562	6.49007	0.252303	0.615458	0.947803
BICDL1	0.0396322	5.40051	0.0481617	0.826294	0.983668
BICRA	-0.095745	3.82798	0.215306	0.64264	0.952731
BICRAL	-0.294264	5.24503	2.99193	0.0836805	0.662847
BID	0.451603	7.78225	3.83709	0.0501304	0.583223
BIN1	-0.0776277	6.8035	0.231731	0.630243	0.951647
BIN2	0.0501512	8.72693	0.0799884	0.777313	0.978097
BIN3	-0.160048	6.36802	0.723716	0.394928	0.886576
BIRC2	0.114638	6.6474	0.281989	0.595401	0.945272
BIRC3	-0.333726	7.65895	1.82854	0.1763	0.788845
BIRC5	0.283031	4.09834	0.667075	0.414073	0.890315
BIRC6	-0.64864	6.49618	11.7588	0.000605564	0.163751
BISPR	-0.419327	5.0449	2.22949	0.135398	0.746606
BLCAP	-0.0220145	6.05366	0.0259484	0.872026	0.989501
BLK	-0.235118	5.36524	0.635841	0.425221	0.892721
BLM	-0.00106453	3.58093	2.67813e-05	0.995871	0.999365
BLMH	0.00495972	4.778	0.000374359	0.984563	0.999365
BLNK	-0.409688	4.23254	2.56883	0.108988	0.706991
BLOC1S1	0.321075	6.2338	1.82663	0.176526	0.788901
BLOC1S2	0.200554	5.68876	1.57819	0.209022	0.804332
BLOC1S3	0.193757	4.9774	1.2176	0.269833	0.838402
BLOC1S4	0.192703	4.10423	1.50493	0.219914	0.810264
BLOC1S6	0.130504	5.95037	0.541014	0.462013	0.910192
BLVRA	0.104617	6.41872	0.184894	0.6672	0.958079
BLVRB	-0.250877	7.90037	0.496759	0.480927	0.914499
BLZF1	-0.287122	4.58278	1.58621	0.207869	0.803583
BMF	0.318355	5.44914	2.02456	0.154774	0.772068
BMP2K	-0.211311	5.52432	1.03024	0.310102	0.851819
BMPR2	-0.344891	4.50819	2.42987	0.119042	0.724729
BMS1	-0.147529	4.83015	0.500476	0.479291	0.914499
BMS1P20	0.154197	4.07878	1.0759	0.299617	0.851787
BMT2	0.235802	4.00593	1.18769	0.275797	0.840555
BMX	-0.0970303	5.17266	0.0516041	0.820295	0.982502
BNIP2	0.0574039	6.91207	0.0900034	0.764173	0.974466
BNIP3	0.283621	3.60502	3.53305	0.060157	0.620889
BNIP3L	-0.336798	8.21017	1.25108	0.263347	0.836971
BOD1	0.000988679	3.94696	3.48041e-05	0.995293	0.999365
BOD1L1	-0.385235	7.28085	4.62012	0.031599	0.5279
BOLA1	0.111445	3.38128	0.299445	0.584231	0.944652
BOLA2	0.402435	4.13376	1.76172	0.18441	0.799228
BOLA2B	0.435097	4.7651	1.99378	0.157947	0.774245
BOP1	0.447906	5.85224	5.42748	0.0198223	0.459058
BORCS6	0.312504	5.81604	3.92792	0.0474906	0.579991
BORCS7	0.121911	4.25075	0.446462	0.50402	0.914724
BORCS8	0.308103	4.47329	2.12005	0.145382	0.75838
BPGM	-0.23935	6.93282	0.37937	0.537941	0.928629
BPI	0.0210313	4.5804	0.00594563	0.938538	0.996518
BPNT1	0.208379	4.86668	2.19617	0.138354	0.748694
BPNT2	0.00492252	4.82163	0.000846396	0.976791	0.999365
BPTF	-0.57527	6.53609	11.8053	0.000590615	0.163751
BRAF	-0.240606	5.21996	2.02805	0.154419	0.771864
BRAP	-0.214258	4.78356	1.91582	0.166318	0.778202
BRAT1	0.350501	5.94745	3.11815	0.0774247	0.648309
BRCA1	-0.357439	3.80274	4.79359	0.0285659	0.509327
BRCC3	-0.187806	3.747	1.29241	0.255603	0.832595
BRD1	-0.0524877	5.75991	0.0916005	0.762152	0.974466
BRD2	0.00649756	6.23168	0.00157487	0.968345	0.99921
BRD3	-0.18817	5.16354	1.31057	0.252291	0.8296
BRD3OS	-0.179267	3.59993	0.661385	0.416071	0.891767
BRD4	-0.13857	7.09476	0.771054	0.379891	0.884804
BRD7	-0.110121	5.87491	0.523649	0.469289	0.91424
BRD8	0.00989956	5.82639	0.00365959	0.951762	0.996802
BRD9	-0.134434	5.78648	0.854174	0.355374	0.869364
BRF1	0.194935	5.5578	1.22261	0.268849	0.838402
BRF2	0.197031	3.96306	2.20716	0.137371	0.746606
BRI3	0.161191	8.28825	0.283713	0.594278	0.945272
BRI3BP	0.220324	4.81975	2.42927	0.119088	0.724729
BRK1	-0.120492	6.75104	0.491557	0.483234	0.914499
BRMS1	0.202063	6.03911	1.91916	0.165949	0.778202
BROX	-0.00625229	5.41154	0.00119538	0.972419	0.999365
BRPF1	0.186783	5.41443	1.35375	0.244624	0.822332
BRPF3	0.000758398	5.16246	1.53628e-05	0.996873	0.999365
BRWD1	-0.28431	5.36919	2.84467	0.0916775	0.682313
BRWD3	-0.242922	5.67261	1.26489	0.260727	0.835943
BSDC1	-0.116179	7.14058	0.648248	0.42074	0.892443
BSG	0.0494343	9.43092	0.0308062	0.860673	0.988908
BST1	0.0310804	7.82303	0.00994255	0.920573	0.993472
BST2	-0.107791	8.65173	0.108973	0.741316	0.971717
BTAF1	-0.26101	5.62117	1.89714	0.168399	0.778537
BTBD1	0.135426	5.27332	0.658925	0.41694	0.891949
BTBD10	-0.0138844	5.24889	0.00465417	0.945609	0.996518
BTBD19	0.255433	4.64907	0.310592	0.577317	0.942278
BTBD2	0.108441	6.36202	0.257711	0.611697	0.946211
BTBD6	0.155608	5.96785	1.10045	0.294168	0.847693
BTBD7	-0.190547	3.9666	1.47307	0.224862	0.81329
BTBD9	-0.067396	4.81127	0.175428	0.675332	0.961163
BTD	-0.365904	3.62849	3.45265	0.0631506	0.629725
BTF3	0.0621745	7.77724	0.105306	0.745553	0.971735
BTF3L4	-0.00843305	5.0182	0.00302045	0.956171	0.996802
BTG1	0.00650629	8.32977	0.00111006	0.973421	0.999365
BTG2	0.17671	9.09787	0.184605	0.667446	0.958079
BTK	-0.113503	6.85185	0.479516	0.488641	0.914724
BTLA	-0.454031	4.04519	3.89915	0.0483105	0.580611
BTN2A1	-0.151139	6.9522	0.431581	0.511214	0.918386
BTN2A2	-0.182336	5.08888	0.852832	0.355753	0.869364
BTN3A1	-0.531054	8.26531	3.697	0.0545103	0.602149
BTN3A2	-0.327486	8.43425	2.44693	0.117755	0.721458
BTN3A3	-0.520042	6.60643	5.71808	0.0167911	0.434838
BTNL8	-0.25151	5.84001	0.413179	0.520361	0.922113
BTRC	-0.185656	3.90939	1.28902	0.256228	0.833527
BUB3	0.033337	6.17005	0.0654569	0.79807	0.981477
BUD13	0.00580809	4.48011	0.000995959	0.974824	0.999365
BUD23	-0.0353622	5.26527	0.0479573	0.826657	0.983668
BUD31	0.111664	6.11542	0.629664	0.427479	0.892923
BZW1	0.0935712	6.74352	0.250573	0.616672	0.948266
BZW2	-0.042066	4.77197	0.0780654	0.779936	0.978539
C10orf95-AS1	-0.233636	3.95186	1.4307	0.231651	0.816033
C11orf21	-0.104347	7.33124	0.403788	0.525139	0.924763
C11orf24	0.148964	4.53202	0.609799	0.434864	0.895395
C11orf54	-0.126061	5.1122	0.660211	0.416485	0.891866
C11orf58	0.129134	6.53384	0.749326	0.38669	0.886346
C11orf68	-0.0188398	6.07646	0.0140294	0.905714	0.992515
C11orf71	-0.0815929	3.74984	0.353835	0.55195	0.933225
C11orf98	0.199277	3.85416	1.47565	0.224456	0.81329
C12orf4	-0.120189	4.65032	0.283484	0.594427	0.945272
C12orf43	0.033607	4.389	0.04675	0.828818	0.98393
C12orf57	0.147498	7.04374	0.339278	0.560246	0.934428
C12orf75	0.0840266	4.2854	0.124231	0.72449	0.971717
C12orf76	-0.202041	3.89967	2.14551	0.142987	0.756071
C14orf119	0.0180962	5.57627	0.0143228	0.904738	0.992515
C14orf93	-0.356196	4.01018	2.86919	0.0902903	0.679531
C15orf39	0.114196	7.84093	0.274788	0.600138	0.946211
C15orf40	-0.323293	4.55189	2.52016	0.112399	0.710864
C16orf54	-0.0473955	7.64644	0.0640446	0.800214	0.981741
C16orf72	0.0791803	7.8984	0.167786	0.682087	0.963596
C16orf91	0.342725	3.56771	4.13484	0.042009	0.572265
C17orf80	-0.131889	3.8854	0.60622	0.436215	0.895395
C18orf21	0.0299517	3.65386	0.0129636	0.909351	0.992515
C18orf25	-0.257124	5.53834	1.22163	0.269042	0.838402
C18orf32	-0.0290882	4.09193	0.0177273	0.89408	0.992515
C19orf12	-0.103324	5.96824	0.466835	0.494447	0.914724
C19orf25	0.0111675	6.26406	0.00319332	0.954936	0.996802
C19orf38	0.22756	7.5828	1.00552	0.315978	0.854976
C19orf47	-0.0297956	4.20276	0.0364825	0.848523	0.985301
C19orf48	0.0763342	4.57043	0.0711288	0.7897	0.981477
C19orf53	0.160136	5.18569	0.295018	0.587023	0.944712
C1D	0.242798	4.32725	1.01278	0.314237	0.854976
C1GALT1	-0.110798	5.65115	0.335423	0.562483	0.935556
C1GALT1C1	0.13607	4.68559	0.42308	0.515404	0.9203
C1orf122	0.508818	5.16687	3.7274	0.0535266	0.595407
C1orf131	0.175769	3.44016	1.06504	0.302069	0.851819
C1orf162	-0.0096832	6.27979	0.00114529	0.973003	0.999365
C1orf174	0.130739	4.51367	0.606106	0.436258	0.895395
C1orf216	0.084969	4.08087	0.188578	0.664103	0.957106
C1orf35	0.404194	4.14036	4.8747	0.0272532	0.502136
C1orf43	0.101463	7.54432	0.47657	0.48998	0.914724
C1orf50	-0.178469	3.58532	0.908197	0.340593	0.863601
C1orf52	-0.0353711	4.60303	0.0549143	0.814723	0.982463
C1QA	0.878522	6.81212	4.74224	0.0294307	0.510982
C1QB	0.743829	6.24769	3.42135	0.0643582	0.631527
C1QBP	0.0747319	6.04144	0.187247	0.665218	0.957341
C1QC	0.780516	4.95289	4.68289	0.0304644	0.520695
C1QTNF6	-0.319218	4.38496	2.24058	0.134431	0.746426
C1RL	-0.0393383	5.99409	0.0433383	0.83509	0.984054
C1RL-AS1	-0.249211	4.51403	2.09714	0.147575	0.760737
C20orf27	0.532665	5.69918	3.5956	0.0579327	0.607335
C21orf91	-0.0493211	5.27238	0.0259489	0.872025	0.989501
C22orf39	0.0305039	5.15037	0.0479889	0.8266	0.983668
C22orf46	-0.32201	4.02407	3.40502	0.0649982	0.631527
C2CD2	-0.208467	3.54408	0.954831	0.328493	0.858244
C2CD2L	0.260725	5.41975	3.97808	0.046096	0.577684
C2CD3	-0.495508	5.23472	9.06162	0.0026103	0.237491
C2CD5	-0.236892	5.06978	2.09259	0.148015	0.760737
C2orf42	-0.0964005	3.73803	0.356787	0.550296	0.932964
C2orf49	-0.0764587	4.31203	0.303054	0.581974	0.94418
C2orf68	-0.134357	6.65003	0.633151	0.426202	0.892923
C2orf88	-0.305175	3.81374	0.785298	0.375526	0.879639
C3	0.512261	4.2042	1.25704	0.262212	0.836971
C3AR1	0.0548009	6.15031	0.082876	0.773437	0.977602
C3orf38	0.023916	4.98586	0.00763318	0.930379	0.995711
C3orf62	-0.279451	5.41303	2.32033	0.127693	0.736943
C3orf86	0.0815795	5.68296	0.0252734	0.873688	0.989501
C4B	-0.384701	4.1808	0.852254	0.355915	0.869364
C4BPA	-0.198535	4.18759	0.154213	0.694542	0.965833
C4orf3	0.14738	7.19619	0.453752	0.500558	0.914724
C4orf48	0.378173	4.40124	1.53289	0.215679	0.805862
C5AR1	-0.167635	8.12679	0.664349	0.415029	0.89112
C5AR2	-0.275339	6.61718	2.00163	0.15713	0.772848
C5orf15	0.187982	4.48165	0.795529	0.372433	0.877379
C5orf22	-0.218622	3.72332	2.03851	0.15336	0.771329
C5orf24	0.0103682	3.91231	0.00276183	0.958088	0.996802
C6orf120	0.0780304	4.7764	0.180065	0.671317	0.959144
C6orf47	0.176815	3.92613	0.750688	0.386258	0.886346
C6orf62	-0.0778186	8.1136	0.199695	0.654967	0.954062
C6orf89	-0.130383	6.59393	0.645171	0.421844	0.892721
C7orf26	0.253228	5.70279	2.56234	0.109437	0.706991
C7orf50	0.0839044	5.81617	0.0956741	0.757084	0.973936
C8orf33	0.00581512	4.57884	0.00116341	0.97279	0.999365
C8orf58	0.100261	3.51542	0.342737	0.558254	0.934287
C8orf82	0.148625	4.62377	0.355033	0.551278	0.933072
C9orf64	0.0150056	3.46886	0.00483571	0.94456	0.996518
C9orf72	-0.0240387	5.98309	0.00845338	0.926744	0.995036
C9orf78	-0.269832	8.4941	0.740413	0.389528	0.886576
CA1	-0.0680429	5.79428	0.0157371	0.900169	0.992515
CA4	0.192363	5.28061	0.257212	0.612042	0.946211
CA5BP1	0.0519969	3.79898	0.0628564	0.802037	0.982034
CAB39	0.191707	7.72025	0.817495	0.365913	0.875346
CABIN1	-0.0940787	7.10398	0.224224	0.63584	0.951941
CABLES2	0.134171	3.44941	0.636031	0.425152	0.892721
CACFD1	0.298847	3.42721	1.69824	0.192518	0.803334
CACNA1E	-0.305155	4.96514	0.89502	0.344121	0.864822
CACNA1I	-0.159707	3.9456	0.286081	0.592743	0.945272
CACTIN	0.0251376	5.4852	0.0317837	0.858503	0.988736
CACUL1	-0.231192	6.17623	2.52809	0.111836	0.708909
CACYBP	0.244689	6.77359	0.464456	0.495549	0.914724
CAD	-0.083951	5.62787	0.296183	0.586285	0.944652
CALCOCO1	0.055853	6.98947	0.117915	0.731307	0.971717
CALCOCO2	-0.218648	7.27274	0.999788	0.317362	0.854976
CALHM2	0.46182	5.94838	5.79829	0.0160417	0.428743
CALHM6	-0.24981	5.55567	0.287735	0.591676	0.945202
CALM1	-0.0242915	8.2503	0.0245286	0.875547	0.989501
CALM2	0.162331	8.65221	1.04014	0.307789	0.851819
CALM3	0.248706	8.84298	1.97142	0.160297	0.776392
CALML4	0.203954	4.57672	1.53428	0.215471	0.805862
CALR	0.404748	9.17772	2.48506	0.114932	0.717
CALU	0.119083	5.28093	0.41191	0.521001	0.922113
CAMK1	0.459991	5.41009	3.66814	0.0554621	0.604169
CAMK1D	-0.00397146	6.01503	0.00036953	0.984663	0.999365
CAMK2D	-0.251878	4.34782	1.66883	0.196415	0.803583
CAMK2G	-0.263711	6.95803	1.60788	0.20479	0.803583
CAMK4	-0.459371	5.32298	6.91348	0.00855485	0.337375
CAMKK1	0.127936	5.71632	0.319508	0.571904	0.940581
CAMKK2	-0.0276822	8.53053	0.0161813	0.898777	0.992515
CAMLG	0.0939569	4.8441	0.451109	0.501809	0.914724
CAMP	0.121406	5.8947	0.353469	0.552156	0.933225
CAMSAP1	-0.00329153	4.4176	0.000386824	0.984308	0.999365
CAMTA1	-0.0730122	4.00485	0.221559	0.637854	0.951941
CAMTA2	0.103183	7.00531	0.4219	0.51599	0.920632
CAND1	-0.133281	5.71867	0.58326	0.445037	0.901614
CANT1	0.112275	7.58458	0.289211	0.590727	0.945202
CANX	0.0494883	7.29255	0.0590483	0.808006	0.982463
CAP1	-0.0200499	10.0575	0.0125979	0.910633	0.992515
CAPG	0.176758	8.4002	0.730057	0.392865	0.886576
CAPN1	0.327104	7.78889	2.30231	0.129182	0.737972
CAPN10	0.186811	6.22289	1.55389	0.212562	0.804332
CAPN15	0.198444	7.05262	1.16558	0.28031	0.842084
CAPN2	0.114078	7.61367	0.396077	0.529122	0.925964
CAPN3	-0.179215	5.17058	1.13492	0.286729	0.845839
CAPN7	-0.123368	4.47458	0.560484	0.454065	0.905731
CAPNS1	0.182058	7.3439	1.21006	0.27132	0.838402
CAPRIN1	-0.16815	6.35949	1.03586	0.308786	0.851819
CAPRIN2	-0.512378	4.15759	8.75956	0.00307983	0.237823
CAPS	-0.270038	4.7361	1.03846	0.308181	0.851819
CAPZA1	0.00843592	8.79139	0.00133397	0.970865	0.999365
CAPZA2	0.280647	7.82106	1.18265	0.276817	0.840555
CAPZB	0.229112	8.74912	2.15361	0.142235	0.756071
CARD11	-0.155703	6.69857	0.761982	0.382709	0.884804
CARD16	-0.149345	7.04464	0.202631	0.652605	0.954062
CARD17	-0.741738	5.70475	3.38543	0.0657751	0.633208
CARD19	0.372302	6.16674	1.86293	0.172287	0.784161
CARD6	-0.156821	5.65939	0.346319	0.556204	0.934287
CARD8	-0.0999763	7.98906	0.307076	0.57948	0.94269
CARD8-AS1	0.278055	5.25024	2.72598	0.0987276	0.697571
CARD9	0.528843	5.03031	8.09131	0.0044478	0.290015
CARHSP1	0.110659	5.89772	0.213496	0.644041	0.953666
CARM1	0.0319265	6.5182	0.0157253	0.900206	0.992515
CARMIL2	0.0565525	6.40526	0.0613503	0.804374	0.982463
CARS1	-0.063857	5.87931	0.200371	0.654422	0.954062
CARS2	-0.136709	7.56491	0.398443	0.527895	0.925947
CASC3	-0.0423668	7.75616	0.0624301	0.802695	0.982034
CASK	-0.369642	3.51228	5.18336	0.0228041	0.482822
CASP1	-0.29951	8.75906	0.99148	0.319381	0.854976
CASP10	-0.165513	6.52167	0.969424	0.324824	0.854976
CASP2	-0.0180954	5.31148	0.010896	0.916865	0.992515
CASP3	0.207696	5.48364	1.16959	0.279484	0.842084
CASP4	-0.23236	8.64472	0.734849	0.391316	0.886576
CASP5	-0.115018	5.58036	0.0585903	0.808738	0.982463
CASP7	0.143213	5.69675	0.24483	0.620739	0.950076
CASP8	-0.197504	7.3328	1.17664	0.27804	0.841165
CASP8AP2	-0.505475	3.5288	8.83298	0.00295835	0.237491
CASP9	0.111367	4.85637	0.380738	0.537208	0.928052
CASS4	-0.24986	3.55227	0.493796	0.482239	0.914499
CAST	-0.0316716	7.13975	0.0342363	0.853205	0.987381
CASTOR1	0.0847031	3.31107	0.138162	0.710115	0.971403
CASTOR2	0.0963373	4.29483	0.239027	0.624909	0.950288
CASTOR3	-0.504317	4.8578	6.65448	0.00989071	0.353833
CASZ1	-0.146913	4.48527	0.650214	0.420036	0.892443
CAT	0.127748	6.66717	0.218887	0.639889	0.952231
CATIP	0.854142	4.0787	7.34458	0.00672651	0.315087
CAVIN2	-0.332238	5.78102	0.700992	0.40245	0.88773
CBFA2T2	-0.287206	5.03385	3.21129	0.0731317	0.643753
CBFA2T3	0.167592	5.86308	0.978475	0.322576	0.854976
CBFB	0.121587	5.57863	0.773699	0.379075	0.884348
CBL	-0.17258	7.27401	0.652121	0.419356	0.892191
CBLB	-0.197527	4.6633	1.20886	0.271557	0.838402
CBLL1	-0.194532	4.48456	0.853029	0.355697	0.869364
CBR1	0.18933	5.27288	1.53806	0.214907	0.805862
CBR4	0.0232046	3.883	0.024947	0.874499	0.989501
CBWD1	0.0381964	4.68915	0.0286101	0.865682	0.989444
CBWD2	-0.0118484	4.99903	0.00306747	0.955832	0.996802
CBWD3	-0.0515266	4.20847	0.0684253	0.793643	0.981477
CBWD5	-0.133084	4.60276	0.524306	0.469011	0.91424
CBWD6	-0.104254	3.81248	0.253234	0.614807	0.947803
CBX1	-0.00895895	5.5109	0.00149886	0.969118	0.999365
CBX3	0.0456532	6.72303	0.0764439	0.782176	0.978914
CBX4	0.226167	6.20821	1.5889	0.207483	0.803583
CBX5	-0.212559	5.54292	0.880563	0.348048	0.866201
CBX6	0.0979158	7.4509	0.439012	0.5076	0.916441
CBX7	-0.109956	6.65557	0.463468	0.496008	0.914724
CC2D1A	0.217673	4.42095	1.05247	0.304938	0.851819
CC2D1B	0.0122905	6.33376	0.00654775	0.935507	0.996518
CCAR1	-0.0931747	5.41682	0.249457	0.617458	0.948681
CCAR2	0.0892717	6.87493	0.168829	0.681155	0.963023
CCDC102A	0.644975	3.67432	11.0611	0.000881563	0.176198
CCDC107	0.0783073	4.37186	0.16661	0.683142	0.963906
CCDC115	0.107473	5.49431	0.505978	0.476885	0.914499
CCDC117	0.221181	5.12021	0.497623	0.480546	0.914499
CCDC12	0.207865	5.94752	1.605	0.205196	0.803583
CCDC124	0.204846	5.38211	1.43267	0.231329	0.816033
CCDC125	-0.388444	3.63832	4.78623	0.0286882	0.509327
CCDC127	0.182658	4.37131	1.24166	0.265152	0.837406
CCDC134	-0.101246	4.81511	0.397491	0.528388	0.925947
CCDC137	0.160715	5.13653	0.900541	0.342637	0.864253
CCDC14	-0.236852	3.62641	1.7158	0.190234	0.803334
CCDC142	-0.272018	5.31325	2.19811	0.13818	0.74863
CCDC146	-0.397015	3.5499	2.03911	0.153299	0.771329
CCDC149	-0.0071164	3.59766	0.000381175	0.984423	0.999365
CCDC159	-0.0170671	5.18634	0.0116056	0.914211	0.992515
CCDC167	0.250071	4.56373	1.15119	0.283299	0.842559
CCDC17	-0.0286125	4.48905	0.0164331	0.897997	0.992515
CCDC174	-0.156744	5.15664	1.06553	0.301957	0.851819
CCDC18	-0.299437	3.81433	2.7625	0.0964972	0.690518
CCDC18-AS1	-0.589254	4.233	7.62171	0.00576699	0.313243
CCDC186	-0.139368	5.31907	0.682487	0.408732	0.887982
CCDC22	0.344617	5.62924	4.28378	0.0384777	0.559912
CCDC25	-0.0771752	4.12168	0.186726	0.665656	0.957341
CCDC28A	-0.0936225	5.07124	0.410383	0.521775	0.922716
CCDC32	-0.0792611	5.35367	0.362838	0.546934	0.931536
CCDC43	0.0231347	3.65352	0.0143172	0.904757	0.992515
CCDC47	0.0864798	5.22384	0.147447	0.700987	0.96928
CCDC50	0.0275982	5.53444	0.0375343	0.846381	0.985017
CCDC57	-0.0855428	6.02274	0.145766	0.702615	0.969634
CCDC59	-0.105814	4.58407	0.374262	0.54069	0.928944
CCDC6	-0.0355949	4.60818	0.0342661	0.853142	0.987381
CCDC61	0.0056799	4.30003	0.00117837	0.972616	0.999365
CCDC66	-0.206701	3.71208	1.40037	0.236661	0.816033
CCDC69	0.0644934	8.34542	0.16033	0.688853	0.96474
CCDC71	0.110861	5.51813	0.532213	0.465678	0.912206
CCDC71L	0.108086	6.62723	0.104614	0.746361	0.972236
CCDC82	-0.00741497	4.61956	0.00180904	0.966074	0.998695
CCDC85B	0.414957	5.93038	1.78624	0.181385	0.795628
CCDC86	0.267643	3.74897	1.61756	0.203433	0.803583
CCDC88A	0.0290811	5.52825	0.0215034	0.883416	0.991304
CCDC88B	0.221024	9.00897	0.843774	0.35832	0.871456
CCDC88C	-0.221152	6.64126	1.50521	0.219871	0.810264
CCDC9	-0.269257	5.61206	1.25361	0.262864	0.836971
CCDC90B	0.0214189	4.5517	0.0214517	0.883555	0.991304
CCDC91	-0.333211	4.14478	6.29153	0.0121316	0.385809
CCDC92	-0.316835	4.03615	2.78027	0.095432	0.688505
CCDC93	-0.15773	6.3448	0.642162	0.422929	0.892721
CCDC97	-0.102324	6.4791	0.457038	0.499012	0.914724
CCL3	0.0598598	4.58761	0.0111806	0.91579	0.992515
CCL4	-0.318011	4.80205	0.537182	0.463603	0.910956
CCL5	0.196318	6.83015	0.496341	0.481112	0.914499
CCM2	-0.0920885	7.49728	0.261572	0.609042	0.946211
CCNC	0.205936	4.25752	1.25567	0.262473	0.836971
CCND2	-0.256996	6.67126	1.26299	0.261085	0.835943
CCND3	0.364042	9.28597	3.34192	0.0675357	0.63837
CCNDBP1	-0.00618884	7.76495	0.000734212	0.978383	0.999365
CCNG1	0.00235254	4.84403	0.0002262	0.988	0.999365
CCNG2	0.12764	5.74724	0.43765	0.508259	0.916441
CCNH	-0.268853	5.02034	4.03566	0.0445484	0.575803
CCNI	-0.0925774	8.02158	0.320892	0.571072	0.939928
CCNJL	-0.00770646	5.90019	0.000622641	0.980093	0.999365
CCNK	-0.264886	5.66897	2.02705	0.15452	0.771864
CCNL1	-0.101361	7.69616	0.143028	0.70529	0.969866
CCNL2	0.0202961	7.34557	0.020502	0.886144	0.991408
CCNQ	0.133841	4.64699	0.490613	0.483654	0.914499
CCNT1	-0.378002	5.38532	3.43668	0.0637637	0.63037
CCNT2	-0.186036	5.75353	0.847774	0.357183	0.870379
CCNY	0.226524	6.67885	1.78733	0.181252	0.795628
CCNYL1	0.147349	3.81724	0.90383	0.341757	0.864185
CCP110	-0.2082	4.23732	1.37983	0.240131	0.818851
CCPG1	-0.139656	5.00393	0.319947	0.571639	0.940525
CCR1	-0.209934	7.67077	0.261826	0.608869	0.946211
CCR2	-0.158461	6.74294	0.149644	0.698876	0.968955
CCR5	-0.0988412	4.35831	0.183762	0.66816	0.958341
CCR7	-0.241273	7.86543	1.26408	0.260879	0.835943
CCRL2	-0.0810624	4.9441	0.0543823	0.815606	0.982463
CCS	0.047913	5.59216	0.0541564	0.815982	0.982463
CCSAP	-0.0630599	3.69645	0.208795	0.647714	0.954062
CCSER2	-0.190612	4.65396	1.25526	0.26255	0.836971
CCT2	0.185955	6.69585	1.08002	0.298693	0.851725
CCT3	0.0690359	7.46901	0.136588	0.711697	0.971554
CCT4	0.0631141	7.05088	0.0619371	0.80346	0.982463
CCT5	0.0531313	7.87144	0.0529207	0.818057	0.982463
CCT6A	0.217336	6.24338	0.944644	0.331086	0.860426
CCT7	0.131504	7.58315	0.454763	0.500082	0.914724
CCT8	0.299952	6.83284	2.14087	0.143421	0.756071
CCZ1	-0.0845841	5.57463	0.254301	0.614063	0.947534
CCZ1B	-0.00509837	5.534	0.00121235	0.972224	0.999365
CD14	0.363172	9.03092	2.08115	0.149128	0.763832
CD151	0.52983	6.29832	5.10663	0.0238345	0.488051
CD163	0.837022	6.99981	3.73584	0.0532568	0.595407
CD164	-0.0462343	7.94671	0.053128	0.817707	0.982463
CD177	0.661625	9.06775	2.02657	0.154569	0.771864
CD180	-0.106683	5.17517	0.206407	0.649598	0.954062
CD19	0.240932	6.41784	0.883844	0.347151	0.866082
CD1C	0.121588	4.0645	0.191786	0.661435	0.956356
CD1D	0.114792	5.22997	0.137632	0.710647	0.971488
CD2	-0.326737	5.83545	2.78698	0.0950331	0.688505
CD22	-0.197067	6.87472	0.433378	0.510336	0.91756
CD226	-0.497843	4.61958	7.45614	0.00632203	0.315087
CD24	-0.0510005	4.29344	0.0328424	0.856191	0.988118
CD244	0.29299	5.42056	0.96361	0.326279	0.856276
CD247	-0.186915	6.74215	0.916986	0.338268	0.862422
CD27	0.0349913	5.72606	0.0230279	0.879385	0.990842
CD27-AS1	-0.0888551	3.89702	0.227089	0.633691	0.951647
CD274	-0.565556	7.2519	0.965118	0.325901	0.856276
CD28	-0.481811	5.63252	8.73266	0.0031256	0.237823
CD2AP	-0.473894	4.51295	4.74582	0.0293695	0.510982
CD2BP2	0.152174	7.62791	0.671311	0.412595	0.890069
CD300A	0.0684414	8.08771	0.0862635	0.768982	0.975594
CD300C	0.257973	5.14267	1.04254	0.307232	0.851819
CD300E	-0.086955	8.08577	0.0827884	0.773554	0.977602
CD300H	0.268665	5.63302	1.29718	0.254728	0.831501
CD300LB	-0.291211	5.22144	0.653744	0.418777	0.892191
CD300LF	-0.0176296	7.01253	0.00535018	0.941691	0.996518
CD320	0.261505	4.74433	1.13429	0.286861	0.845839
CD33	0.0330503	5.28383	0.0137768	0.906563	0.992515
CD36	-0.0349216	6.30303	0.0159549	0.899484	0.992515
CD37	0.035002	8.57097	0.017522	0.894691	0.992515
CD38	-0.268705	5.19915	1.75505	0.185243	0.800217
CD3D	-0.083614	6.54068	0.080903	0.776077	0.97795
CD3E	-0.178906	7.51196	0.644535	0.422073	0.892721
CD3G	-0.339566	5.33474	1.85352	0.173375	0.786033
CD4	-0.0312303	6.99146	0.0265807	0.87049	0.989501
CD40	-0.20764	4.84041	1.84875	0.173929	0.786033
CD44	0.0605029	9.09723	0.091804	0.761896	0.974466
CD46	-0.161748	7.96628	0.350273	0.553959	0.934287
CD47	-0.133415	7.40777	0.662307	0.415747	0.891478
CD48	0.0404275	8.7225	0.0355916	0.850361	0.986527
CD5	-0.154758	6.10695	0.601276	0.438092	0.896753
CD52	-0.0871955	7.90531	0.0397326	0.842004	0.985017
CD53	-0.151903	9.54505	0.547018	0.459539	0.909972
CD55	0.172787	8.72206	0.292844	0.588404	0.944712
CD58	-0.166489	6.2136	0.392367	0.531058	0.927133
CD59	0.048597	8.34423	0.0233747	0.878487	0.99029
CD6	-0.189472	7.3212	0.63217	0.426561	0.892923
CD63	0.388324	8.6828	3.48973	0.0617506	0.623305
CD68	0.265493	7.89321	1.37522	0.240917	0.818851
CD69	0.267564	4.28408	0.875024	0.349568	0.867062
CD7	0.129783	7.25943	0.281838	0.595499	0.945272
CD72	0.147302	5.92132	0.452613	0.501097	0.914724
CD74	0.0347227	9.7785	0.0270251	0.869422	0.989501
CD79A	-0.0728028	7.31525	0.0909872	0.762926	0.974466
CD79B	0.226033	7.83737	0.630098	0.427319	0.892923
CD81	0.373115	7.30114	3.38377	0.0658415	0.633208
CD82	0.458232	7.75375	5.14854	0.0232659	0.486152
CD83	-0.126053	5.0732	0.111446	0.738503	0.971717
CD84	-0.33296	6.23147	3.2695	0.0705791	0.63993
CD86	-0.102314	4.41378	0.127773	0.720752	0.971717
CD8A	-0.105836	6.51497	0.371363	0.542262	0.929621
CD8B	-0.0675623	6.19551	0.113282	0.736438	0.971717
CD93	0.0407619	7.74575	0.0275966	0.868061	0.989501
CD96	-0.51834	5.57854	7.28026	0.00697165	0.318892
CD99	0.118558	6.8893	0.261325	0.609211	0.946211
CD99_1	0.15643	7.08793	0.486666	0.485418	0.914499
CD99L2	0.196593	5.3977	0.9041	0.341685	0.864185
CDA	-0.0686393	7.2343	0.0461667	0.829873	0.98393
CDADC1	-0.0172764	3.98071	0.00465854	0.945584	0.996518
CDAN1	0.00791476	4.42795	0.00213215	0.963171	0.998447
CDC123	0.143584	6.17196	0.769991	0.38022	0.884804
CDC14A	-0.339816	3.9073	5.05307	0.0245823	0.49455
CDC16	-0.132234	5.55914	0.836568	0.36038	0.872251
CDC23	-0.140728	3.73729	0.91124	0.339786	0.862865
CDC25B	-0.0461633	7.35104	0.0514993	0.820475	0.982502
CDC26	0.47913	4.42078	5.27455	0.0216394	0.47659
CDC27	-0.198724	5.08176	2.12917	0.144519	0.75838
CDC34	-0.00805126	8.22218	0.000860883	0.976593	0.999365
CDC37	0.33786	7.53351	4.25039	0.0392414	0.560052
CDC37L1	0.0771874	3.5149	0.185335	0.666828	0.958057
CDC40	-0.197843	5.65896	1.73189	0.18817	0.802057
CDC42	-0.00612462	8.58565	0.0016075	0.968018	0.99921
CDC42BPB	0.155786	4.14072	0.825705	0.363517	0.874533
CDC42EP2	0.0857641	6.32639	0.0658413	0.797491	0.981477
CDC42EP3	0.160387	7.89757	0.499494	0.479722	0.914499
CDC42EP4	0.505936	4.66005	7.45427	0.0063286	0.315087
CDC42SE1	-0.0207414	9.87322	0.0159752	0.899421	0.992515
CDC42SE2	-0.13884	7.39679	0.488974	0.484385	0.914499
CDC5L	-0.0403954	5.69439	0.0720668	0.788351	0.981477
CDC73	-0.0237329	5.21373	0.0134533	0.907662	0.992515
CDCA4	0.314218	4.04838	3.11908	0.0773804	0.648309
CDCA5	0.347117	4.11609	1.03793	0.308304	0.851819
CDCA7L	0.00896829	5.08015	0.00195949	0.964692	0.998451
CDH23	0.0263942	5.51797	0.00798957	0.928776	0.995156
CDIP1	0.236523	4.31861	1.07297	0.300275	0.851819
CDIPT	0.220919	7.29408	1.2092	0.271491	0.838402
CDK10	0.132563	6.00058	0.562357	0.453312	0.905613
CDK11A	0.0638018	5.92573	0.1833	0.668553	0.958341
CDK11B	0.0939948	6.01722	0.421372	0.516253	0.920922
CDK12	-0.425813	6.53032	10.3939	0.00126432	0.20477
CDK13	-0.162933	5.572	1.28961	0.25612	0.833527
CDK14	-0.131534	4.50164	0.41546	0.519211	0.922113
CDK16	0.0528451	5.91625	0.0972745	0.755125	0.973368
CDK17	-0.191604	5.04685	0.856941	0.354596	0.869364
CDK19	-0.00632054	4.94799	0.00161789	0.967915	0.99921
CDK2	0.0994807	4.01945	0.212817	0.644568	0.953712
CDK2AP1	0.537211	4.551	10.4962	0.00119623	0.20477
CDK2AP2	0.39871	6.50156	6.04384	0.0139549	0.408597
CDK4	0.126225	5.49965	0.427282	0.513326	0.919187
CDK5	0.375506	3.81422	5.11922	0.0236622	0.487367
CDK5R1	0.280335	4.01952	1.31913	0.250748	0.827686
CDK5RAP1	-0.151605	4.6613	1.11736	0.290487	0.846927
CDK5RAP2	-0.0799863	6.13176	0.219497	0.639423	0.952196
CDK5RAP3	0.112239	7.64502	0.541747	0.46171	0.910192
CDK6	-0.0721217	4.30227	0.0972289	0.755181	0.973368
CDK9	0.281327	6.42136	3.23644	0.0720168	0.640389
CDKL5	-0.369418	3.48582	2.06849	0.15037	0.765082
CDKN1A	0.372135	6.43141	4.27074	0.0387741	0.559912
CDKN1B	0.307703	6.77379	3.04894	0.0807898	0.656748
CDKN1C	0.401666	5.03019	1.18253	0.276842	0.840555
CDKN2AIP	0.00734983	4.30878	0.00107257	0.973874	0.999365
CDKN2AIPNL	0.156283	3.84153	0.628037	0.428076	0.892923
CDKN2C	0.267587	3.89644	0.901344	0.342422	0.864185
CDKN2D	0.193996	7.37133	0.659192	0.416845	0.891949
CDPF1	0.159489	3.41488	0.727315	0.393755	0.886576
CDR2	-0.294736	3.71171	1.59651	0.206399	0.803583
CDS2	-0.101475	7.24401	0.307932	0.578952	0.94269
CDV3	0.00990572	7.43541	0.00248719	0.960225	0.997631
CDYL	-0.0644235	4.69846	0.106878	0.743727	0.971717
CDYL2	0.232345	4.51018	1.58765	0.207662	0.803583
CEACAM1	-0.29151	7.81009	0.386846	0.533962	0.927194
CEACAM21	-0.429662	4.50901	5.46667	0.0193825	0.457565
CEACAM3	-0.142155	7.67427	0.272707	0.601522	0.946211
CEACAM4	-0.00903888	6.39088	0.00128937	0.971356	0.999365
CEBPA	0.435651	7.04799	6.44079	0.0111529	0.375
CEBPB	0.664882	9.43338	4.17571	0.0410073	0.56831
CEBPD	0.71549	8.71978	4.05539	0.0440307	0.575803
CEBPG	0.0291397	5.25949	0.0365731	0.848337	0.985298
CEBPZ	-0.0887193	5.54173	0.201349	0.653634	0.954062
CEBPZOS	-0.0369803	4.87637	0.0562172	0.812578	0.982463
CELF1	-0.0682898	7.86296	0.131982	0.716386	0.971658
CELF2	-0.225455	8.36618	1.16493	0.280445	0.842084
CELF6	-0.367005	3.5568	1.73509	0.187762	0.8016
CEMIP2	-0.119337	6.59674	0.243388	0.62177	0.950076
CENPB	0.246535	7.08575	2.29829	0.129517	0.738696
CENPBD1P1	0.271585	5.82252	3.08864	0.0788406	0.650241
CENPC	-0.346086	3.61211	4.65727	0.0309223	0.520695
CENPO	0.145821	3.76529	0.874439	0.349729	0.867062
CENPT	0.186025	5.86834	1.09824	0.294653	0.847693
CENPX	0.191062	4.85147	1.0557	0.304198	0.851819
CEP104	-0.122807	4.76483	0.797153	0.371946	0.877379
CEP120	-0.207247	3.62959	1.26332	0.261023	0.835943
CEP135	-0.125426	4.44341	0.3857	0.534568	0.927194
CEP164	-0.099927	5.33959	0.341768	0.558811	0.934287
CEP170	-0.161679	3.75523	0.821267	0.36481	0.874963
CEP19	-0.123649	4.94311	0.159296	0.689806	0.964926
CEP192	-0.4107	4.64049	5.26395	0.0217716	0.47659
CEP250	-0.101834	6.27548	0.39701	0.528638	0.925947
CEP295	-0.637108	3.59422	13.9351	0.000189235	0.125159
CEP350	-0.438861	5.62728	6.81429	0.00904314	0.342151
CEP43	-0.284899	3.77596	2.32617	0.127215	0.736943
CEP57	-0.135987	4.85688	0.862821	0.35295	0.868816
CEP63	-0.465779	5.37983	4.92851	0.026417	0.501357
CEP68	-0.347437	4.30188	2.62571	0.105145	0.700241
CEP78	-0.128673	4.21092	0.299924	0.58393	0.944601
CEP83	-0.175505	3.41315	0.592615	0.44141	0.900461
CEP85	0.159924	4.21146	1.12025	0.289864	0.846927
CEP85L	-0.317117	4.35389	3.07415	0.079546	0.65273
CEP95	-0.404095	4.16169	5.01149	0.0251797	0.49805
CEP97	-0.157737	3.75896	0.824958	0.363734	0.874533
CEPT1	0.0152076	5.5195	0.00534038	0.941744	0.996518
CERK	0.146677	6.97857	0.900902	0.34254	0.864246
CERS2	0.320064	6.94413	5.21594	0.0223807	0.479975
CERS4	0.380104	4.92115	2.62101	0.105457	0.700241
CERS5	0.152679	5.51014	1.13288	0.287163	0.845839
CERS6	-0.158078	5.04064	0.584683	0.444483	0.901614
CERT1	-0.137634	6.30509	0.612467	0.43386	0.895395
CES1	0.34962	4.25881	1.02453	0.311448	0.852725
CES2	0.0539408	5.99683	0.113588	0.736096	0.971717
CETN2	0.0634288	3.91665	0.119478	0.729602	0.971717
CFAP20	0.000120183	3.56074	5.06071e-07	0.999432	1
CFAP298	-0.208311	3.96168	1.2285	0.267698	0.838402
CFAP410	-0.0331456	4.8251	0.0359377	0.849644	0.986043
CFAP97	-0.0303082	3.65357	0.0318664	0.858321	0.988736
CFD	0.527331	7.89202	2.3209	0.127646	0.736943
CFDP1	0.0469981	3.91153	0.0605344	0.805653	0.982463
CFL1	0.377069	9.50132	4.92898	0.02641	0.501357
CFLAR	-0.146863	10.4213	0.34882	0.554782	0.934287
CFP	0.226366	8.70291	1.11646	0.290683	0.846927
CGAS	0.147075	5.55516	0.144029	0.704308	0.969829
CGGBP1	-0.205923	6.66143	1.19126	0.275076	0.840555
CHAF1A	0.14633	4.77492	0.373385	0.541165	0.928953
CHASERR	0.219034	6.65498	1.91926	0.165938	0.778202
CHCHD1	0.144659	4.13574	0.509096	0.475531	0.914499
CHCHD2	0.260799	8.02554	2.06919	0.150301	0.765082
CHCHD3	0.120223	4.35699	0.477186	0.4897	0.914724
CHCHD5	0.287939	4.47745	1.70951	0.191049	0.803334
CHCHD7	0.413495	5.01281	3.29563	0.0694644	0.63993
CHD1	-0.264193	6.47253	1.45278	0.228083	0.816033
CHD1L	-0.168079	5.09117	0.981116	0.321923	0.854976
CHD2	-0.212874	7.62096	1.84915	0.173883	0.786033
CHD3	-0.196293	8.36384	1.29442	0.255235	0.831843
CHD4	-0.119659	7.18212	0.348095	0.555193	0.934287
CHD6	-0.383321	4.6553	4.10123	0.042852	0.573151
CHD7	-0.362596	5.55551	5.21156	0.0224371	0.479975
CHD8	-0.230216	6.81333	2.14511	0.143025	0.756071
CHD9	-0.237145	4.74181	1.4732	0.224841	0.81329
CHERP	0.0092111	5.20488	0.00436149	0.947345	0.996518
CHFR	0.0279595	6.98675	0.0445008	0.832925	0.98393
CHI3L1	0.34601	6.47645	0.419984	0.516945	0.921194
CHI3L2	-0.0591859	5.17164	0.0863562	0.768862	0.975594
CHIC2	-0.138194	5.69964	0.723952	0.394851	0.886576
CHID1	0.150138	5.5219	0.70014	0.402737	0.88773
CHKA	0.0862534	3.44088	0.197093	0.657078	0.954221
CHKB	0.195291	3.70304	0.670139	0.413003	0.890069
CHMP1A	0.213934	7.831	1.5694	0.210295	0.804332
CHMP1B	0.28026	6.74742	1.34982	0.24531	0.823431
CHMP2A	0.176211	7.19281	0.675552	0.411123	0.889588
CHMP2B	0.225247	5.48513	1.09058	0.296343	0.849136
CHMP4A	0.0601653	5.47434	0.181009	0.670507	0.959144
CHMP4B	0.317532	6.91117	3.02401	0.0820403	0.659493
CHMP5	-0.0337815	7.20412	0.0130797	0.908947	0.992515
CHMP6	0.101997	5.57061	0.242448	0.622444	0.950076
CHMP7	-0.143775	7.10859	0.978298	0.322619	0.854976
CHORDC1	-0.0979203	5.32449	0.0444451	0.833028	0.98393
CHP1	0.196991	6.51774	1.90731	0.167262	0.778202
CHP1P2	-0.551566	3.9815	4.25094	0.0392287	0.560052
CHPF	0.427255	4.43095	1.70088	0.192174	0.803334
CHPF2	0.207756	7.17287	2.12063	0.145327	0.75838
CHPT1	-0.0399724	6.57457	0.0237008	0.877649	0.989758
CHST11	-0.00570746	7.18506	0.000809449	0.977303	0.999365
CHST12	-0.391957	5.47027	2.68171	0.101507	0.698782
CHST15	0.0799485	8.46243	0.144929	0.703429	0.969644
CHST2	0.313091	6.82147	1.90333	0.167706	0.778202
CHST7	0.289874	3.81503	3.18765	0.0741964	0.645589
CHSY1	0.147756	6.36856	0.232042	0.630014	0.951647
CHTF18	0.186616	4.472	0.660055	0.416541	0.891866
CHTOP	-0.0792127	6.61858	0.345385	0.556737	0.934287
CHUK	-0.0460376	5.05761	0.0267182	0.870159	0.989501
CHURC1	-0.112726	6.73333	0.474667	0.490848	0.914724
CIAO1	-0.124895	6.69879	0.798401	0.371572	0.877379
CIAO2A	0.4197	5.70153	5.52322	0.0187657	0.453508
CIAO2B	0.228534	5.86467	0.888635	0.345848	0.86516
CIAO3	0.167858	5.06179	0.824363	0.363908	0.874533
CIAPIN1	0.275309	5.14782	3.92086	0.0476906	0.579991
CIB1	0.193519	6.51833	0.537649	0.463409	0.910843
CIC	0.196349	7.31927	1.1013	0.29398	0.847693
CIDEB	0.0832324	5.22233	0.205355	0.650433	0.954062
CIITA	-0.234488	7.92937	0.793907	0.372921	0.877379
CINP	0.107545	4.79429	0.638088	0.424404	0.892721
CIPC	0.129248	3.72811	0.60924	0.435074	0.895395
CIR1	-0.315733	6.17674	1.43511	0.230932	0.816033
CIRBP	-0.00461203	8.33384	0.000524213	0.981733	0.999365
CISD2	0.129273	5.3228	0.235161	0.627723	0.951647
CISD3	0.0673784	4.27182	0.112662	0.737134	0.971717
CISH	-0.0804168	6.80137	0.0966827	0.755847	0.973368
CITED2	0.312676	5.61725	1.06013	0.303185	0.851819
CITED4	0.578245	3.83297	4.38504	0.0362556	0.555365
CIZ1	0.145029	6.58809	0.633286	0.426153	0.892923
CKAP4	0.168558	7.99267	0.44834	0.503125	0.914724
CKAP5	-0.222763	4.49627	1.01165	0.314508	0.854976
CKLF	0.107148	5.94808	0.253055	0.614932	0.947803
CKS1B	0.499877	3.6942	3.82496	0.0504944	0.583223
CKS2	0.17599	4.03455	0.185433	0.666746	0.958057
CLASP1	-0.393693	5.64733	6.85615	0.00883369	0.339255
CLASP2	-0.19585	4.39051	1.15379	0.282758	0.842352
CLASRP	0.113907	6.96649	0.457894	0.49861	0.914724
CLC	-0.616517	6.77905	5.29307	0.0214104	0.47659
CLCC1	0.0559636	3.66679	0.101459	0.750085	0.973368
CLCN3	-0.203797	4.97152	1.01988	0.312548	0.854156
CLCN6	-0.0936628	4.47623	0.247364	0.618937	0.949227
CLCN7	0.121873	7.26127	0.457206	0.498933	0.914724
CLDN15	0.00386503	5.7273	0.000431152	0.983434	0.999365
CLDND1	-0.00954443	5.82844	0.00325224	0.954523	0.996802
CLEC10A	0.262384	3.65866	0.881422	0.347812	0.866201
CLEC12A	-0.293581	7.30337	1.53451	0.215437	0.805862
CLEC16A	-0.191261	5.44243	1.84573	0.174281	0.786033
CLEC17A	-0.225842	4.07293	0.668929	0.413425	0.890111
CLEC2B	-0.126581	7.22057	0.198229	0.656154	0.954062
CLEC2D	-0.43139	6.66753	5.17696	0.0228883	0.482822
CLEC4A	-0.135458	5.98696	0.300878	0.583332	0.944601
CLEC4D	0.322325	7.27119	0.452688	0.501061	0.914724
CLEC4E	0.0565895	8.38976	0.0223248	0.881226	0.991304
CLEC5A	-0.0351305	5.45627	0.0088636	0.924993	0.994665
CLEC7A	-0.0434542	7.04689	0.0195376	0.888836	0.992319
CLIC1	0.0698356	5.09476	0.0652479	0.798386	0.981477
CLIC4	0.227858	5.75501	0.332834	0.563995	0.935988
CLINT1	0.136048	5.65908	0.390469	0.532053	0.927152
CLIP1	-0.0617097	5.88724	0.109778	0.740397	0.971717
CLIP2	0.381792	4.84232	4.24461	0.0393752	0.560052
CLIP4	-0.0659188	4.40774	0.138697	0.70958	0.971105
CLK1	0.101328	7.00541	0.121327	0.727599	0.971717
CLK2	-0.0103055	5.10061	0.00437404	0.947269	0.996518
CLK3	-0.0209968	7.35557	0.0148468	0.90302	0.992515
CLK4	0.156191	5.67353	0.471827	0.492148	0.914724
CLMN	0.231782	5.0032	0.84233	0.358731	0.871456
CLN3	0.14677	6.1972	0.616026	0.432528	0.895315
CLN5	-0.185991	4.07168	1.42652	0.232334	0.816033
CLN6	0.141972	5.13278	0.503987	0.477753	0.914499
CLN8	-0.153361	4.25041	0.72433	0.394727	0.886576
CLN8-AS1	0.21147	3.87531	0.428808	0.512575	0.919003
CLNS1A	0.089832	5.3851	0.381042	0.537046	0.928052
CLP1	0.170964	4.5695	0.773074	0.379268	0.884573
CLPB	0.00704695	4.46977	0.00200885	0.964251	0.998451
CLPP	0.210117	5.81594	1.27417	0.258986	0.835943
CLPTM1	0.373151	6.1303	4.8652	0.0274035	0.502384
CLPTM1L	0.252848	6.40737	1.92345	0.165477	0.778202
CLPX	-0.0569674	4.83161	0.110355	0.739741	0.971717
CLSTN1	0.0605797	6.07095	0.0598561	0.806723	0.982463
CLSTN3	0.0102028	5.16907	0.00345447	0.953132	0.996802
CLTA	0.345187	6.7796	6.32588	0.0118988	0.385204
CLTB	0.339537	6.8007	4.66155	0.0308453	0.520695
CLTC	-0.000783059	7.24478	1.71849e-05	0.996692	0.999365
CLTCL1	-0.394026	3.47962	4.17135	0.041113	0.568411
CLU	0.387323	7.12034	1.71471	0.190376	0.803334
CLUH	0.0995858	5.54864	0.238695	0.62515	0.950288
CMAHP	-0.14657	4.62408	0.336597	0.5618	0.935435
CMAS	0.0293901	4.7557	0.0179728	0.893353	0.992515
CMC1	0.265021	3.90645	0.84084	0.359157	0.871953
CMC2	0.050263	4.49267	0.0348038	0.852007	0.98706
CMIP	-0.152722	6.8499	0.504788	0.477404	0.914499
CMKLR1	-0.117754	4.42439	0.165369	0.68426	0.964054
CMPK1	0.0520747	5.89338	0.126081	0.72253	0.971717
CMPK2	-1.19673	6.20748	4.18104	0.0408786	0.56831
CMTM1	-0.327099	4.3029	0.694435	0.40466	0.88773
CMTM2	0.0607179	7.01973	0.0333119	0.855178	0.988118
CMTM3	0.0579883	6.50253	0.132131	0.716232	0.971658
CMTM5	0.133024	3.62036	0.109196	0.741061	0.971717
CMTM6	-0.0387915	8.64865	0.0312929	0.859589	0.988908
CMTM7	0.132796	5.66854	0.230049	0.631487	0.951647
CMTR1	-0.440287	7.30018	3.17432	0.0748044	0.645589
CMTR2	0.0762011	3.43368	0.145828	0.702554	0.969634
CNBP	-0.00505808	8.37179	0.000795075	0.977505	0.999365
CNDP2	0.042022	7.6509	0.0400354	0.841411	0.985017
CNEP1R1	0.347739	4.72559	2.47482	0.115682	0.720639
CNIH1	-0.0226283	4.85217	0.012629	0.910523	0.992515
CNIH4	0.0323351	6.68899	0.0156591	0.900416	0.992515
CNN2	0.206185	9.33859	1.33336	0.248209	0.826958
CNNM3	-0.117263	5.17459	0.627141	0.428406	0.892923
CNOT1	-0.254326	7.19692	2.06928	0.150293	0.765082
CNOT10	-0.148253	4.42797	1.05504	0.30435	0.851819
CNOT11	0.108972	5.2031	0.598301	0.439227	0.897685
CNOT2	-0.40468	5.19303	7.36381	0.00665497	0.315087
CNOT3	-0.100626	3.74738	0.331097	0.565014	0.936596
CNOT4	-0.387184	4.01658	5.04893	0.0246412	0.494653
CNOT6	-0.148805	5.12981	0.890068	0.345459	0.86516
CNOT6L	-0.191604	6.19124	1.26076	0.261507	0.836146
CNOT7	0.11244	5.70954	0.628955	0.427739	0.892923
CNOT8	0.0928971	6.90682	0.255767	0.613043	0.946962
CNOT9	-0.0261469	5.67325	0.0321096	0.857787	0.988582
CNP	0.0689167	6.64415	0.154475	0.694295	0.96582
CNPPD1	0.0516558	8.17836	0.0317922	0.858484	0.988736
CNPY2	0.0110925	5.81792	0.00473607	0.945134	0.996518
CNPY3	0.0198449	7.96204	0.0122108	0.912011	0.992515
CNPY4	-0.203971	3.78942	0.992981	0.319015	0.854976
CNST	-0.149901	5.1036	0.824543	0.363855	0.874533
CNTRL	-0.380512	5.86726	4.34966	0.0370163	0.55576
CNTROB	0.195315	5.09001	1.20187	0.272949	0.839575
COA1	-0.231624	5.49854	3.51466	0.060828	0.622776
COA3	0.251877	4.71465	1.75989	0.184638	0.799228
COA4	0.0692111	4.73685	0.218788	0.639965	0.952231
COA5	-0.204083	4.54663	1.31766	0.251013	0.827686
COA6	0.175781	4.49506	0.889095	0.345723	0.86516
COA8	0.0743653	4.24591	0.180868	0.670628	0.959144
COASY	0.189489	6.5664	1.40614	0.235697	0.816033
COG1	-0.280126	3.97343	1.75023	0.185848	0.800696
COG2	-0.107232	4.1342	0.361003	0.54795	0.932037
COG3	-0.160541	4.44074	0.865782	0.352126	0.868603
COG4	-0.15272	6.07622	1.14205	0.285219	0.843997
COG5	-0.38855	4.27315	3.93619	0.0472578	0.579991
COG7	-0.0353767	3.90359	0.0474143	0.827625	0.983925
COG8	-0.104626	4.31436	0.521376	0.470255	0.914258
COIL	-0.0718383	3.98473	0.210222	0.646593	0.953803
COL18A1	0.166602	7.53347	0.679236	0.40985	0.888431
COL6A2	-0.0275291	3.97074	0.00532608	0.941822	0.996518
COL9A2	0.340615	5.57574	1.10431	0.293323	0.847693
COL9A3	0.18958	3.48979	0.727998	0.393533	0.886576
COLGALT1	0.275287	7.58023	2.68464	0.10132	0.698782
COMMD1	-0.00894499	3.94752	0.00312526	0.955418	0.996802
COMMD10	-0.0323848	3.5458	0.0291059	0.864535	0.989309
COMMD2	0.059388	4.50295	0.168268	0.681656	0.963435
COMMD3	-0.047559	5.33274	0.0683398	0.79377	0.981477
COMMD4	0.45436	5.02873	5.70138	0.0169516	0.436331
COMMD5	0.160533	5.489	1.05797	0.303678	0.851819
COMMD6	0.0471431	6.12273	0.0248697	0.874692	0.989501
COMMD7	0.248196	5.85347	2.76601	0.0962856	0.690518
COMMD8	0.30311	4.4318	2.95595	0.0855622	0.669024
COMMD9	0.083934	5.19991	0.120242	0.728773	0.971717
COMT	0.557703	5.55368	11.2697	0.000787815	0.170468
COMTD1	0.203681	3.6381	0.45054	0.502079	0.914724
COP1	-0.0890957	6.89249	0.231013	0.630774	0.951647
COPA	-0.0251919	7.74751	0.0194496	0.889085	0.992319
COPB1	-0.0512995	6.69277	0.095393	0.75743	0.973959
COPB2	-0.0768879	6.6186	0.11492	0.734611	0.971717
COPE	0.281332	7.97106	2.62297	0.105327	0.700241
COPG1	0.00327534	6.94718	0.000326036	0.985594	0.999365
COPS2	0.0720056	5.47119	0.150741	0.697828	0.968502
COPS3	-0.102345	5.17671	0.402524	0.525789	0.924833
COPS4	-0.0240428	4.56812	0.0167128	0.897138	0.992515
COPS5	0.0190045	6.42224	0.0187158	0.891184	0.992515
COPS6	-0.0324866	5.71711	0.0610087	0.804909	0.982463
COPS7A	0.224104	5.64708	2.63189	0.104737	0.700241
COPS7B	-0.0693245	4.95542	0.232298	0.629825	0.951647
COPS8	0.0511176	4.41414	0.134846	0.713459	0.971554
COPS9	0.349372	5.60717	1.64213	0.200034	0.803583
COPZ1	0.156624	6.9049	1.09731	0.294857	0.847693
COQ10B	-0.0373915	5.57698	0.0315039	0.859121	0.988908
COQ2	0.177064	3.87789	1.34724	0.245761	0.82347
COQ4	0.102865	4.33889	0.17678	0.674155	0.96081
COQ5	0.0376125	4.76891	0.0807561	0.776275	0.97795
COQ6	-0.141519	3.51187	0.718481	0.396643	0.886626
COQ7	0.13086	3.61131	0.724294	0.394739	0.886576
COQ8A	0.209948	5.24881	1.31607	0.251299	0.827686
COQ8B	0.14293	6.06009	0.648288	0.420725	0.892443
COQ9	0.134466	4.6723	1.18535	0.27627	0.840555
CORO1A	0.0335458	10.824	0.0288578	0.865108	0.989309
CORO1B	0.270929	6.88117	1.63948	0.200396	0.803583
CORO1C	0.169004	6.79589	1.18035	0.277285	0.840875
CORO2A	0.200146	4.80497	0.713482	0.39829	0.886644
CORO7	0.144881	4.55606	0.214704	0.643105	0.952731
COTL1	0.306072	10.3164	3.32706	0.0681486	0.63854
COX10	-0.0805073	3.79416	0.229689	0.631755	0.951647
COX11	-0.374172	4.5034	5.81444	0.0158951	0.427309
COX14	0.182046	5.17411	0.629803	0.427428	0.892923
COX15	-0.0489453	5.72061	0.0885418	0.766039	0.974732
COX16	0.38019	3.82174	2.91109	0.0879722	0.670432
COX17	0.448991	3.89322	4.87017	0.0273247	0.502384
COX18	0.132428	3.79045	0.609617	0.434932	0.895395
COX19	-0.203793	5.62342	1.17801	0.277762	0.840875
COX20	-0.035237	3.87497	0.0709414	0.789971	0.981477
COX4I1	0.300331	8.30375	2.85462	0.091112	0.68049
COX5A	0.148204	5.866	0.720409	0.39601	0.886626
COX5B	0.108517	7.16099	0.340911	0.559304	0.934287
COX6A1	0.430732	7.38986	3.71062	0.0540674	0.600357
COX6B1	0.232663	7.2195	0.962785	0.326486	0.856276
COX6C	0.258947	4.3932	1.07868	0.298992	0.851725
COX7A2	0.263377	7.36473	2.10904	0.146431	0.75838
COX7A2L	0.336215	6.10385	4.45684	0.0347618	0.545823
COX7B	-0.0711269	6.25293	0.0414906	0.838594	0.984116
COX7C	0.223685	6.18312	1.24694	0.264138	0.837119
COX8A	0.422589	7.0774	3.94747	0.046942	0.579991
CPD	0.168648	7.55942	0.370105	0.542947	0.929642
CPEB2	-0.0233441	4.3588	0.0116223	0.914149	0.992515
CPEB4	-0.123842	6.51047	0.233938	0.628619	0.951647
CPM	0.426764	3.50016	1.70787	0.191262	0.803334
CPNE1	-0.0447523	7.74405	0.0760559	0.782715	0.979219
CPNE2	0.396586	4.96611	4.53558	0.0331972	0.535465
CPNE3	-0.15304	5.3432	0.994529	0.318638	0.854976
CPNE5	0.163294	6.43496	0.431691	0.511161	0.918386
CPOX	0.0333045	4.22135	0.0427943	0.836113	0.984054
CPPED1	-0.107146	7.42641	0.162391	0.686964	0.964577
CPQ	-0.236393	5.63724	1.11587	0.29081	0.846927
CPSF1	0.0980511	5.93588	0.188502	0.664166	0.957106
CPSF2	-0.130544	5.78182	0.560454	0.454078	0.905731
CPSF3	-0.129532	4.23532	0.641249	0.423259	0.892721
CPSF4	0.107957	5.17846	0.537559	0.463446	0.910843
CPSF6	0.0949396	5.54615	0.42481	0.514547	0.919662
CPSF7	0.00150512	6.93586	9.32473e-05	0.992295	0.999365
CPT1A	0.427927	7.02667	3.63223	0.0566707	0.606486
CPT1B	-0.0440534	3.76859	0.0407476	0.840026	0.984116
CPT2	-0.109164	4.10132	0.402215	0.525948	0.924848
CPTP	0.202652	5.22343	0.928216	0.335327	0.860533
CPVL	0.276756	5.96036	0.58308	0.445107	0.901614
CR1	0.000324857	8.64699	1.2688e-06	0.999101	1
CRACR2A	-0.255479	5.06968	1.64862	0.199147	0.803583
CRACR2B	0.250718	3.74757	0.617153	0.432107	0.895315
CRADD	0.117911	3.42287	0.491561	0.483232	0.914499
CRAMP1	-0.0497691	5.32145	0.127366	0.721179	0.971717
CRAT	-0.0323572	5.30187	0.0124556	0.911137	0.992515
CRBN	0.0594536	5.48181	0.11562	0.733835	0.971717
CRCP	0.0733833	5.47475	0.241688	0.62299	0.950076
CREB1	-0.210186	6.16678	1.18536	0.276267	0.840555
CREB3	0.280893	5.59265	2.46709	0.116253	0.721026
CREB3L2	-0.291289	4.90295	3.14261	0.0762716	0.646305
CREB5	-0.237554	6.84371	0.606414	0.436141	0.895395
CREBBP	-0.329272	7.0985	3.40131	0.0651445	0.631527
CREBL2	-0.0435824	5.15226	0.0471278	0.828139	0.98393
CREBRF	-0.297161	6.88158	1.10905	0.292288	0.847693
CREBZF	0.016756	5.37843	0.0111001	0.916092	0.992515
CREG1	-0.231623	6.70866	0.94853	0.330094	0.859168
CRELD1	-0.047425	5.40714	0.0507376	0.821785	0.982636
CRELD2	0.518191	6.62752	4.91179	0.0266739	0.501589
CREM	0.0142679	4.63492	0.00309242	0.955653	0.996802
CRIP1	0.379706	7.33291	2.52746	0.11188	0.708909
CRIPT	-0.206072	3.67628	1.79118	0.180782	0.795347
CRISPLD2	-0.321084	6.90822	1.16136	0.281183	0.842084
CRK	0.117013	5.62939	0.398771	0.527725	0.925936
CRKL	0.208866	6.75773	1.49449	0.221522	0.81073
CRLF3	-0.0383055	6.46792	0.0325835	0.856753	0.988316
CRLS1	0.0706085	4.64817	0.192006	0.661252	0.956356
CRNKL1	0.00989973	5.30775	0.00247921	0.960288	0.997631
CROCC	-0.0690315	5.18168	0.154047	0.694698	0.965833
CROCCP2	-0.105456	5.82871	0.582667	0.445269	0.901614
CROCCP3	-0.536815	3.74217	7.65508	0.00566125	0.312915
CRTAM	-0.169935	3.51607	0.640716	0.423452	0.892721
CRTAP	-0.0290954	5.68846	0.0274407	0.868431	0.989501
CRTC1	-0.301466	5.158	1.49079	0.222093	0.81073
CRTC2	0.389104	6.54094	5.91125	0.0150445	0.415374
CRTC3	-0.180112	6.21924	1.73595	0.187652	0.8016
CRY2	-0.0924771	5.2673	0.419692	0.517091	0.921194
CRYBB2P1	0.111723	3.67073	0.298341	0.584925	0.944652
CRYBG1	-0.37561	6.97382	4.89187	0.0269834	0.501748
CRYL1	0.286356	3.52824	1.59366	0.206804	0.803583
CRYZ	0.13236	3.92131	0.321382	0.570778	0.939781
CRYZL1	-0.176205	3.39758	1.32975	0.24885	0.827449
CS	0.1392	6.26436	0.685337	0.407755	0.887982
CSAD	-0.0666904	6.43429	0.113743	0.735923	0.971717
CSDE1	-0.0993135	8.35778	0.233374	0.629033	0.951647
CSE1L	-0.17748	4.9093	1.26537	0.260637	0.835943
CSF1	0.0406678	4.69223	0.0450711	0.831873	0.98393
CSF1R	0.472917	7.14589	2.33526	0.126474	0.735791
CSF2RA	-0.102624	5.77623	0.308857	0.578382	0.94269
CSF2RA_1	-0.0955083	5.92755	0.282205	0.59526	0.945272
CSF2RB	0.147717	10.5049	0.134241	0.714075	0.971554
CSF3R	0.017436	11.3266	0.00303307	0.95608	0.996802
CSGALNACT1	0.0504823	5.23347	0.038492	0.844458	0.985017
CSGALNACT2	0.21927	6.4026	1.32375	0.249921	0.827686
CSK	0.280089	9.11813	2.80357	0.0940548	0.686993
CSNK1A1	-0.0777168	7.41948	0.186323	0.665994	0.957341
CSNK1D	0.197475	8.2935	1.23925	0.265615	0.837757
CSNK1G1	-0.19703	5.00134	1.44405	0.229486	0.816033
CSNK1G2	0.166263	8.18025	0.974192	0.323637	0.854976
CSNK1G3	0.0886187	4.07966	0.414673	0.519607	0.922113
CSNK2A1	-0.0760559	5.82385	0.197707	0.656578	0.954062
CSNK2A2	0.112142	4.22329	0.504198	0.477661	0.914499
CSNK2B	-0.356081	4.24099	1.59354	0.206822	0.803583
CSPP1	-0.203798	3.67388	1.37379	0.241161	0.819377
CSRNP1	0.209318	7.77145	0.287279	0.591969	0.945202
CSRNP2	0.167998	4.67149	0.963448	0.32632	0.856276
CSRP1	0.215725	6.66289	2.12973	0.144466	0.75838
CST3	0.0760045	8.00646	0.0838631	0.772129	0.97727
CST7	0.21198	7.5613	0.415583	0.519149	0.922113
CSTA	0.0487474	6.75576	0.0261943	0.871427	0.989501
CSTB	0.0988479	6.4539	0.169624	0.680447	0.962762
CSTF1	0.0657072	4.43185	0.217066	0.641285	0.952326
CSTF2	-0.0579293	3.74315	0.107106	0.743463	0.971717
CSTF2T	-0.228137	5.40976	0.946648	0.330574	0.859773
CSTF3	0.0784917	3.95873	0.202391	0.652797	0.954062
CTBP1	-0.238286	8.12785	1.54187	0.21434	0.805862
CTBP2	0.253108	6.13976	1.61042	0.204433	0.803583
CTBS	0.0660837	5.45859	0.0962481	0.756379	0.973575
CTC1	-0.261907	6.99846	2.30775	0.12873	0.737959
CTCF	-0.108678	5.25403	0.308411	0.578657	0.94269
CTDNEP1	0.106883	7.15439	0.440359	0.506949	0.916056
CTDP1	0.296022	6.512	2.18642	0.139232	0.752117
CTDSP1	0.184053	8.65687	0.740981	0.389347	0.886576
CTDSP2	0.141578	8.33816	0.692514	0.405311	0.88773
CTDSPL	0.112419	3.50428	0.180933	0.670573	0.959144
CTDSPL2	-0.0911789	3.9899	0.271427	0.602376	0.946211
CTLA4	-0.127956	3.5573	0.200984	0.653928	0.954062
CTNNA1	0.17677	6.09443	0.684352	0.408092	0.887982
CTNNB1	0.0107933	7.22467	0.00370714	0.95145	0.996802
CTNNBIP1	0.247	4.40413	1.28571	0.256839	0.833527
CTNNBL1	0.107503	5.36429	0.458297	0.498421	0.914724
CTNS	0.135825	4.39402	0.787053	0.374993	0.878615
CTPS1	0.0547104	4.65154	0.0808309	0.776175	0.97795
CTR9	-0.0249157	5.42877	0.0163387	0.898289	0.992515
CTRL	-0.0480762	4.84753	0.043372	0.835026	0.984054
CTSA	0.165956	7.76792	0.606727	0.436023	0.895395
CTSB	0.336931	9.55112	2.47374	0.115762	0.720639
CTSC	0.183948	7.3723	1.05345	0.304713	0.851819
CTSD	0.346346	9.86546	2.9951	0.0835169	0.662847
CTSH	0.325224	8.55586	1.80351	0.179289	0.792111
CTSL	0.672597	6.89209	6.58267	0.0102976	0.362744
CTSS	-0.107417	10.3602	0.213155	0.644306	0.953712
CTSW	-0.0784093	5.78926	0.109816	0.740353	0.971717
CTSZ	0.295117	8.42096	1.71685	0.190099	0.803334
CTU1	0.279072	4.53717	2.22581	0.135721	0.746606
CTU2	0.223957	4.39367	1.37832	0.240387	0.818851
CUEDC1	0.447332	4.95623	2.6636	0.102668	0.699433
CUEDC2	0.254672	6.04082	2.53531	0.111325	0.708909
CUL1	-0.250538	5.33053	1.55465	0.21245	0.804332
CUL2	-0.269052	4.24536	2.92276	0.0873381	0.670432
CUL3	0.0309643	6.28284	0.0330158	0.855816	0.988118
CUL4A	-0.152165	5.87587	0.902878	0.342011	0.864185
CUL4B	-0.27774	5.53827	3.16495	0.0752345	0.645589
CUL5	-0.0307537	4.5024	0.0296497	0.863288	0.988908
CUL7	0.133233	5.05683	0.541056	0.461996	0.910192
CUL9	-0.160332	5.86385	1.123	0.289273	0.846267
CUTA	0.214675	5.78269	0.793363	0.373085	0.8775
CUTALP	-0.278169	6.51211	3.89203	0.0485157	0.582316
CUTC	0.0524395	4.84223	0.1402	0.708082	0.970499
CUX1	0.0910524	7.40395	0.288223	0.591362	0.945202
CWC15	0.160772	5.45577	0.989544	0.319854	0.854976
CWC22	-0.235258	4.00673	1.27973	0.257949	0.835359
CWC25	0.102453	5.08473	0.324173	0.569111	0.93857
CWC27	-0.18462	3.7107	1.51579	0.218257	0.808811
CWF19L1	-0.13364	5.61423	0.693189	0.405082	0.88773
CWF19L2	-0.481356	4.64266	6.63901	0.00997695	0.354162
CX3CR1	-0.228267	6.83316	0.960704	0.32701	0.85654
CXCL1	0.0946128	3.75638	0.0424795	0.836708	0.984054
CXCL10	-1.43246	3.9131	4.63883	0.0312564	0.523445
CXCL16	0.362643	7.1088	1.53137	0.215907	0.805862
CXCL8	0.539776	5.61858	0.281295	0.595854	0.945272
CXCR1	-0.288287	9.26605	0.485457	0.485961	0.914499
CXCR2	-0.262289	9.04652	0.326004	0.568021	0.93857
CXCR2P1	-0.802588	3.9409	3.52778	0.0603487	0.622025
CXCR4	0.0627244	8.01122	0.0779614	0.780079	0.978585
CXCR5	-0.344495	4.60358	2.62744	0.105031	0.700241
CXorf38	-0.0133147	6.1849	0.0071294	0.93271	0.995889
CXXC1	0.067601	6.86535	0.173371	0.677133	0.96169
CXXC5	0.14686	5.10407	0.335995	0.56215	0.935556
CYB561	-0.138239	4.48437	0.40036	0.526904	0.925377
CYB561A3	0.189285	7.02846	1.46366	0.226349	0.814615
CYB561D1	-0.0456606	6.43528	0.106459	0.744213	0.971717
CYB561D2	0.194941	5.33917	0.896358	0.34376	0.864822
CYB5A	0.0734084	3.79083	0.131222	0.717169	0.971658
CYB5B	0.0556209	5.57353	0.163442	0.686007	0.964577
CYB5D1	-0.170037	3.63449	0.387737	0.533491	0.927194
CYB5R1	0.168697	5.33855	1.0547	0.304427	0.851819
CYB5R3	0.257089	6.66865	1.2133	0.270679	0.838402
CYB5R4	-0.0670183	6.64141	0.0737772	0.785915	0.980794
CYBA	0.264687	10.3485	1.78462	0.181583	0.795628
CYBB	-0.0998359	9.30704	0.159827	0.689315	0.964926
CYBC1	-0.0342535	9.88173	0.0223334	0.881203	0.991304
CYBRD1	0.16059	4.34573	0.575838	0.447948	0.903234
CYC1	0.309354	6.78476	4.1044	0.0427718	0.573151
CYCS	0.0483261	5.12532	0.0792569	0.778307	0.978097
CYFIP1	0.239591	4.49697	0.937448	0.332935	0.860533
CYFIP2	-0.118456	8.05645	0.412496	0.520705	0.922113
CYHR1	0.028817	6.34492	0.0265721	0.870511	0.989501
CYLD	-0.148954	7.91504	0.504129	0.477691	0.914499
CYP1B1	0.587225	6.08202	2.44459	0.117931	0.721873
CYP20A1	-0.362564	5.02312	2.34247	0.12589	0.735791
CYP27A1	0.412366	5.1956	3.02683	0.081898	0.659493
CYP2R1	0.0651824	3.90923	0.12861	0.719877	0.971717
CYP4F3	-0.269057	7.68309	0.766484	0.381307	0.884804
CYP4V2	-0.0763724	3.93604	0.233945	0.628614	0.951647
CYP51A1	0.348896	4.70763	2.20842	0.137259	0.746606
CYREN	0.148744	5.81096	0.745169	0.38801	0.886576
CYRIA	-0.218805	6.20656	0.822493	0.364452	0.874876
CYRIB	-0.0297131	8.21938	0.0155389	0.900797	0.992515
CYSLTR1	-0.389118	4.09518	1.11452	0.291101	0.847226
CYSTM1	0.442036	7.17936	0.934723	0.333639	0.860533
CYTH1	-0.10547	8.90426	0.48339	0.486891	0.914499
CYTH2	0.114504	6.7211	0.462557	0.496431	0.914724
CYTH4	0.155171	9.68195	0.490777	0.483581	0.914499
CYTIP	0.0808487	7.85513	0.205047	0.650678	0.954062
CYTOR	0.111905	5.60788	0.509485	0.475362	0.914499
CZIB	0.0814136	4.96131	0.353426	0.55218	0.933225
D2HGDH	-0.11589	4.75153	0.309521	0.577974	0.942681
DAAM1	-0.101465	3.62245	0.319539	0.571885	0.940581
DAB2	-0.126417	3.80211	0.305176	0.580656	0.94304
DAD1	0.215541	6.67683	1.63689	0.200752	0.803583
DAG1	-0.0730638	3.76788	0.164512	0.685036	0.96421
DAGLB	0.109302	5.3508	0.372344	0.541729	0.929312
DALRD3	0.200346	5.00102	0.783226	0.376156	0.880533
DANCR	-0.212235	3.60572	0.750514	0.386314	0.886346
DAP	-0.02415	6.39463	0.0175555	0.894591	0.992515
DAP3	0.0587945	6.27711	0.159731	0.689405	0.964926
DAPK1	0.131723	5.32732	0.530368	0.466452	0.912848
DAPK2	-0.131274	6.38799	0.193864	0.65972	0.955569
DAPK3	0.12331	5.71164	0.625751	0.428918	0.892923
DAPP1	-0.33824	7.27781	0.917058	0.338249	0.862422
DARS1	-0.154041	5.10637	0.919283	0.337663	0.862177
DAXX	0.0979751	4.85399	0.362487	0.547128	0.931536
DAZAP1	-0.0197241	7.59842	0.0157637	0.900085	0.992515
DAZAP2	-0.088123	8.54537	0.203523	0.651892	0.954062
DBF4B	-0.249327	3.74587	1.45329	0.228001	0.816033
DBI	0.459588	5.61458	3.62159	0.0570344	0.606486
DBN1	-0.0702334	5.50118	0.0884725	0.766128	0.974732
DBNL	0.0691587	9.19195	0.180337	0.671084	0.959144
DBP	0.114285	3.89148	0.233938	0.628619	0.951647
DBR1	-0.123837	3.61612	0.296419	0.586136	0.944652
DBT	-0.435064	4.11825	3.86179	0.0493977	0.583223
DCAF1	-0.258229	4.92312	2.4711	0.115956	0.720639
DCAF10	-0.40777	5.6422	5.33288	0.0209268	0.475682
DCAF11	-0.102621	6.82166	0.390537	0.532017	0.927152
DCAF12	-0.366302	9.00129	1.08642	0.297266	0.849832
DCAF13	-0.0240262	4.86022	0.0203385	0.886596	0.991408
DCAF15	0.0683032	5.26108	0.100843	0.750821	0.973368
DCAF16	-0.402933	4.50902	3.8226	0.0505658	0.583314
DCAF17	-0.36091	3.56531	3.1963	0.073805	0.645589
DCAF5	-0.175734	6.47	1.89411	0.168739	0.779198
DCAF6	-0.240914	5.24672	1.24944	0.263659	0.836971
DCAF7	-0.097058	7.07138	0.266994	0.605355	0.946211
DCAF8	-0.117156	6.90802	0.608611	0.435311	0.895395
DCAKD	0.0174864	3.9447	0.00962357	0.921853	0.993729
DCK	0.0520778	5.28147	0.0588363	0.808345	0.982463
DCLRE1C	-0.527138	5.39519	6.51241	0.0107124	0.368876
DCP1A	-0.228961	5.66555	1.69543	0.192887	0.803334
DCP2	-0.0482396	6.89234	0.0428796	0.835952	0.984054
DCPS	0.178308	4.888	1.15846	0.281786	0.842244
DCTD	0.195701	5.46331	1.97578	0.159836	0.775479
DCTN1	0.234538	7.02209	1.43321	0.231241	0.816033
DCTN2	0.130451	6.2206	0.910222	0.340056	0.862865
DCTN3	0.0238515	6.30388	0.0240558	0.876743	0.989501
DCTN4	-0.255197	5.56371	2.65473	0.103242	0.700241
DCTN5	-0.152089	6.40431	1.06049	0.303103	0.851819
DCTN6	0.246527	3.76876	2.06024	0.151187	0.765427
DCTPP1	0.235443	4.96208	1.6713	0.196085	0.803583
DCUN1D1	-0.195812	5.1201	1.13506	0.286699	0.845839
DCUN1D2	-0.198479	4.26989	1.39631	0.237342	0.817279
DCUN1D3	0.124558	4.51865	0.20352	0.651895	0.954062
DCUN1D5	0.179072	4.2049	1.10223	0.293778	0.847693
DCXR	0.234635	6.06559	0.909772	0.340175	0.862865
DDA1	0.108219	5.74416	0.521402	0.470244	0.914258
DDAH2	0.344129	5.03162	2.49071	0.11452	0.716535
DDB1	-0.114501	7.29308	0.217623	0.640857	0.952326
DDB2	0.00594633	4.45536	0.000615365	0.980209	0.999365
DDHD1	-0.469723	4.93135	6.36945	0.0116102	0.381228
DDHD2	-0.277617	3.9649	1.24078	0.265321	0.837406
DDI2	-0.57095	4.89549	9.96049	0.00159936	0.207775
DDIT3	0.163717	5.57292	0.559044	0.454646	0.905797
DDIT4	0.532788	6.09418	4.10584	0.0427354	0.573151
DDOST	0.176951	7.35078	0.804225	0.369833	0.877379
DDRGK1	0.0691321	5.40303	0.112645	0.737153	0.971717
DDT	-0.0104014	4.27309	0.00157691	0.968324	0.99921
DDX1	-0.0456683	5.80659	0.0876476	0.767189	0.975458
DDX11	0.0208406	4.61836	0.00712326	0.932739	0.995889
DDX12P	-0.0605142	3.64219	0.0458392	0.830468	0.98393
DDX17	-0.232369	9.60818	1.94471	0.163158	0.778202
DDX18	-0.307888	5.76929	3.78261	0.0517879	0.590742
DDX19A	-0.054308	4.6589	0.12026	0.728752	0.971717
DDX19B	-0.0382575	4.163	0.050342	0.822469	0.982815
DDX20	-0.194802	3.45379	1.2262	0.268147	0.838402
DDX21	-0.057036	6.62591	0.137438	0.710841	0.971529
DDX23	0.106067	7.02571	0.300227	0.58374	0.944601
DDX24	-0.229657	5.8023	1.4223	0.233025	0.816033
DDX27	-0.00331771	5.30926	0.000483838	0.982451	0.999365
DDX28	0.175995	4.24609	0.93488	0.333598	0.860533
DDX31	-0.176566	3.40868	0.948292	0.330154	0.859168
DDX39A	0.18297	6.53928	1.40443	0.235983	0.816033
DDX3X	-0.0904919	8.48575	0.116915	0.732405	0.971717
DDX3Y	-0.24902	5.88058	0.469399	0.493264	0.914724
DDX41	0.0129684	6.03874	0.0090302	0.924293	0.994665
DDX42	-0.221633	6.34192	1.2626	0.26116	0.835943
DDX46	-0.176613	5.1913	0.910192	0.340064	0.862865
DDX47	-0.0604757	4.51289	0.0993582	0.752601	0.973368
DDX49	0.159369	5.87481	1.03783	0.308327	0.851819
DDX5	-0.119831	9.16906	0.40448	0.524785	0.924763
DDX50	-0.227788	5.29216	2.29391	0.129883	0.739784
DDX51	0.143903	4.36218	0.306521	0.579823	0.94269
DDX54	0.234727	6.14995	1.21656	0.270037	0.838402
DDX55	-0.15941	4.64294	1.00277	0.316642	0.854976
DDX56	-0.120881	5.91057	0.437827	0.508173	0.916441
DDX58	-0.698279	7.61532	2.79256	0.0947031	0.688505
DDX59	0.0031598	4.4439	0.000350543	0.985062	0.999365
DDX6	-0.252301	7.10235	1.58872	0.207509	0.803583
DDX60	-0.876718	6.49478	4.3603	0.0367857	0.555365
DDX60L	-0.50194	7.98979	2.39029	0.122091	0.731
DEAF1	0.0994227	5.30008	0.332074	0.56444	0.936352
DECR1	-0.246353	6.67129	1.56341	0.211166	0.804332
DEDD	0.0586393	5.78146	0.158132	0.690883	0.965346
DEDD2	0.238991	7.81921	1.07428	0.29998	0.851819
DEF6	-0.0415825	7.6925	0.0508646	0.821566	0.982502
DEF8	-0.00608065	8.22898	0.000778133	0.977746	0.999365
DEFA1	0.202524	5.00954	0.196041	0.657936	0.954863
DEFA3	0.0948174	5.05639	0.0706354	0.790414	0.981477
DEGS1	-0.235918	6.17593	1.25855	0.261927	0.836745
DEK	-0.0457149	6.76098	0.0559729	0.812978	0.982463
DELE1	-0.0302197	6.16627	0.0437223	0.834371	0.984054
DENND10	0.0346149	6.18994	0.0265721	0.870511	0.989501
DENND10P1	-0.053916	4.19909	0.0702321	0.790999	0.981477
DENND11	-0.406254	4.93259	3.40012	0.0651919	0.631527
DENND1A	-0.215176	6.28613	0.728589	0.393341	0.886576
DENND1B	-0.262344	4.30489	2.36488	0.124094	0.733709
DENND1C	-0.0906908	6.76517	0.228907	0.632336	0.951647
DENND2D	-0.39553	7.34148	6.77485	0.00924514	0.345528
DENND3	-0.0723134	9.14307	0.0951689	0.757706	0.974178
DENND3-AS1	-0.00553856	3.97278	0.000544622	0.981381	0.999365
DENND4A	-0.489436	5.368	7.14298	0.00752579	0.323705
DENND4B	0.182539	8.45476	1.22082	0.2692	0.838402
DENND4C	-0.24584	4.54736	1.70625	0.191473	0.803334
DENND5A	-0.00298633	8.56518	0.000132039	0.990832	0.999365
DENND6A	0.166726	4.81936	1.03051	0.310039	0.851819
DENR	0.116047	5.36889	0.576507	0.447685	0.903234
DEPDC5	-0.157944	4.72827	0.874819	0.349625	0.867062
DERA	0.181203	4.03215	1.44426	0.229451	0.816033
DERL1	0.012066	6.06531	0.00617351	0.937373	0.996518
DERL2	0.116881	5.98775	0.690067	0.406141	0.887982
DERL3	0.00518208	4.19171	0.000190477	0.988988	0.999365
DESI1	0.0679562	6.3783	0.249515	0.617417	0.948681
DESI2	0.0419384	4.36856	0.0708167	0.790151	0.981477
DEXI	0.304269	3.96172	2.63401	0.104597	0.700241
DFFA	-0.0787157	5.5413	0.189998	0.662918	0.956808
DFFB	-0.0473367	3.70092	0.099957	0.751881	0.973368
DGAT1	0.135197	5.93496	0.414691	0.519598	0.922113
DGAT2	0.3101	6.97036	1.95408	0.162148	0.77726
DGCR2	-0.0296357	7.47376	0.0303218	0.861762	0.988908
DGCR6L	0.251206	5.22554	0.698241	0.403375	0.88773
DGCR8	-0.029987	5.26628	0.0296318	0.863328	0.988908
DGKA	-0.338082	7.12972	3.61421	0.0572879	0.606486
DGKD	0.0229755	7.69152	0.0189572	0.890489	0.992515
DGKE	-0.229115	3.94431	0.986409	0.320622	0.854976
DGKQ	0.171129	6.11299	0.716333	0.397349	0.886626
DGKZ	0.174227	8.05742	0.583528	0.444933	0.901614
DGLUCY	-0.404139	7.25577	3.00288	0.0831168	0.662847
DGUOK	-0.0921956	5.22289	0.390227	0.53218	0.927152
DHCR24	0.689134	4.9178	9.0573	0.00261649	0.237491
DHDDS	0.079666	4.87232	0.247977	0.618503	0.949177
DHFR	0.0515283	4.55765	0.064614	0.799347	0.981477
DHPS	0.102909	6.15946	0.451872	0.501447	0.914724
DHRS12	-0.430438	5.93346	1.84764	0.174058	0.786033
DHRS13	0.420689	6.96505	1.74878	0.18603	0.801107
DHRS7	0.0298685	6.60389	0.0242648	0.876213	0.989501
DHRS7B	0.0556424	4.21836	0.140443	0.707841	0.970499
DHRS9	0.149939	6.42964	0.223103	0.636686	0.951941
DHRSX	0.0232641	4.04639	0.0194179	0.889175	0.992319
DHRSX_1	0.00105646	4.095	3.26679e-05	0.99544	0.999365
DHTKD1	-0.47099	5.23218	9.96881	0.00159214	0.207775
DHX15	0.0180951	6.16997	0.00792501	0.929064	0.995317
DHX16	0.0465281	4.36556	0.0653503	0.798231	0.981477
DHX29	-0.37197	4.75073	5.12354	0.0236034	0.487367
DHX30	0.111127	6.40121	0.581949	0.445549	0.901614
DHX33	-0.267589	3.79064	3.40157	0.0651344	0.631527
DHX34	-0.113394	7.67934	0.219568	0.639369	0.952196
DHX35	-0.0925044	3.55893	0.269088	0.603944	0.946211
DHX36	-0.427668	5.28206	7.56568	0.00594902	0.314341
DHX37	0.0578953	5.28089	0.0925139	0.761005	0.974466
DHX38	0.0218895	6.43395	0.014859	0.90298	0.992515
DHX40	-0.0766819	4.67057	0.181932	0.669718	0.958946
DHX57	-0.327799	3.95251	2.67538	0.101911	0.698782
DHX58	-0.699823	6.00004	3.90774	0.0480642	0.579991
DHX8	-0.130928	6.32072	0.651409	0.41961	0.892204
DHX9	-0.140283	6.909	0.581701	0.445646	0.901614
DIABLO	-0.0667629	5.22084	0.243566	0.621643	0.950076
DIAPH1	0.102564	8.07742	0.243026	0.622029	0.950076
DIAPH2	-0.185492	4.61716	0.765034	0.381758	0.884804
DICER1	-0.0976791	6.33858	0.276198	0.599204	0.946211
DIDO1	-0.254819	7.06465	3.70402	0.0542816	0.602009
DIP2A	-0.147088	6.6412	0.813029	0.367226	0.875538
DIP2B	-0.258259	6.58955	1.72099	0.189565	0.803334
DIPK2A	0.0813082	3.68988	0.157643	0.691336	0.965686
DIS3	-0.183436	5.18612	1.7403	0.1871	0.8016
DIS3L	-0.270356	4.56794	1.61164	0.204261	0.803583
DIS3L2	-0.0789644	4.44654	0.228401	0.632712	0.951647
DKC1	-0.0044741	5.15363	0.000507201	0.982032	0.999365
DKFZP586I1420	-0.488708	3.79435	7.58237	0.00589418	0.313243
DLAT	-0.0769739	3.91159	0.132152	0.716211	0.971658
DLD	-0.0305878	5.55329	0.0362575	0.848985	0.985676
DLEU2	-0.305005	4.84327	1.92378	0.16544	0.778202
DLG1	-0.138863	4.45197	0.833427	0.361283	0.872509
DLG4	0.184814	4.23912	1.1328	0.28718	0.845839
DLGAP1-AS1	-0.220077	3.81901	1.63141	0.201508	0.803583
DLGAP4	0.017361	5.54454	0.00998922	0.920387	0.993472
DLST	-0.0961914	6.50879	0.501218	0.478965	0.914499
DMAC1	0.0998867	4.86451	0.186637	0.665731	0.957341
DMAC2	0.121971	5.62411	0.682467	0.408738	0.887982
DMAC2L	-0.259515	4.11948	1.16167	0.281119	0.842084
DMAP1	0.0633593	5.1401	0.143826	0.704507	0.969866
DMPK	-0.170254	5.08987	0.749317	0.386692	0.886346
DMTF1	-0.363674	5.76821	5.34172	0.0208209	0.475682
DMTN	-0.256102	9.52205	0.413501	0.520198	0.922113
DMWD	0.021675	5.42685	0.0147549	0.903319	0.992515
DMXL1	-0.261555	4.24776	2.806	0.0939126	0.686993
DMXL2	-0.279866	7.02478	0.715542	0.39761	0.886643
DNAAF5	0.199982	3.55864	1.04879	0.305787	0.851819
DNAAF9	-0.142498	3.49612	0.5666	0.451613	0.904801
[truncated: 7,195 more rows]
