# Supplementary material for: Immune gene expression changes more during a malaria transmission season than between consecutive seasons
Source: Microbiol Spectr. 2024 Aug 20;12(10):e00960-24. doi: 10.1128/spectrum.00960-24 (PMC11448414; doi:10.1128/spectrum.00960-24)
Supplement: Table S3 — P. falciparum differential expression results. [file spectrum.00960-24-s0004.xlsx]

## Sheet: Early vs. Late
Gene	logFC	logCPM	LR	PValue	FDR
PF3D7_0101100	0.301422	7.05057	0.603762	0.437146	0.999251
PF3D7_0101200	0.519281	5.54064	0.942875	0.33154	0.999251
PF3D7_0102200	0.469938	14.9136	0.819111	0.36544	0.999251
PF3D7_0102600	0.933278	6.32552	1.07443	0.299947	0.999251
PF3D7_0102700	0.854603	7.90954	1.37594	0.240793	0.999251
PF3D7_0102900	-0.409034	7.17684	1.39216	0.23804	0.999251
PF3D7_0103200	1.06486	5.31652	3.42342	0.0642778	0.999251
PF3D7_0103300	-0.435299	6.99549	1.08984	0.296507	0.999251
PF3D7_0103400	0.364132	6.75788	0.275942	0.599374	0.999251
PF3D7_0103600	1.29475	4.84416	2.98493	0.0840427	0.999251
PF3D7_0104200	1.30948	6.27882	4.84063	0.0277967	0.967377
PF3D7_0104300	0.329132	11.9728	0.690309	0.406059	0.999251
PF3D7_0104400	-0.179626	5.85777	0.0447781	0.832413	0.999251
PF3D7_0104500	0.375874	5.81261	0.404418	0.524816	0.999251
PF3D7_0104600	0.757106	3.81159	1.25923	0.261796	0.999251
PF3D7_0105000	0.701395	3.86784	1.11924	0.290083	0.999251
PF3D7_0105600	0.212538	6.39153	0.276404	0.599068	0.999251
PF3D7_0106100	0.04928	5.21438	0.00878042	0.925344	0.999251
PF3D7_0106200	-1.0361	3.37281	0.481212	0.487874	0.999251
PF3D7_0106300	-0.191826	8.91333	0.301905	0.582691	0.999251
PF3D7_0106400	-0.20792	7.61968	0.342277	0.558518	0.999251
PF3D7_0106500	-1.43517	4.3574	0.78819	0.374648	0.999251
PF3D7_0106700	-0.224002	9.10448	0.402179	0.525966	0.999251
PF3D7_0107500	0.139049	10.9448	0.157868	0.691127	0.999251
PF3D7_0108000	-0.00198142	7.45302	2.33167e-05	0.996147	0.999517
PF3D7_0108300	0.359513	10.5414	0.962808	0.326481	0.999251
PF3D7_0108400	0.509044	6.56552	0.574072	0.448645	0.999251
PF3D7_0108500	0.424338	10.8577	0.73108	0.392533	0.999251
PF3D7_0108600	0.391346	4.69565	0.240019	0.624192	0.999251
PF3D7_0108700	0.561584	6.76567	1.24948	0.263651	0.999251
PF3D7_0109500	0.941852	4.59439	1.84232	0.174679	0.999251
PF3D7_0109700	-0.0609626	7.03185	0.0205015	0.886145	0.999251
PF3D7_0109800	0.086797	7.82866	0.0794888	0.777991	0.999251
PF3D7_0110100	0.216798	5.70798	0.207732	0.648551	0.999251
PF3D7_0110200	0.189231	3.7397	0.105131	0.745757	0.999251
PF3D7_0110400	0.537051	7.69718	2.32827	0.127043	0.999251
PF3D7_0110500	0.585574	6.7736	1.60787	0.204791	0.999251
PF3D7_0110600	-0.0383881	10.0831	0.0145878	0.903865	0.999251
PF3D7_0110700	-0.575163	6.64919	2.31626	0.128028	0.999251
PF3D7_0110800	-0.210258	8.15198	0.475995	0.490242	0.999251
PF3D7_0112000	0.154338	5.12526	0.125653	0.722982	0.999251
PF3D7_0112700	-0.0268433	7.51994	0.00232212	0.961566	0.999251
PF3D7_0112800	-0.00337089	8.03975	4.15598e-05	0.994856	0.999517
PF3D7_0112900	-0.57637	4.20611	0.958215	0.327637	0.999251
PF3D7_0113000	1.37768	11.5147	3.12525	0.077088	0.999251
PF3D7_0113200	-0.329564	4.5796	0.119763	0.729291	0.999251
PF3D7_0113300	-0.422911	8.79207	1.03874	0.308114	0.999251
PF3D7_0113600	1.63469	8.10165	2.87554	0.0899347	0.999251
PF3D7_0113700	0.124597	9.37288	0.120523	0.728468	0.999251
PF3D7_0113800	-0.822923	5.24769	0.657768	0.417349	0.999251
PF3D7_0113900	0.49153	8.21653	0.897406	0.343478	0.999251
PF3D7_0114500	2.51911	5.66018	1.90401	0.16763	0.999251
PF3D7_0201500	1.69033	7.76917	2.75284	0.0970817	0.999251
PF3D7_0201600	0.66419	8.55302	0.622741	0.43003	0.999251
PF3D7_0201700	0.111661	10.5597	0.0609585	0.804987	0.999251
PF3D7_0201800	0.519997	6.93535	1.33344	0.248194	0.999251
PF3D7_0201900	2.95664	11.167	7.18257	0.00736151	0.51763
PF3D7_0202000	1.3379	10.9229	2.39326	0.121859	0.999251
PF3D7_0202100	0.250479	9.99908	0.249325	0.617551	0.999251
PF3D7_0202200	-0.17835	9.70904	0.169647	0.680425	0.999251
PF3D7_0202300	0.286101	4.31937	0.0703314	0.790855	0.999251
PF3D7_0202400	0.689388	4.6645	0.698184	0.403395	0.999251
PF3D7_0202500	0.588277	11.3989	1.37579	0.240819	0.999251
PF3D7_0203100	-0.869685	4.93322	1.31586	0.251336	0.999251
PF3D7_0203200	0.122773	7.5965	0.115173	0.73433	0.999251
PF3D7_0203700	-0.413052	8.3875	0.761109	0.382982	0.999251
PF3D7_0204200	0.487927	6.71703	1.44665	0.229066	0.999251
PF3D7_0204300	0.0637731	7.76399	0.0246156	0.875329	0.999251
PF3D7_0204500	-0.491994	5.3403	1.08762	0.296999	0.999251
PF3D7_0204600	-0.184207	4.04436	0.0436098	0.834581	0.999251
PF3D7_0204700	-0.471689	7.59338	1.09352	0.295693	0.999251
PF3D7_0205400	-0.0801087	5.89078	0.0215069	0.883407	0.999251
PF3D7_0205500	0.0187109	6.26202	0.00132968	0.970912	0.999251
PF3D7_0205600	-1.20689	3.95244	3.65026	0.0560605	0.999251
PF3D7_0205700	0.174182	7.92492	0.13251	0.715844	0.999251
PF3D7_0205900	-0.180888	7.88936	0.143838	0.704495	0.999251
PF3D7_0206000	-0.393513	8.47521	1.28173	0.257577	0.999251
PF3D7_0206100	-0.708763	7.01427	3.52091	0.0605991	0.999251
PF3D7_0206300	1.37718	9.56928	3.42004	0.0644093	0.999251
PF3D7_0206500	0.745257	8.40633	2.1345	0.144017	0.999251
PF3D7_0206600	-0.0736903	3.8614	0.0168338	0.896768	0.999251
PF3D7_0206700	-0.376867	7.81233	0.724495	0.394673	0.999251
PF3D7_0208200	0.0860278	8.68147	0.0517786	0.819997	0.999251
PF3D7_0208300	-0.204265	6.6411	0.310469	0.577393	0.999251
PF3D7_0208400	0.10184	8.34006	0.0805747	0.77652	0.999251
PF3D7_0208700	0.543438	4.76353	0.463337	0.496069	0.999251
PF3D7_0208800	0.344647	3.62747	0.272588	0.601601	0.999251
PF3D7_0209100	-0.463702	6.56289	1.15827	0.281825	0.999251
PF3D7_0209200	-0.231532	6.1332	0.31385	0.575327	0.999251
PF3D7_0209400	0.0939721	5.77986	0.0249077	0.874597	0.999251
PF3D7_0209600	-0.0722423	5.79757	0.00484639	0.944499	0.999251
PF3D7_0209700	-0.659831	7.60459	3.14472	0.0761731	0.999251
PF3D7_0209800	-0.142144	10.5092	0.189201	0.663582	0.999251
PF3D7_0209900	-1.28927	3.68675	3.18564	0.074288	0.999251
PF3D7_0210000	0.0373293	7.0234	0.00722568	0.932258	0.999251
PF3D7_0210100	0.371795	9.16982	1.16546	0.280337	0.999251
PF3D7_0210800	0.469633	7.91	0.698927	0.403145	0.999251
PF3D7_0210900	0.221515	9.52426	0.447494	0.503528	0.999251
PF3D7_0211800	0.133663	8.54001	0.0933477	0.759964	0.999251
PF3D7_0212100	-0.350374	7.08389	0.830661	0.362082	0.999251
PF3D7_0212200	0.65524	5.89983	1.33919	0.247177	0.999251
PF3D7_0212300	-0.64059	8.54421	3.66905	0.0554317	0.999251
PF3D7_0212400	0.164445	9.12825	0.206559	0.649478	0.999251
PF3D7_0212500	-0.0468129	9.94934	0.0231396	0.879095	0.999251
PF3D7_0213100	-0.0326499	7.95548	0.005143	0.942829	0.999251
PF3D7_0213500	0.278045	3.90662	0.191943	0.661304	0.999251
PF3D7_0213700	1.28215	3.84347	3.02612	0.0819335	0.999251
PF3D7_0213900	0.0562108	8.66222	0.0159833	0.899396	0.999251
PF3D7_0214000	-0.766131	8.51513	5.22254	0.0222959	0.817561
PF3D7_0214100	0.071187	8.88489	0.041885	0.837839	0.999251
PF3D7_0214300	-0.231545	5.77215	0.156852	0.692071	0.999251
PF3D7_0214400	0.0875387	9.81125	0.0847523	0.770958	0.999251
PF3D7_0214800	-0.352455	7.87768	1.0545	0.304473	0.999251
PF3D7_0215300	0.0197725	8.48834	0.00338933	0.953575	0.999251
PF3D7_0215400	-0.0900313	8.51864	0.0578114	0.809989	0.999251
PF3D7_0215500	0.449042	7.57555	1.67741	0.195269	0.999251
PF3D7_0215600	1.00872	4.70707	1.84346	0.174546	0.999251
PF3D7_0215700	-0.290261	8.47582	0.699802	0.40285	0.999251
PF3D7_0216100	-0.966569	5.06909	2.55999	0.109599	0.999251
PF3D7_0216200	-0.647049	6.82266	2.41564	0.120129	0.999251
PF3D7_0216300	-0.616268	5.85136	1.89311	0.168851	0.999251
PF3D7_0216600	0.171024	8.00848	0.191589	0.661597	0.999251
PF3D7_0216700	1.15241	5.89332	0.996479	0.318164	0.999251
PF3D7_0217200	-1.47704	5.01852	2.30016	0.12936	0.999251
PF3D7_0217300	-0.0141663	5.55662	0.000656049	0.979566	0.999517
PF3D7_0217500	-0.674067	5.62857	1.6103	0.20445	0.999251
PF3D7_0217600	1.53159	5.78797	4.6682	0.0307262	0.999251
PF3D7_0217700	-0.584259	4.89281	1.68415	0.194374	0.999251
PF3D7_0217800	0.0702059	8.43755	0.0259167	0.872104	0.999251
PF3D7_0218300	-0.646389	4.60415	1.17789	0.277786	0.999251
PF3D7_0218400	-0.0512439	7.14971	0.0202323	0.88689	0.999251
PF3D7_0218500	0.541554	6.85418	1.98944	0.1584	0.999251
PF3D7_0218600	0.730653	6.92211	1.32632	0.249462	0.999251
PF3D7_0218700	0.0880599	8.58366	0.0642781	0.799858	0.999251
PF3D7_0218800	0.100438	5.0284	0.0450169	0.831973	0.999251
PF3D7_0219200	-0.109829	8.44515	0.092888	0.760537	0.999251
PF3D7_0219400	0.266288	6.76322	0.196992	0.65716	0.999251
PF3D7_0219700	-0.278447	8.7824	0.327093	0.567376	0.999251
PF3D7_0219800	-0.466734	7.09515	0.583649	0.444886	0.999251
PF3D7_0219900	0.0468553	7.12436	0.010799	0.917234	0.999251
PF3D7_0220000	0.578343	12.9931	1.40041	0.236656	0.999251
PF3D7_0220100	0.343814	10.3895	0.716115	0.397421	0.999251
PF3D7_0220200	-0.165945	8.89707	0.199875	0.654821	0.999251
PF3D7_0220400	0.243479	5.51254	0.188309	0.664328	0.999251
PF3D7_0220500	0.538442	5.74952	0.408763	0.522598	0.999251
PF3D7_0220600	1.94857	7.92601	12.2268	0.000471076	0.121255
PF3D7_0220700	0.526209	9.33707	1.10234	0.293754	0.999251
PF3D7_0221700	1.24474	6.8678	2.36051	0.124441	0.999251
PF3D7_0221800	0.238037	4.75724	0.0456905	0.830739	0.999251
PF3D7_0222200	0.51733	3.59637	1.14457	0.284688	0.999251
PF3D7_0222300	0.28041	7.10194	0.49499	0.48171	0.999251
PF3D7_0223500	0.971957	4.09925	2.25386	0.133281	0.999251
PF3D7_0300700	-1.11711	5.4367	0.553485	0.456897	0.999251
PF3D7_0301000	-0.260812	10.7051	0.0679087	0.794406	0.999251
PF3D7_0301200	0.256626	8.40005	0.173772	0.676781	0.999251
PF3D7_0301300	0.759359	5.60652	2.44604	0.117821	0.999251
PF3D7_0301500	-0.400345	6.22133	0.693092	0.405115	0.999251
PF3D7_0301600	-0.0378211	9.72526	0.0088228	0.925165	0.999251
PF3D7_0301700	3.26361	8.39566	18.9569	1.33704e-05	0.00860385
PF3D7_0301800	0.0778636	9.3775	0.0156013	0.900599	0.999251
PF3D7_0302000	-0.0734142	7.73119	0.0265153	0.870648	0.999251
PF3D7_0302100	0.333775	7.93376	0.575135	0.448226	0.999251
PF3D7_0302800	-0.187967	6.39661	0.161508	0.687772	0.999251
PF3D7_0302900	-0.562337	7.8909	3.57775	0.0585585	0.999251
PF3D7_0303000	0.0234391	4.57225	0.0014984	0.969122	0.999251
PF3D7_0303300	-0.247367	6.8361	0.42498	0.514463	0.999251
PF3D7_0304200	0.527866	8.88745	1.68332	0.194484	0.999251
PF3D7_0304400	-0.0707757	7.62529	0.0399709	0.841538	0.999251
PF3D7_0304900	-0.119681	4.19037	0.0412389	0.839078	0.999251
PF3D7_0305100	0.469347	4.87278	0.487003	0.485267	0.999251
PF3D7_0305200	0.26207	7.88824	0.434277	0.509898	0.999251
PF3D7_0305300	0.18582	10.3864	0.185105	0.667022	0.999251
PF3D7_0305400	-0.0231151	4.11548	0.00137945	0.970373	0.999251
PF3D7_0305500	-0.0930997	9.47668	0.100705	0.750985	0.999251
PF3D7_0305700	0.0341067	7.79971	0.00599556	0.938281	0.999251
PF3D7_0306100	-0.00112544	6.57636	5.73299e-06	0.99809	0.999517
PF3D7_0306200	-0.170478	5.27663	0.113497	0.736198	0.999251
PF3D7_0306300	0.39676	7.07297	0.289735	0.59039	0.999251
PF3D7_0306700	-0.580367	4.7467	1.23637	0.266171	0.999251
PF3D7_0306800	-0.488644	7.92554	1.50087	0.220538	0.999251
PF3D7_0306900	0.0247153	10.3285	0.0043572	0.947371	0.999251
PF3D7_0307100	0.106369	9.16743	0.114767	0.734781	0.999251
PF3D7_0307200	0.395027	10.4056	1.77102	0.183256	0.999251
PF3D7_0307800	0.393364	5.41703	0.497554	0.480577	0.999251
PF3D7_0308200	-0.217458	7.02888	0.331637	0.564697	0.999251
PF3D7_0308500	-0.398009	4.63459	0.257718	0.611692	0.999251
PF3D7_0308600	-0.396906	6.91652	0.84662	0.35751	0.999251
PF3D7_0308900	-0.214969	9.43575	0.411085	0.521419	0.999251
PF3D7_0309000	-0.0884752	6.65301	0.0539876	0.816264	0.999251
PF3D7_0309200	0.979441	5.36569	2.22866	0.135472	0.999251
PF3D7_0309300	-0.423189	5.93919	0.560864	0.453912	0.999251
PF3D7_0309500	-0.0970355	10.8196	0.0367665	0.847941	0.999251
PF3D7_0309600	0.168808	9.11148	0.276047	0.599304	0.999251
PF3D7_0309700	0.0603171	7.96212	0.0266623	0.870293	0.999251
PF3D7_0309800	-0.707997	7.0668	2.87003	0.0902431	0.999251
PF3D7_0310200	0.756722	12.0531	2.45168	0.117399	0.999251
PF3D7_0310300	-0.123237	8.37291	0.0877989	0.766994	0.999251
PF3D7_0310400	-1.0363	4.33916	0.847344	0.357305	0.999251
PF3D7_0310500	-0.511524	7.47875	1.45709	0.227394	0.999251
PF3D7_0310600	-0.184389	6.64815	0.169499	0.680557	0.999251
PF3D7_0310700	-0.0621754	6.01168	0.0202723	0.886779	0.999251
PF3D7_0310800	0.136619	5.73594	0.0992104	0.752779	0.999251
PF3D7_0311100	-0.202839	7.49914	0.3368	0.561682	0.999251
PF3D7_0311200	0.590132	5.18192	1.04577	0.306483	0.999251
PF3D7_0311500	0.281854	6.96969	0.14232	0.705985	0.999251
PF3D7_0311600	0.38405	4.46906	0.27146	0.602354	0.999251
PF3D7_0312300	0.368662	4.77983	0.397877	0.528188	0.999251
PF3D7_0312500	0.405712	3.49617	0.274204	0.600526	0.999251
PF3D7_0312800	0.112583	8.24009	0.0961536	0.756495	0.999251
PF3D7_0312900	-0.824751	4.28768	0.580271	0.446206	0.999251
PF3D7_0313000	-0.78817	5.55878	3.28517	0.0699086	0.999251
PF3D7_0313100	0.216754	4.60798	0.121233	0.727701	0.999251
PF3D7_0313400	0.692924	6.0858	1.0538	0.304633	0.999251
PF3D7_0313500	0.877305	4.37895	1.15676	0.282139	0.999251
PF3D7_0314100	0.14043	6.55916	0.105652	0.745149	0.999251
PF3D7_0314500	-0.0011519	7.4279	7.2827e-06	0.997847	0.999517
PF3D7_0314600	-0.359574	6.57344	0.489659	0.48408	0.999251
PF3D7_0315100	-0.564891	7.10797	1.94765	0.162841	0.999251
PF3D7_0315200	0.141318	4.29551	0.0275268	0.868226	0.999251
PF3D7_0315800	-0.573049	6.23112	1.38854	0.238653	0.999251
PF3D7_0316600	0.459067	9.22296	0.364024	0.54628	0.999251
PF3D7_0316700	2.04165	4.63503	4.51788	0.0335423	0.999251
PF3D7_0316800	0.171913	9.99745	0.242706	0.622258	0.999251
PF3D7_0316900	-0.152989	8.24542	0.206467	0.64955	0.999251
PF3D7_0317000	0.0584603	5.84504	0.00906443	0.92415	0.999251
PF3D7_0317300	0.30578	10.228	0.747192	0.387367	0.999251
PF3D7_0317500	-0.568036	7.33845	1.4273	0.232206	0.999251
PF3D7_0317600	-0.118734	10.1533	0.120859	0.728105	0.999251
PF3D7_0317700	-0.143005	8.46946	0.190972	0.662109	0.999251
PF3D7_0317800	-0.0893408	6.16786	0.0197659	0.888193	0.999251
PF3D7_0318200	-0.582463	9.21958	2.65871	0.102984	0.999251
PF3D7_0318300	-0.153703	7.59155	0.203054	0.652267	0.999251
PF3D7_0318600	-0.347038	8.28973	1.23496	0.266445	0.999251
PF3D7_0318900	0.5997	7.35073	1.69763	0.192598	0.999251
PF3D7_0319000	0.382398	4.56446	0.307776	0.579048	0.999251
PF3D7_0319100	-0.877362	5.549	2.38472	0.122527	0.999251
PF3D7_0319200	-0.354561	7.07533	0.959005	0.327438	0.999251
PF3D7_0319300	-0.0400606	4.4712	0.00551765	0.940787	0.999251
PF3D7_0319500	0.0796668	6.68687	0.0396652	0.842137	0.999251
PF3D7_0319600	-0.0988554	8.41307	0.081657	0.775064	0.999251
PF3D7_0319700	-0.117586	10.0732	0.0731318	0.78683	0.999251
PF3D7_0319900	0.320441	5.04389	0.452137	0.501322	0.999251
PF3D7_0320100	0.190579	4.03715	0.139089	0.709188	0.999251
PF3D7_0320300	-0.599502	8.77342	3.57246	0.0587451	0.999251
PF3D7_0320400	0.322296	4.88441	0.333375	0.563678	0.999251
PF3D7_0320500	1.63072	5.18682	1.51664	0.218129	0.999251
PF3D7_0320900	0.111102	8.7305	0.0459829	0.830207	0.999251
PF3D7_0321000	1.09657	6.14852	3.71276	0.0539979	0.999251
PF3D7_0321700	-1.13902	4.40743	1.19278	0.274769	0.999251
PF3D7_0321800	0.168586	9.66696	0.257898	0.611568	0.999251
PF3D7_0321900	-0.201882	9.12284	0.258136	0.611404	0.999251
PF3D7_0322000	-0.366744	10.0365	1.08355	0.297904	0.999251
PF3D7_0322100	-0.154779	6.52257	0.169516	0.680542	0.999251
PF3D7_0322400	0.768813	6.03277	1.76555	0.183934	0.999251
PF3D7_0322700	-0.371271	8.14291	1.39607	0.237383	0.999251
PF3D7_0322900	0.150253	10.4696	0.232302	0.629822	0.999251
PF3D7_0323100	1.45928	5.31413	3.82901	0.0503727	0.999251
PF3D7_0323500	-0.0788849	6.96973	0.0523312	0.819055	0.999251
PF3D7_0323600	0.557027	4.46396	0.909377	0.34028	0.999251
PF3D7_0323700	0.202709	8.17924	0.438332	0.507929	0.999251
PF3D7_0323800	-0.324205	7.07813	0.560332	0.454126	0.999251
PF3D7_0324200	0.395774	3.45608	0.495948	0.481286	0.999251
PF3D7_0324300	0.343325	7.58819	0.918549	0.337856	0.999251
PF3D7_0401600	-0.0752862	8.31591	0.0226232	0.880441	0.999251
PF3D7_0401800	0.604065	7.94652	0.786052	0.375297	0.999251
PF3D7_0401900	0.249009	10.5922	0.272956	0.601356	0.999251
PF3D7_0402100	0.744423	9.72192	2.10421	0.146894	0.999251
PF3D7_0402200	2.77416	7.85289	7.3182	0.00682599	0.516767
PF3D7_0402400	-0.142909	9.09977	0.0926462	0.76084	0.999251
PF3D7_0403200	-0.0947479	6.90856	0.0529055	0.818082	0.999251
PF3D7_0403300	0.689655	4.05377	1.36135	0.243303	0.999251
PF3D7_0403400	0.216018	9.84459	0.36924	0.543419	0.999251
PF3D7_0403500	0.152675	3.51536	0.0614619	0.8042	0.999251
PF3D7_0403700	0.257315	8.36507	0.504817	0.477391	0.999251
PF3D7_0403800	0.110482	7.81922	0.0464262	0.829403	0.999251
PF3D7_0404300	0.307491	8.00769	0.746205	0.38768	0.999251
PF3D7_0404600	3.36817	8.08878	6.67548	0.0097748	0.546964
PF3D7_0404800	-1.33695	4.18744	1.45572	0.227612	0.999251
PF3D7_0404900	-1.11531	5.34754	3.92981	0.0474373	0.999251
PF3D7_0405000	-0.332565	7.0231	0.854756	0.35521	0.999251
PF3D7_0405100	-0.171356	6.92612	0.134227	0.714089	0.999251
PF3D7_0405300	-1.32995	4.21572	1.78276	0.181811	0.999251
PF3D7_0405400	-0.0833656	9.96715	0.0550715	0.814462	0.999251
PF3D7_0405500	0.337437	3.79651	0.256189	0.61275	0.999251
PF3D7_0405600	0.831064	4.32786	1.35242	0.244856	0.999251
PF3D7_0406000	0.578523	5.04177	0.817663	0.365864	0.999251
PF3D7_0406100	0.198557	8.40108	0.177377	0.673637	0.999251
PF3D7_0406200	1.7654	9.9723	3.11427	0.0776093	0.999251
PF3D7_0406400	0.449315	4.68882	0.367995	0.544099	0.999251
PF3D7_0406500	0.586314	10.0307	0.910047	0.340102	0.999251
PF3D7_0406900	-1.0088	6.42693	1.08871	0.296757	0.999251
PF3D7_0407000	0.0132739	6.68051	0.000661516	0.979481	0.999517
PF3D7_0407100	-0.32357	6.4592	0.473199	0.491519	0.999251
PF3D7_0407200	0.317886	5.46437	0.471648	0.49223	0.999251
PF3D7_0407300	-0.016946	6.9726	0.00152441	0.968856	0.999251
PF3D7_0407500	0.252345	3.38691	0.235959	0.62714	0.999251
PF3D7_0407900	-0.24336	5.67427	0.162007	0.687315	0.999251
PF3D7_0408000	-0.900416	4.40688	1.37611	0.240765	0.999251
PF3D7_0408100	-0.103622	7.87472	0.050431	0.822315	0.999251
PF3D7_0408200	-0.539009	6.19951	0.69751	0.403622	0.999251
PF3D7_0408300	1.35579	4.71754	3.5661	0.0589707	0.999251
PF3D7_0409000	-0.801856	5.1003	0.339766	0.559964	0.999251
PF3D7_0409100	0.0760753	9.01648	0.0581236	0.809487	0.999251
PF3D7_0409200	0.160486	8.62128	0.214535	0.643236	0.999251
PF3D7_0409300	-0.290776	6.94788	0.721174	0.395759	0.999251
PF3D7_0409400	-0.370825	6.49649	0.455228	0.499863	0.999251
PF3D7_0409800	-0.143319	7.67608	0.194336	0.659332	0.999251
PF3D7_0410000	1.3369	6.37102	3.38912	0.0656281	0.999251
PF3D7_0410300	-0.00454474	7.67974	0.000227203	0.987974	0.999517
PF3D7_0410400	0.117285	6.41682	0.0782508	0.779682	0.999251
PF3D7_0410600	0.127957	5.64878	0.039887	0.841702	0.999251
PF3D7_0410900	1.42572	5.82563	4.18391	0.0408096	0.999251
PF3D7_0411000	0.433671	9.39204	0.442173	0.506076	0.999251
PF3D7_0411400	1.44072	3.85442	4.16076	0.0413708	0.999251
PF3D7_0412100	-0.496568	3.90794	0.537194	0.463598	0.999251
PF3D7_0413600	-0.204936	7.47253	0.28651	0.592466	0.999251
PF3D7_0413900	0.298256	6.83745	0.267848	0.604779	0.999251
PF3D7_0415000	-0.199661	4.75357	0.164744	0.684826	0.999251
PF3D7_0415100	-0.0871708	5.6055	0.0438456	0.834141	0.999251
PF3D7_0415200	-1.42678	5.14964	3.71235	0.0540114	0.999251
PF3D7_0415300	-0.378704	7.31333	1.38326	0.239546	0.999251
PF3D7_0415400	0.520675	6.92554	1.55729	0.212062	0.999251
PF3D7_0415500	0.179799	6.12721	0.188844	0.663881	0.999251
PF3D7_0415900	-0.0162285	10.4802	0.00325095	0.954532	0.999251
PF3D7_0416000	1.14713	4.80071	1.95748	0.161783	0.999251
PF3D7_0416200	0.223463	4.60942	0.210479	0.646392	0.999251
PF3D7_0416700	0.211063	5.08913	0.157044	0.691892	0.999251
PF3D7_0416800	0.348726	7.91017	0.821121	0.364853	0.999251
PF3D7_0416900	-0.265193	7.89824	0.701114	0.40241	0.999251
PF3D7_0417300	0.527571	6.44884	0.77621	0.378303	0.999251
PF3D7_0417400	0.255849	9.82967	0.293599	0.587923	0.999251
PF3D7_0418100	0.173079	7.65792	0.244212	0.62118	0.999251
PF3D7_0418200	-0.0336734	8.76198	0.0124182	0.91127	0.999251
PF3D7_0418300	0.0475882	10.0619	0.00883536	0.925112	0.999251
PF3D7_0418500	0.378858	4.00542	0.290844	0.58968	0.999251
PF3D7_0418700	-0.0768697	7.88966	0.0630673	0.801712	0.999251
PF3D7_0419200	-0.12239	4.4359	0.0459649	0.83024	0.999251
PF3D7_0419500	-0.240608	6.86421	0.224817	0.635394	0.999251
PF3D7_0419600	-0.0993642	9.22519	0.0488618	0.825056	0.999251
PF3D7_0419700	-0.60233	5.52809	0.388303	0.533193	0.999251
PF3D7_0419800	0.0546066	6.90508	0.0238073	0.877376	0.999251
PF3D7_0419900	0.311036	9.58976	0.376154	0.539669	0.999251
PF3D7_0420000	0.242477	10.8327	0.42316	0.515364	0.999251
PF3D7_0420100	-0.184117	8.04997	0.248266	0.618299	0.999251
PF3D7_0420300	0.451942	7.62207	0.865567	0.352185	0.999251
PF3D7_0421300	0.345574	3.69417	0.317611	0.573047	0.999251
PF3D7_0422100	0.877325	4.01959	1.44458	0.2294	0.999251
PF3D7_0422200	-0.231071	8.6556	0.202766	0.652498	0.999251
PF3D7_0422400	0.134563	9.9814	0.167519	0.682326	0.999251
PF3D7_0422500	-0.166832	9.63376	0.278556	0.59765	0.999251
PF3D7_0422700	-0.548784	7.38158	1.85293	0.173442	0.999251
PF3D7_0423100	-0.436155	7.41817	1.77967	0.18219	0.999251
PF3D7_0423600	0.309562	8.61573	1.16004	0.281458	0.999251
PF3D7_0423900	-0.0255681	4.5933	0.00209283	0.963512	0.999251
PF3D7_0424400	1.85792	6.3731	2.74601	0.0974976	0.999251
PF3D7_0424500	0.475727	9.67605	1.03401	0.309218	0.999251
PF3D7_0424600	1.11898	11.0199	2.41292	0.120338	0.999251
PF3D7_0424700	1.09519	8.67808	1.1426	0.285104	0.999251
PF3D7_0424800	-0.394276	8.27472	0.418589	0.517642	0.999251
PF3D7_0424900	-0.00179868	8.42258	1.81751e-05	0.996598	0.999517
PF3D7_0425050	-1.15744	5.27332	2.54192	0.11086	0.999251
PF3D7_0425100	-1.26924	5.21152	1.88035	0.170294	0.999251
PF3D7_0425200	-0.830426	4.83357	1.15103	0.283333	0.999251
PF3D7_0425400	-2.99489	4.13084	14.8371	0.000117204	0.0502805
PF3D7_0500800	1.77145	8.54623	4.77149	0.0289348	0.967377
PF3D7_0501000	2.26247	7.81222	6.76124	0.00931588	0.532868
PF3D7_0501100	0.0409496	10.9478	0.00832239	0.927312	0.999251
PF3D7_0501200	1.44507	7.00023	2.75273	0.0970884	0.999251
PF3D7_0501300	0.0570104	12.937	0.0267694	0.870035	0.999251
PF3D7_0501400	0.711539	11.8112	2.2981	0.129533	0.999251
PF3D7_0502000	-0.147918	6.21749	0.125322	0.723333	0.999251
PF3D7_0502400	0.149913	9.46617	0.11656	0.732796	0.999251
PF3D7_0502800	-0.267657	4.80515	0.181941	0.66971	0.999251
PF3D7_0503300	-0.377829	8.87437	1.54029	0.214574	0.999251
PF3D7_0503400	2.33339	6.26326	5.20549	0.0225157	0.817561
PF3D7_0503800	0.177098	8.13157	0.263858	0.607482	0.999251
PF3D7_0505000	-0.101917	7.72181	0.0629743	0.801855	0.999251
PF3D7_0505100	0.712444	6.88722	1.65195	0.198694	0.999251
PF3D7_0505700	-0.715721	6.81478	1.96533	0.160944	0.999251
PF3D7_0505800	-0.065192	6.8541	0.0134765	0.907583	0.999251
PF3D7_0505900	-0.113647	4.52041	0.0392323	0.842989	0.999251
PF3D7_0506100	0.0789455	7.42735	0.0309877	0.860268	0.999251
PF3D7_0506200	-0.091417	5.93913	0.0358563	0.849813	0.999251
PF3D7_0506500	1.15474	5.88818	2.28196	0.130887	0.999251
PF3D7_0506800	-0.212778	6.60592	0.143484	0.704842	0.999251
PF3D7_0506900	-0.780266	8.23837	0.678266	0.410184	0.999251
PF3D7_0507100	0.0352572	11.0046	0.00923878	0.923426	0.999251
PF3D7_0507500	-1.17678	5.07692	1.42751	0.232171	0.999251
PF3D7_0507600	-0.316897	6.34385	0.581486	0.44573	0.999251
PF3D7_0507700	0.257981	6.29044	0.196716	0.657385	0.999251
PF3D7_0507800	-0.069587	10.2282	0.0453804	0.831306	0.999251
PF3D7_0507900	0.337014	5.1302	0.335975	0.562162	0.999251
PF3D7_0508300	0.428776	4.07773	0.275762	0.599492	0.999251
PF3D7_0508500	-0.979064	4.36204	3.28146	0.0700664	0.999251
PF3D7_0508600	-0.232774	7.02991	0.282397	0.595134	0.999251
PF3D7_0508700	0.0560548	8.87125	0.0321372	0.857727	0.999251
PF3D7_0509300	-0.190369	4.52561	0.056833	0.811573	0.999251
PF3D7_0509400	0.0712341	10.0734	0.0412971	0.838965	0.999251
PF3D7_0509500	-0.64033	4.27351	0.955244	0.328388	0.999251
PF3D7_0509600	-0.492717	4.67474	0.392296	0.531095	0.999251
PF3D7_0509800	-0.0353364	8.88672	0.01578	0.900034	0.999251
PF3D7_0510100	-0.768578	4.32099	1.34428	0.246281	0.999251
PF3D7_0510200	-0.194433	7.19518	0.3228	0.56993	0.999251
PF3D7_0510400	0.0547849	4.26803	0.00820742	0.927815	0.999251
PF3D7_0510500	2.87561	5.25105	10.851	0.000987442	0.14951
PF3D7_0511000	0.91294	8.09652	2.656	0.10316	0.999251
PF3D7_0511500	0.233812	13.0946	0.350798	0.553662	0.999251
PF3D7_0511700	-0.421308	4.46375	0.587197	0.443505	0.999251
PF3D7_0511800	-0.102115	8.38078	0.074443	0.784974	0.999251
PF3D7_0511900	0.983384	3.78419	2.10427	0.146889	0.999251
PF3D7_0512000	1.61839	5.37521	6.05557	0.0138625	0.63718
PF3D7_0512300	0.563652	5.45905	1.32121	0.250375	0.999251
PF3D7_0512600	-0.105788	5.01574	0.0408273	0.839872	0.999251
PF3D7_0512700	1.16779	4.23096	2.41572	0.120123	0.999251
PF3D7_0513100	-0.565923	4.61926	0.661856	0.415905	0.999251
PF3D7_0513200	-0.458191	9.2459	2.01558	0.155692	0.999251
PF3D7_0513300	0.213698	10.0009	0.25159	0.615958	0.999251
PF3D7_0513500	0.25308	4.48952	0.202241	0.652918	0.999251
PF3D7_0514200	0.612533	4.35117	0.956864	0.327978	0.999251
PF3D7_0514600	-0.495467	4.15161	0.493275	0.48247	0.999251
PF3D7_0514800	0.330353	4.99808	0.375361	0.540096	0.999251
PF3D7_0514900	-0.0618071	5.30935	0.0133138	0.90814	0.999251
PF3D7_0515000	-0.338995	6.05792	0.331284	0.564904	0.999251
PF3D7_0515300	0.288599	6.55113	0.18144	0.670139	0.999251
PF3D7_0516200	-0.0593895	9.70734	0.0243013	0.876121	0.999251
PF3D7_0516300	-0.213111	6.35472	0.184736	0.667335	0.999251
PF3D7_0516600	-0.85435	6.6116	1.37104	0.241633	0.999251
PF3D7_0516700	-0.402456	8.26521	1.39657	0.237298	0.999251
PF3D7_0516900	0.00553778	10.7548	0.000191029	0.988973	0.999517
PF3D7_0517000	0.134034	9.25733	0.189391	0.663424	0.999251
PF3D7_0517100	-0.634949	6.35485	0.292912	0.588361	0.999251
PF3D7_0517200	-0.932035	7.90384	1.22575	0.268236	0.999251
PF3D7_0517300	0.054549	11.0746	0.0189354	0.890552	0.999251
PF3D7_0517400	0.290785	5.88418	0.296549	0.586054	0.999251
PF3D7_0517500	-0.741222	4.81622	0.750422	0.386343	0.999251
PF3D7_0517600	-1.14927	4.92982	2.99803	0.0833657	0.999251
PF3D7_0517700	-0.248753	10.1169	0.692435	0.405337	0.999251
PF3D7_0518000	-0.229672	6.95528	0.271476	0.602343	0.999251
PF3D7_0518100	-0.617738	4.21219	0.328856	0.566334	0.999251
PF3D7_0518300	0.79244	6.06432	1.19827	0.273668	0.999251
PF3D7_0518500	-0.0712464	7.295	0.0380036	0.845436	0.999251
PF3D7_0519200	-0.0156867	8.78864	0.00230354	0.96172	0.999251
PF3D7_0519400	0.242374	10.0064	0.639958	0.423726	0.999251
PF3D7_0519500	0.68854	6.09596	0.849273	0.356758	0.999251
PF3D7_0519600	-0.447115	6.32947	0.745495	0.387906	0.999251
PF3D7_0519700	0.00344799	8.91489	9.81853e-05	0.992094	0.999517
PF3D7_0519800	-0.221769	8.33942	0.393234	0.530604	0.999251
PF3D7_0520000	0.152285	9.96282	0.244854	0.620722	0.999251
PF3D7_0520100	-0.629748	6.26797	1.6002	0.205875	0.999251
PF3D7_0520200	-0.409027	4.12641	0.496225	0.481164	0.999251
PF3D7_0520300	-0.144303	4.42634	0.0801518	0.777092	0.999251
PF3D7_0520400	-0.601404	3.61497	1.0854	0.297492	0.999251
PF3D7_0520600	0.000595404	8.16859	1.19382e-06	0.999128	0.999517
PF3D7_0520700	-0.146918	6.5657	0.102783	0.748516	0.999251
PF3D7_0520800	0.667595	4.82315	1.12523	0.288794	0.999251
PF3D7_0520900	-0.599186	8.81427	2.98414	0.0840839	0.999251
PF3D7_0521000	0.571188	7.57938	1.95719	0.161814	0.999251
PF3D7_0521300	-0.663896	8.97362	3.07734	0.0793903	0.999251
PF3D7_0521600	-0.826272	4.17157	1.68863	0.193781	0.999251
PF3D7_0521700	-0.474832	5.34125	0.811596	0.367649	0.999251
PF3D7_0521800	-0.0107682	3.55244	0.000423135	0.983588	0.999517
PF3D7_0521900	-1.34158	4.82338	0.714098	0.398087	0.999251
PF3D7_0522000	0.812347	5.78689	1.26727	0.26028	0.999251
PF3D7_0522200	-0.275168	4.41642	0.265216	0.606559	0.999251
PF3D7_0522300	-0.111159	7.22397	0.107381	0.743146	0.999251
PF3D7_0522400	0.382441	6.64066	0.287974	0.591522	0.999251
PF3D7_0522800	-0.21895	6.18539	0.307061	0.579489	0.999251
PF3D7_0522900	-1.14521	4.525	2.00603	0.156675	0.999251
PF3D7_0523000	0.0831777	11.1378	0.0310388	0.860154	0.999251
PF3D7_0523100	0.68726	4.19682	0.650342	0.419991	0.999251
PF3D7_0523200	-0.00906688	4.09432	0.000243845	0.987541	0.999517
PF3D7_0523400	0.897547	5.7098	2.33305	0.126654	0.999251
PF3D7_0523700	-1.14123	3.79986	2.33397	0.126578	0.999251
PF3D7_0523800	0.202129	7.90266	0.19579	0.658141	0.999251
PF3D7_0523900	-0.0472955	5.8015	0.0118387	0.913357	0.999251
PF3D7_0524000	-0.100384	11.6783	0.0872902	0.767651	0.999251
PF3D7_0524100	-0.391651	9.21421	1.01166	0.314506	0.999251
PF3D7_0524300	-0.118973	4.94298	0.0266059	0.870429	0.999251
PF3D7_0524400	-0.208615	7.82129	0.318933	0.572249	0.999251
PF3D7_0524500	-0.428288	5.01414	0.530314	0.466475	0.999251
PF3D7_0524900	-0.334445	8.16835	1.02215	0.312011	0.999251
PF3D7_0525000	2.9767	5.86607	10.2987	0.00133125	0.190369
PF3D7_0525100	0.357605	10.4933	0.503755	0.477855	0.999251
PF3D7_0525200	1.26888	8.40617	3.02429	0.0820261	0.999251
PF3D7_0525500	0.120418	7.86268	0.128227	0.720277	0.999251
PF3D7_0526300	-0.0423592	6.99552	0.0165732	0.897566	0.999251
PF3D7_0526500	0.128619	8.84695	0.145674	0.702704	0.999251
PF3D7_0526600	-1.68123	5.42797	1.186	0.276137	0.999251
PF3D7_0526800	0.402805	5.47872	0.389497	0.532564	0.999251
PF3D7_0526900	0.0749535	7.4711	0.0350622	0.851465	0.999251
PF3D7_0527000	-1.65397	6.24682	1.46551	0.226056	0.999251
PF3D7_0527100	-0.393294	7.49551	0.619736	0.431146	0.999251
PF3D7_0527200	0.913222	6.00328	2.17367	0.140391	0.999251
PF3D7_0527300	-0.0699211	7.90629	0.0282522	0.866517	0.999251
PF3D7_0527400	-0.147036	8.62508	0.0769453	0.781481	0.999251
PF3D7_0527500	0.131045	10.6918	0.106062	0.744673	0.999251
PF3D7_0527900	-0.485168	8.51477	2.3395	0.12613	0.999251
PF3D7_0528000	0.0981162	5.80509	0.0367823	0.847909	0.999251
PF3D7_0528100	-0.568006	7.56459	2.11217	0.146132	0.999251
PF3D7_0528200	-0.350872	8.63074	1.28389	0.257177	0.999251
PF3D7_0528600	-0.0284578	7.384	0.00529636	0.941984	0.999251
PF3D7_0528700	-0.188529	7.43021	0.263327	0.607844	0.999251
PF3D7_0528800	-0.039945	7.54101	0.0140211	0.905742	0.999251
PF3D7_0528900	-0.17827	5.72822	0.0366018	0.848278	0.999251
PF3D7_0529000	-0.111639	7.88274	0.0742132	0.785298	0.999251
PF3D7_0529500	0.680334	3.92696	1.08769	0.296984	0.999251
PF3D7_0529900	-0.0147055	8.50507	0.00118617	0.972526	0.999509
PF3D7_0530000	-0.3817	6.98496	0.919383	0.337637	0.999251
PF3D7_0530100	-0.0602892	6.69843	0.025287	0.873654	0.999251
PF3D7_0530600	0.0674798	6.89602	0.0370789	0.847304	0.999251
PF3D7_0530700	-0.289945	6.44012	0.46559	0.495023	0.999251
PF3D7_0531000	-0.0219008	6.47043	0.00274045	0.95825	0.999251
PF3D7_0531400	-0.0656551	6.3809	0.0234566	0.878276	0.999251
PF3D7_0531600	0.405492	8.98118	0.46226	0.49657	0.999251
PF3D7_0531800	0.0898277	5.83888	0.0177255	0.894085	0.999251
PF3D7_0532000	0.311555	12.5778	0.479619	0.488595	0.999251
PF3D7_0532100	-0.2465	11.1914	0.247284	0.618994	0.999251
PF3D7_0532200	0.763531	5.63534	1.63914	0.200444	0.999251
PF3D7_0532300	0.257906	10.1023	0.119929	0.729112	0.999251
PF3D7_0532400	1.20747	9.15298	2.1432	0.143203	0.999251
PF3D7_0601000	0.244113	6.84585	0.388136	0.533281	0.999251
PF3D7_0601100	0.541454	5.72433	1.00905	0.31513	0.999251
PF3D7_0601900	3.49939	8.95213	8.97423	0.00273813	0.29826
PF3D7_0602000	-1.46839	5.95766	2.29746	0.129586	0.999251
PF3D7_0602100	-0.323503	8.51563	1.24095	0.265289	0.999251
PF3D7_0602200	0.725614	5.51137	2.20067	0.137951	0.999251
PF3D7_0602400	0.174304	4.28506	0.0876417	0.767197	0.999251
PF3D7_0602500	0.40525	3.98046	0.397975	0.528137	0.999251
PF3D7_0602600	-0.272269	7.58647	0.408727	0.522616	0.999251
PF3D7_0602700	-0.366909	4.08224	0.241805	0.622905	0.999251
PF3D7_0602800	-0.248299	6.50011	0.310625	0.577297	0.999251
PF3D7_0602900	-0.0247786	6.27742	0.00136436	0.970535	0.999251
PF3D7_0603000	-0.387092	7.39265	1.36117	0.243334	0.999251
PF3D7_0603300	0.837872	5.03549	0.910502	0.339981	0.999251
PF3D7_0603400	1.97867	5.04002	8.94587	0.00278098	0.29826
PF3D7_0604300	-0.330721	5.31962	0.472618	0.491785	0.999251
PF3D7_0604500	0.291925	11.9964	0.730008	0.392881	0.999251
PF3D7_0604600	-0.962593	3.9547	0.539511	0.462635	0.999251
PF3D7_0605100	-0.718967	8.50148	2.4099	0.12057	0.999251
PF3D7_0605800	-0.225784	8.18929	0.0734974	0.786311	0.999251
PF3D7_0605900	0.468886	9.61657	0.576665	0.447622	0.999251
PF3D7_0606000	0.212189	10.0906	0.258746	0.610983	0.999251
PF3D7_0606100	-0.12795	9.72397	0.187725	0.664817	0.999251
PF3D7_0606200	-0.624508	5.05367	1.46267	0.226505	0.999251
PF3D7_0606500	-0.131127	7.85957	0.129797	0.718642	0.999251
PF3D7_0606600	-0.13023	10.3431	0.0883846	0.766241	0.999251
PF3D7_0606700	-0.0182935	9.13337	0.00417645	0.948472	0.999251
PF3D7_0606800	-0.154253	4.74316	0.0314982	0.859134	0.999251
PF3D7_0606900	0.236009	4.77585	0.200734	0.654129	0.999251
PF3D7_0607000	0.0383039	10.7465	0.0123175	0.911629	0.999251
PF3D7_0607400	1.37648	4.94881	5.26753	0.0217268	0.817561
PF3D7_0608000	0.316648	5.06854	0.19118	0.661936	0.999251
PF3D7_0608100	0.557284	5.97955	0.998697	0.317626	0.999251
PF3D7_0608310	0.801825	4.12059	1.58939	0.207414	0.999251
PF3D7_0608500	-0.129884	6.76678	0.0902656	0.76384	0.999251
PF3D7_0608700	-0.181194	9.19597	0.335901	0.562205	0.999251
PF3D7_0609000	-0.118886	10.0746	0.133404	0.714929	0.999251
PF3D7_0609100	-0.371039	8.46175	1.10806	0.292505	0.999251
PF3D7_0609400	-0.364427	5.47584	0.176521	0.674381	0.999251
PF3D7_0609700	0.223264	10.904	0.238995	0.624933	0.999251
PF3D7_0609800	-0.450588	4.10705	0.486984	0.485276	0.999251
PF3D7_0609900	-0.371774	7.12902	0.553435	0.456918	0.999251
PF3D7_0610100	0.27365	8.56191	0.698475	0.403297	0.999251
PF3D7_0610200	-0.22431	8.01581	0.367765	0.544225	0.999251
PF3D7_0610500	0.382388	4.87678	0.229619	0.631807	0.999251
PF3D7_0610700	-0.272284	4.68241	0.202559	0.652663	0.999251
PF3D7_0610800	-0.376839	10.054	1.17743	0.27788	0.999251
PF3D7_0610900	0.414875	9.30825	1.59332	0.206852	0.999251
PF3D7_0611400	0.0426318	5.86489	0.00753591	0.930823	0.999251
PF3D7_0611600	-1.84498	6.93608	1.71457	0.190394	0.999251
PF3D7_0611700	-0.264312	7.4375	0.364146	0.546213	0.999251
PF3D7_0611800	0.10479	7.4556	0.0508687	0.821558	0.999251
PF3D7_0612100	-0.477696	6.77628	1.69615	0.192793	0.999251
PF3D7_0612600	0.361681	4.74929	0.326964	0.567452	0.999251
PF3D7_0612800	-0.227564	4.61113	0.190007	0.662911	0.999251
PF3D7_0612900	-0.0609877	9.19104	0.0421097	0.837411	0.999251
PF3D7_0613100	-0.302688	4.25783	0.295627	0.586637	0.999251
PF3D7_0614000	-0.845691	3.8934	1.49764	0.221034	0.999251
PF3D7_0614100	-0.484717	4.63435	0.417701	0.518087	0.999251
PF3D7_0614200	0.0195943	6.34006	0.00244196	0.960588	0.999251
PF3D7_0614300	1.28679	7.58483	3.69456	0.0545903	0.999251
PF3D7_0614400	0.231686	7.51088	0.346143	0.556305	0.999251
PF3D7_0614500	0.0142727	9.31185	0.00189465	0.965281	0.999251
PF3D7_0615000	0.320979	6.50072	0.584023	0.44474	0.999251
PF3D7_0615400	0.0563949	10.338	0.024031	0.876806	0.999251
PF3D7_0615600	0.212983	8.28726	0.330862	0.565152	0.999251
PF3D7_0615700	0.62849	4.41571	1.25305	0.26297	0.999251
PF3D7_0616100	0.450476	4.31739	0.555425	0.45611	0.999251
PF3D7_0616300	-0.0344853	4.35524	0.00546955	0.941045	0.999251
PF3D7_0616400	-0.329653	6.5622	0.647622	0.420964	0.999251
PF3D7_0616900	0.0637673	6.75742	0.0203508	0.886562	0.999251
PF3D7_0617000	0.287472	4.364	0.177881	0.673201	0.999251
PF3D7_0617100	-0.25403	9.02419	0.421766	0.516057	0.999251
PF3D7_0617200	-0.203501	9.47541	0.370811	0.542563	0.999251
PF3D7_0617800	0.422228	9.62833	0.540932	0.462047	0.999251
PF3D7_0617900	-0.160349	9.12581	0.135448	0.712849	0.999251
PF3D7_0618200	0.0286471	7.22154	0.00460432	0.945901	0.999251
PF3D7_0618300	-0.157557	8.48996	0.289644	0.590449	0.999251
PF3D7_0618700	0.253477	4.24805	0.0967765	0.755733	0.999251
PF3D7_0619000	0.130953	8.57434	0.0912276	0.762622	0.999251
PF3D7_0619200	-0.175166	8.75545	0.220754	0.638466	0.999251
PF3D7_0619400	0.194421	7.73736	0.14985	0.698679	0.999251
PF3D7_0619500	1.01532	5.42821	2.55391	0.110022	0.999251
PF3D7_0619800	0.44916	6.71014	0.818491	0.365622	0.999251
PF3D7_0619900	1.0023	5.08672	2.89179	0.0890319	0.999251
PF3D7_0620500	-0.19065	6.38075	0.214523	0.643246	0.999251
PF3D7_0620600	-0.583582	4.87394	1.37965	0.24016	0.999251
PF3D7_0621200	0.35859	9.00122	0.548282	0.45902	0.999251
PF3D7_0621300	-0.22056	7.72958	0.423681	0.515106	0.999251
PF3D7_0621400	-0.363401	8.03871	0.15611	0.692764	0.999251
PF3D7_0621700	-0.117323	4.62765	0.0410742	0.839395	0.999251
PF3D7_0621800	-0.345182	9.29282	0.948739	0.330041	0.999251
PF3D7_0621900	-0.0637855	8.89039	0.0285445	0.865835	0.999251
PF3D7_0622000	-0.242542	3.66156	0.146212	0.702182	0.999251
PF3D7_0622100	-0.104423	5.2467	0.027966	0.867189	0.999251
PF3D7_0622200	0.132415	8.4107	0.177385	0.67363	0.999251
PF3D7_0622300	-0.966293	3.61834	3.65587	0.0558721	0.999251
PF3D7_0622800	-0.286262	9.65697	0.853672	0.355516	0.999251
PF3D7_0622900	0.91862	11.3091	2.94448	0.0861715	0.999251
PF3D7_0623000	-0.556419	3.8257	0.607113	0.435877	0.999251
PF3D7_0623100	-0.548218	9.29825	2.56836	0.109021	0.999251
PF3D7_0623200	-0.416439	5.62146	0.700236	0.402704	0.999251
PF3D7_0623500	-0.533322	5.48876	1.03614	0.308721	0.999251
PF3D7_0623600	-0.340691	7.89684	0.738533	0.390131	0.999251
PF3D7_0623700	0.698636	6.60054	0.44046	0.5069	0.999251
PF3D7_0623800	0.589783	12.0981	1.5641	0.211065	0.999251
PF3D7_0623900	0.108877	5.56423	0.0123034	0.911679	0.999251
PF3D7_0624000	0.0444378	9.13456	0.00967719	0.921636	0.999251
PF3D7_0624100	-0.556952	5.12821	0.148923	0.699567	0.999251
PF3D7_0624600	-0.0281018	10.7675	0.00553779	0.940679	0.999251
PF3D7_0625300	-1.4054	4.05938	0.814202	0.366881	0.999251
PF3D7_0625400	-0.0573259	6.51256	0.0161203	0.898967	0.999251
PF3D7_0625500	-0.0213065	3.88224	0.000575437	0.980862	0.999517
PF3D7_0625600	0.233727	6.28734	0.363175	0.546748	0.999251
PF3D7_0626000	1.15723	5.87783	2.47214	0.11588	0.999251
PF3D7_0626200	-0.301945	4.99743	0.331187	0.564961	0.999251
PF3D7_0626600	-0.975778	4.80321	3.00815	0.0828469	0.999251
PF3D7_0626700	-0.502985	8.41601	0.992263	0.31919	0.999251
PF3D7_0626800	-0.343586	11.0975	0.815029	0.366638	0.999251
PF3D7_0626900	-1.46052	4.61417	0.897299	0.343507	0.999251
PF3D7_0627100	-0.0756903	9.69362	0.03892	0.843607	0.999251
PF3D7_0627300	-0.0952825	8.77345	0.105728	0.745061	0.999251
PF3D7_0627500	0.134363	8.88003	0.083973	0.771984	0.999251
PF3D7_0627600	-0.290097	5.67255	0.228006	0.633007	0.999251
PF3D7_0627700	-0.172291	9.36653	0.180038	0.671341	0.999251
PF3D7_0627800	-0.0236454	8.17139	0.00427031	0.947897	0.999251
PF3D7_0627900	-0.649686	5.97047	1.86194	0.172401	0.999251
PF3D7_0628100	-0.164796	7.78105	0.0409933	0.839551	0.999251
PF3D7_0628200	0.0417288	10.8024	0.0134931	0.907526	0.999251
PF3D7_0628300	0.45182	10.0853	0.66857	0.413551	0.999251
PF3D7_0628400	-0.794391	4.07884	0.972765	0.323992	0.999251
PF3D7_0628600	-0.0922695	5.11097	0.0342574	0.85316	0.999251
PF3D7_0628700	0.213422	4.64134	0.171859	0.678465	0.999251
PF3D7_0629100	-0.638597	8.22634	2.66213	0.102763	0.999251
PF3D7_0629200	0.193981	6.66567	0.123342	0.725438	0.999251
PF3D7_0629500	-0.289807	8.67412	0.79101	0.373795	0.999251
PF3D7_0629600	0.285088	6.04521	0.382764	0.536128	0.999251
PF3D7_0629700	-0.14974	11.0552	0.137592	0.710687	0.999251
PF3D7_0629800	-0.33384	8.04351	0.70097	0.402458	0.999251
PF3D7_0629900	-0.166303	8.65351	0.267156	0.605246	0.999251
PF3D7_0630500	0.313578	5.14427	0.370769	0.542585	0.999251
PF3D7_0630600	0.204101	5.02621	0.126326	0.722272	0.999251
PF3D7_0630900	-0.165123	7.94584	0.265424	0.606418	0.999251
PF3D7_0631500	0.544696	4.58516	0.884229	0.347046	0.999251
PF3D7_0631600	0.270279	7.23132	0.504456	0.477549	0.999251
PF3D7_0701400	0.202793	7.4648	0.295536	0.586695	0.999251
PF3D7_0701500	0.602027	5.63578	1.29752	0.254667	0.999251
PF3D7_0701900	0.769367	10.7342	1.94052	0.163612	0.999251
PF3D7_0702000	0.37563	10.4461	0.876149	0.349258	0.999251
PF3D7_0702100	0.262316	10.5596	0.201513	0.653502	0.999251
PF3D7_0702200	0.422546	8.50544	0.726938	0.393878	0.999251
PF3D7_0702300	-0.366388	8.88863	0.98589	0.320749	0.999251
PF3D7_0702400	2.48601	8.53511	7.80713	0.00520405	0.432104
PF3D7_0702500	2.24374	7.56651	7.70011	0.00552175	0.444156
PF3D7_0702900	0.227511	4.01215	0.129093	0.719374	0.999251
PF3D7_0703200	-0.296119	4.83424	0.090706	0.763282	0.999251
PF3D7_0703400	-2.06345	4.20417	1.99809	0.157497	0.999251
PF3D7_0703500	-0.747861	9.68415	4.32866	0.0374756	0.999251
PF3D7_0703700	-0.0340494	7.28479	0.00706923	0.932994	0.999251
PF3D7_0703800	-0.814639	4.68056	1.32592	0.249532	0.999251
PF3D7_0703900	-0.193534	9.74044	0.279713	0.596889	0.999251
PF3D7_0704000	-0.313431	7.3757	0.457439	0.498823	0.999251
PF3D7_0704100	-0.892176	6.44923	1.57092	0.210074	0.999251
PF3D7_0704200	0.342044	5.92445	0.643687	0.422379	0.999251
PF3D7_0704600	0.0142024	10.5493	0.00213701	0.963129	0.999251
PF3D7_0704700	-0.0333104	6.26635	0.00653604	0.935565	0.999251
PF3D7_0705000	-0.299479	7.96415	0.545488	0.460167	0.999251
PF3D7_0705500	0.698012	11.2564	2.17758	0.140034	0.999251
PF3D7_0705600	-0.202008	5.28332	0.0214958	0.883436	0.999251
PF3D7_0705700	0.46159	8.64566	1.53255	0.215731	0.999251
PF3D7_0705900	0.534092	5.43805	0.538888	0.462894	0.999251
PF3D7_0706000	0.210123	9.58563	0.23496	0.62787	0.999251
PF3D7_0706400	0.375925	8.86285	1.43349	0.231196	0.999251
PF3D7_0706500	-0.0277451	10.4089	0.00656017	0.935446	0.999251
PF3D7_0707400	1.02203	4.64668	1.7042	0.191739	0.999251
PF3D7_0707420	-0.0521708	3.667	0.00543795	0.941215	0.999251
PF3D7_0707500	0.550683	8.69147	0.99609	0.318258	0.999251
PF3D7_0707600	0.541733	6.1327	0.678568	0.41008	0.999251
PF3D7_0707700	-0.341096	7.78697	0.846947	0.357418	0.999251
PF3D7_0707900	0.0894523	8.43838	0.0789021	0.778791	0.999251
PF3D7_0708000	-1.05458	5.09047	1.5248	0.216894	0.999251
PF3D7_0708100	0.929572	6.59442	2.55753	0.10977	0.999251
PF3D7_0708200	0.125699	3.85481	0.0247473	0.874998	0.999251
PF3D7_0708300	-0.260759	4.82217	0.299459	0.584222	0.999251
PF3D7_0708400	0.248535	12.9656	0.35808	0.549574	0.999251
PF3D7_0708500	0.446692	7.83596	1.18533	0.276274	0.999251
PF3D7_0708800	-0.101032	10.7357	0.104466	0.746535	0.999251
PF3D7_0708900	-0.299009	6.99216	0.298394	0.584891	0.999251
PF3D7_0709000	0.0263282	9.29525	0.00451102	0.946451	0.999251
PF3D7_0709100	-0.445649	4.73142	0.358474	0.549355	0.999251
PF3D7_0709300	0.545104	7.14428	1.16006	0.281453	0.999251
PF3D7_0709600	-0.0970114	8.25841	0.0832889	0.772889	0.999251
PF3D7_0709700	-0.57324	7.2117	1.11281	0.291472	0.999251
PF3D7_0709800	-0.683369	5.01851	1.34382	0.246362	0.999251
PF3D7_0710000	0.719795	5.47159	2.05253	0.151954	0.999251
PF3D7_0710100	-0.248694	7.74868	0.204278	0.65129	0.999251
PF3D7_0710200	-0.438296	7.21372	0.266885	0.605429	0.999251
PF3D7_0710300	1.1414	3.91907	1.6691	0.196379	0.999251
PF3D7_0710400	1.24538	3.50488	3.62032	0.0570781	0.999251
PF3D7_0710600	0.226783	8.52077	0.234538	0.628179	0.999251
PF3D7_0710700	-0.185408	8.10825	0.289891	0.59029	0.999251
PF3D7_0710800	-0.158377	6.12047	0.118038	0.731173	0.999251
PF3D7_0710900	-0.0734014	4.81949	0.0187189	0.891175	0.999251
PF3D7_0711000	-0.398476	7.96418	0.370569	0.542694	0.999251
PF3D7_0711100	0.672284	6.16832	1.35584	0.244259	0.999251
PF3D7_0711200	0.0929396	4.02981	0.0236401	0.877804	0.999251
PF3D7_0711300	-0.0220197	3.66641	0.00151324	0.96897	0.999251
PF3D7_0712400	-0.824528	3.40278	0.704235	0.401364	0.999251
PF3D7_0713400	0.0587364	6.33289	0.0152076	0.901854	0.999251
PF3D7_0713500	-0.0620932	6.481	0.0094486	0.922564	0.999251
PF3D7_0713600	-0.301726	5.98406	0.12281	0.726006	0.999251
PF3D7_0713700	0.746375	4.17216	1.12236	0.289412	0.999251
PF3D7_0713800	-0.83319	4.54418	0.748119	0.387073	0.999251
PF3D7_0713900	-0.257459	9.49671	0.417124	0.518376	0.999251
PF3D7_0714000	-0.261342	8.65909	0.345416	0.55672	0.999251
PF3D7_0714200	0.284339	8.68253	0.544794	0.460453	0.999251
PF3D7_0714300	0.244523	9.0032	0.435958	0.50908	0.999251
PF3D7_0714500	-0.412889	6.61205	1.25287	0.263005	0.999251
PF3D7_0714600	-0.265251	8.0093	0.468992	0.493451	0.999251
PF3D7_0715000	0.374481	5.70113	0.379111	0.538079	0.999251
PF3D7_0716000	-0.403168	8.22145	1.37989	0.24012	0.999251
PF3D7_0716100	0.0995767	8.52645	0.0820504	0.774538	0.999251
PF3D7_0716200	0.0584973	10.2358	0.0366094	0.848263	0.999251
PF3D7_0716300	0.612294	5.54978	1.13359	0.28701	0.999251
PF3D7_0716400	0.576337	5.64508	0.71691	0.397159	0.999251
PF3D7_0716800	-0.215208	8.99022	0.560773	0.453949	0.999251
PF3D7_0716900	0.302118	6.26521	0.497027	0.48081	0.999251
PF3D7_0717200	0.0890041	7.16767	0.0284664	0.866017	0.999251
PF3D7_0717300	0.0987806	5.59918	0.0204751	0.886218	0.999251
PF3D7_0717400	0.125272	7.058	0.0668543	0.795973	0.999251
PF3D7_0717500	-0.335418	5.64597	0.365224	0.545619	0.999251
PF3D7_0717700	-0.0388637	8.33277	0.0101232	0.919857	0.999251
PF3D7_0717900	0.803445	4.5272	1.54345	0.214105	0.999251
PF3D7_0718000	0.145621	5.29276	0.0348385	0.851935	0.999251
PF3D7_0718500	2.79707	4.21965	6.21307	0.012681	0.60883
PF3D7_0719300	-0.305837	7.42506	0.668432	0.413599	0.999251
PF3D7_0719600	0.0732537	9.48393	0.0463731	0.829499	0.999251
PF3D7_0719700	-0.0396606	9.36327	0.0122916	0.911721	0.999251
PF3D7_0719800	-0.530746	3.94896	0.637346	0.424673	0.999251
PF3D7_0719900	-0.482383	8.75892	1.58599	0.2079	0.999251
PF3D7_0720000	-0.234095	5.2997	0.199243	0.655332	0.999251
PF3D7_0720100	0.228971	6.41427	0.310582	0.577324	0.999251
PF3D7_0720200	0.162181	4.86766	0.0805844	0.776507	0.999251
PF3D7_0720400	0.514658	5.06833	0.492312	0.482898	0.999251
PF3D7_0720600	0.250634	6.47864	0.219554	0.63938	0.999251
PF3D7_0720700	-0.0403273	10.2103	0.0171697	0.895749	0.999251
PF3D7_0720800	-0.655614	4.00476	1.4588	0.227121	0.999251
PF3D7_0721000	-0.160057	8.02699	0.119228	0.729873	0.999251
PF3D7_0721200	0.383073	6.36767	0.726938	0.393877	0.999251
PF3D7_0721300	-0.0380568	8.60394	0.0145613	0.903952	0.999251
PF3D7_0721600	-0.131918	9.61049	0.167022	0.682772	0.999251
PF3D7_0721700	-1.85817	4.02312	2.42528	0.119392	0.999251
PF3D7_0721800	-0.0714866	4.78704	0.0234786	0.878219	0.999251
PF3D7_0721900	-0.111177	6.3659	0.0395769	0.84231	0.999251
PF3D7_0722000	0.0263304	6.64908	0.00358491	0.952256	0.999251
PF3D7_0722100	0.336357	4.06734	0.419248	0.517313	0.999251
PF3D7_0722300	-0.580093	8.33464	1.67202	0.195988	0.999251
PF3D7_0722400	-0.246815	7.97342	0.485457	0.485961	0.999251
PF3D7_0722500	-0.165034	8.04169	0.216929	0.64139	0.999251
PF3D7_0722600	-0.389174	8.34387	1.85563	0.17313	0.999251
PF3D7_0722700	0.954807	4.16734	2.23586	0.134842	0.999251
PF3D7_0723000	-0.0885668	3.85107	0.0213921	0.883716	0.999251
PF3D7_0723400	-0.00451208	9.3088	0.000209334	0.988456	0.999517
PF3D7_0723600	0.276934	5.20289	0.173394	0.677113	0.999251
PF3D7_0723700	-0.26783	3.93061	0.109425	0.740799	0.999251
PF3D7_0723900	0.472012	6.44614	0.638087	0.424404	0.999251
PF3D7_0724100	-0.191221	7.19192	0.21143	0.645649	0.999251
PF3D7_0724200	0.776581	5.02985	1.31481	0.251526	0.999251
PF3D7_0724400	0.16114	5.38707	0.0465438	0.82919	0.999251
PF3D7_0724700	0.0307376	9.13799	0.0132771	0.908266	0.999251
PF3D7_0725000	0.648313	4.37737	0.82573	0.36351	0.999251
PF3D7_0725100	-0.183765	7.52923	0.339687	0.56001	0.999251
PF3D7_0725200	0.371211	5.46971	0.459278	0.497962	0.999251
PF3D7_0725300	-0.0245156	6.55169	0.00266225	0.95885	0.999251
PF3D7_0725600	0.286087	8.93419	0.26812	0.604595	0.999251
PF3D7_0725800	0.0304403	6.05136	0.00241991	0.960766	0.999251
PF3D7_0726000	0.266755	13.169	0.358815	0.549165	0.999251
PF3D7_0726050	-0.850695	6.61771	1.52045	0.217551	0.999251
PF3D7_0726100	0.0129593	11.0549	0.00123572	0.971958	0.999509
PF3D7_0726200	0.69483	6.10674	0.393776	0.530321	0.999251
PF3D7_0726300	-0.337772	6.39912	0.652995	0.419044	0.999251
PF3D7_0726400	0.286564	7.97907	0.515564	0.47274	0.999251
PF3D7_0726500	-0.202487	10.4185	0.530823	0.466261	0.999251
PF3D7_0727000	-0.184317	3.50013	0.0610703	0.804812	0.999251
PF3D7_0727200	-0.221168	6.75775	0.290351	0.589996	0.999251
PF3D7_0727300	0.17433	6.31288	0.0805815	0.776511	0.999251
PF3D7_0727400	-0.0733743	6.51123	0.0195968	0.888669	0.999251
PF3D7_0727800	1.14835	6.50494	3.13557	0.0766016	0.999251
PF3D7_0727900	0.171988	8.07689	0.173561	0.676966	0.999251
PF3D7_0728000	-0.279604	8.59292	0.600985	0.438203	0.999251
PF3D7_0728900	0.0274175	7.25685	0.00461207	0.945856	0.999251
PF3D7_0729000	0.0929005	4.69839	0.0293188	0.864045	0.999251
PF3D7_0729100	-0.1048	3.91146	0.0123478	0.911521	0.999251
PF3D7_0729300	0.293725	8.55818	0.806508	0.369155	0.999251
PF3D7_0729400	0.22092	7.13333	0.36084	0.54804	0.999251
PF3D7_0729500	0.179271	7.63614	0.336546	0.56183	0.999251
PF3D7_0730200	0.649903	4.3194	1.46793	0.225673	0.999251
PF3D7_0730300	0.462459	11.4587	1.24026	0.265421	0.999251
PF3D7_0730400	0.480111	4.2451	0.316996	0.573419	0.999251
PF3D7_0730800	0.232609	10.5427	0.257719	0.611692	0.999251
PF3D7_0730900	1.81108	11.7442	6.94198	0.0084196	0.532868
PF3D7_0731000	0.233572	6.72066	0.129888	0.718548	0.999251
PF3D7_0731100	0.0696655	11.9465	0.036997	0.847471	0.999251
PF3D7_0731200	0.636551	7.94805	1.72424	0.189149	0.999251
PF3D7_0731300	3.63615	7.54412	19.0772	1.25536e-05	0.00860385
PF3D7_0731500	2.19663	9.12051	5.80224	0.0160057	0.686647
PF3D7_0731600	-0.345247	6.67613	0.234235	0.628402	0.999251
PF3D7_0731800	0.952285	8.87236	1.46844	0.225593	0.999251
PF3D7_0731900	-0.624421	4.26318	0.23548	0.62749	0.999251
PF3D7_0800900	-0.591049	6.43544	1.15466	0.282575	0.999251
PF3D7_0801000	-0.286125	10.6967	0.298128	0.585058	0.999251
PF3D7_0801500	-0.0664818	8.00355	0.0453231	0.831411	0.999251
PF3D7_0801700	0.705492	5.68867	1.1111	0.291842	0.999251
PF3D7_0801800	0.119864	10.3827	0.14739	0.701042	0.999251
PF3D7_0801900	0.81294	8.79217	1.58973	0.207365	0.999251
PF3D7_0802000	2.68926	7.75781	5.33206	0.0209366	0.804342
PF3D7_0802300	-0.402652	7.9639	1.14656	0.284271	0.999251
PF3D7_0802400	-0.0228757	7.56625	0.00433367	0.947513	0.999251
PF3D7_0802500	-0.189301	6.99725	0.242705	0.62226	0.999251
PF3D7_0802600	-0.469628	5.63961	0.604852	0.436733	0.999251
PF3D7_0803000	-0.275628	6.82503	0.534503	0.46472	0.999251
PF3D7_0803100	-0.0412093	9.2706	0.0156686	0.900386	0.999251
PF3D7_0803500	-0.234584	5.43359	0.260282	0.609927	0.999251
PF3D7_0803600	-0.187682	7.21677	0.292242	0.588787	0.999251
PF3D7_0803800	0.87938	7.10818	3.31624	0.0685984	0.999251
PF3D7_0804000	0.132633	9.27841	0.137537	0.710742	0.999251
PF3D7_0804300	0.177579	7.36949	0.131267	0.717122	0.999251
PF3D7_0804400	-0.279753	5.14088	0.0832675	0.772917	0.999251
PF3D7_0804500	0.20419	8.22271	0.221213	0.638117	0.999251
PF3D7_0804600	-0.204083	6.75024	0.316403	0.573778	0.999251
PF3D7_0804700	-0.594806	8.22633	0.989508	0.319863	0.999251
PF3D7_0804800	-0.174601	8.16703	0.204205	0.651348	0.999251
PF3D7_0804900	0.605247	6.05766	1.62964	0.201753	0.999251
PF3D7_0805200	0.964424	6.8949	1.27133	0.259518	0.999251
PF3D7_0805400	0.300969	5.07108	0.313421	0.575589	0.999251
PF3D7_0805500	-0.377445	7.42063	1.3229	0.250072	0.999251
PF3D7_0805600	-0.133782	7.78171	0.12017	0.72885	0.999251
PF3D7_0805900	0.823401	5.26176	1.84306	0.174593	0.999251
PF3D7_0806000	0.428635	4.94321	0.295913	0.586456	0.999251
PF3D7_0806100	1.93007	4.27035	3.59875	0.057823	0.999251
PF3D7_0806500	-0.159766	7.83131	0.258149	0.611395	0.999251
PF3D7_0806600	0.0406926	7.205	0.0111756	0.915809	0.999251
PF3D7_0806700	0.0434127	7.79205	0.0132336	0.908416	0.999251
PF3D7_0806800	-0.229501	10.0036	0.40865	0.522655	0.999251
PF3D7_0806900	0.532137	3.83472	1.07239	0.300407	0.999251
PF3D7_0807000	0.144815	4.9657	0.0829124	0.773389	0.999251
PF3D7_0807100	0.514973	7.12535	1.23151	0.267114	0.999251
PF3D7_0807200	0.802943	4.59341	1.10616	0.292919	0.999251
PF3D7_0807300	-0.284271	6.65916	0.463129	0.496165	0.999251
PF3D7_0807500	-0.285954	7.72913	0.621662	0.43043	0.999251
PF3D7_0807600	-0.209506	9.8967	0.324053	0.569182	0.999251
PF3D7_0807700	-0.177848	6.35017	0.131307	0.717081	0.999251
PF3D7_0807800	0.128436	6.60747	0.108252	0.742143	0.999251
PF3D7_0807900	0.0279927	8.20644	0.00650857	0.9357	0.999251
PF3D7_0808300	0.376988	7.87693	0.734016	0.391584	0.999251
PF3D7_0808400	0.546536	5.74608	0.890854	0.345246	0.999251
PF3D7_0809200	0.611801	7.50365	1.32926	0.248936	0.999251
PF3D7_0809500	0.0149291	5.30584	0.000771359	0.977843	0.999517
PF3D7_0809900	0.217439	8.89767	0.198806	0.655687	0.999251
PF3D7_0810000	-0.384432	4.21774	0.546391	0.459796	0.999251
PF3D7_0810500	-0.25134	6.93686	0.296787	0.585904	0.999251
PF3D7_0810600	-0.314698	10.1585	0.747178	0.387371	0.999251
PF3D7_0810800	2.32823	5.87005	8.32139	0.0039181	0.360185
PF3D7_0811200	-0.228948	7.80044	0.462656	0.496385	0.999251
PF3D7_0811300	-0.112031	11.4495	0.0783791	0.779506	0.999251
PF3D7_0811400	0.648462	7.72109	2.46545	0.116374	0.999251
PF3D7_0811500	-0.278234	7.38237	0.45541	0.499777	0.999251
PF3D7_0812100	-0.226586	6.88537	0.348752	0.55482	0.999251
PF3D7_0812400	-0.495292	8.55239	2.50087	0.113783	0.999251
PF3D7_0812500	-0.0976806	10.0688	0.0700365	0.791284	0.999251
PF3D7_0812600	-0.0417763	4.97057	0.00401562	0.949473	0.999251
PF3D7_0812700	-0.638236	5.44145	2.2056	0.13751	0.999251
PF3D7_0812900	0.257686	5.71031	0.0865838	0.768566	0.999251
PF3D7_0813000	0.610899	8.74711	1.76416	0.184107	0.999251
PF3D7_0813200	-0.875499	4.41012	0.946921	0.330504	0.999251
PF3D7_0813300	0.374994	10.5747	0.909427	0.340267	0.999251
PF3D7_0813400	-0.218457	10.4725	0.505397	0.477138	0.999251
PF3D7_0813600	-0.112916	7.31492	0.103655	0.747487	0.999251
PF3D7_0813700	-1.33157	5.12867	0.725137	0.394464	0.999251
PF3D7_0813900	-0.438178	7.95977	0.707879	0.400149	0.999251
PF3D7_0814000	0.208738	10.0527	0.351874	0.553054	0.999251
PF3D7_0814100	-0.0139549	5.91598	0.000485404	0.982423	0.999517
PF3D7_0814200	-0.0597197	11.8286	0.023805	0.877382	0.999251
PF3D7_0814300	-0.0908525	8.11821	0.0440174	0.833821	0.999251
PF3D7_0814400	0.138102	5.97986	0.0275752	0.868111	0.999251
PF3D7_0814500	0.840864	8.51701	2.85043	0.0913496	0.999251
PF3D7_0814700	1.28984	4.82736	1.34645	0.245899	0.999251
PF3D7_0814900	-0.523814	5.51015	0.534453	0.464741	0.999251
PF3D7_0815200	-0.549677	8.56261	2.37218	0.123515	0.999251
PF3D7_0815600	-0.124568	9.99344	0.177349	0.673661	0.999251
PF3D7_0816000	-0.299612	8.52342	0.911409	0.339741	0.999251
PF3D7_0816100	-0.0296885	7.4122	0.00564739	0.940096	0.999251
PF3D7_0817200	-0.392713	7.20145	0.537583	0.463436	0.999251
PF3D7_0817300	1.58553	7.14172	1.39807	0.237047	0.999251
PF3D7_0817500	0.142837	8.25617	0.0726471	0.787521	0.999251
PF3D7_0817900	0.417281	8.11062	0.535433	0.464332	0.999251
PF3D7_0818000	-0.237527	6.28677	0.235994	0.627115	0.999251
PF3D7_0818200	0.0569477	11.3025	0.0191618	0.889904	0.999251
PF3D7_0818400	0.0397715	8.11057	0.017112	0.895923	0.999251
PF3D7_0818500	0.216769	9.70483	0.275191	0.59987	0.999251
PF3D7_0818600	-0.591566	4.59086	0.811843	0.367576	0.999251
PF3D7_0818700	-0.103851	9.35801	0.106784	0.743836	0.999251
PF3D7_0818800	0.208025	7.15851	0.26717	0.605237	0.999251
PF3D7_0818900	0.0894887	12.944	0.0441281	0.833615	0.999251
PF3D7_0819000	0.140219	9.00592	0.143852	0.704481	0.999251
PF3D7_0819100	-0.200552	7.31042	0.352348	0.552787	0.999251
PF3D7_0819200	-1.14673	5.02032	2.29984	0.129388	0.999251
PF3D7_0819600	0.645169	6.52108	0.960252	0.327123	0.999251
PF3D7_0819900	0.483298	5.2342	0.921365	0.337117	0.999251
PF3D7_0820000	-0.140608	8.78048	0.159676	0.689455	0.999251
PF3D7_0820200	-0.0865381	6.36007	0.0441499	0.833575	0.999251
PF3D7_0820300	-0.0272108	8.35389	0.00430944	0.947659	0.999251
PF3D7_0820500	-0.43097	6.59347	0.868234	0.351445	0.999251
PF3D7_0820900	-0.467301	7.49696	1.86621	0.171909	0.999251
PF3D7_0821100	-0.223973	9.30319	0.336963	0.561587	0.999251
PF3D7_0821200	0.343339	5.30508	0.461617	0.496869	0.999251
PF3D7_0821300	0.0271641	6.88263	0.00565804	0.94004	0.999251
PF3D7_0821400	-0.0540531	7.85108	0.0128281	0.909824	0.999251
PF3D7_0821500	-0.140186	6.91262	0.121899	0.726984	0.999251
PF3D7_0821600	-0.156753	7.0663	0.19009	0.662842	0.999251
PF3D7_0821700	0.218388	9.45773	0.393514	0.530458	0.999251
PF3D7_0821800	0.607489	6.26152	1.00926	0.315081	0.999251
PF3D7_0822100	-0.391378	5.45795	0.823472	0.364167	0.999251
PF3D7_0822200	-0.212768	6.4503	0.271047	0.60263	0.999251
PF3D7_0822300	-0.321198	5.32504	0.555342	0.456143	0.999251
PF3D7_0822400	-0.968205	5.14046	3.43598	0.0637908	0.999251
PF3D7_0822500	-0.588978	5.68922	0.707771	0.400185	0.999251
PF3D7_0822600	-0.105097	10.0983	0.0989094	0.753142	0.999251
PF3D7_0822800	0.0760368	6.18871	0.0300763	0.862317	0.999251
PF3D7_0822900	-0.435571	3.63957	0.373449	0.54113	0.999251
PF3D7_0823000	-0.147369	4.8534	0.0975487	0.754791	0.999251
PF3D7_0823100	0.0723844	6.55879	0.0228268	0.879908	0.999251
PF3D7_0823200	-0.475775	9.47595	1.09406	0.295573	0.999251
PF3D7_0823300	-0.0337407	7.85284	0.00747025	0.931124	0.999251
PF3D7_0823800	1.94795	5.11999	5.54261	0.0185589	0.758264
PF3D7_0824600	0.445003	6.33238	0.965431	0.325822	0.999251
PF3D7_0824800	-0.0333767	8.06186	0.00721542	0.932306	0.999251
PF3D7_0824900	-0.220672	7.07878	0.319157	0.572115	0.999251
PF3D7_0825000	-0.320851	7.18145	0.237589	0.625953	0.999251
PF3D7_0825500	-0.0180374	8.76074	0.00243313	0.960659	0.999251
PF3D7_0826100	-0.381073	10.9925	1.55632	0.212205	0.999251
PF3D7_0826500	-0.461096	7.68568	1.37541	0.240884	0.999251
PF3D7_0826600	-1.76847	4.23337	1.51684	0.218098	0.999251
PF3D7_0826700	0.0296989	10.6661	0.00506501	0.943263	0.999251
PF3D7_0826900	-1.49004	5.2258	1.82947	0.17619	0.999251
PF3D7_0827000	-0.109386	9.0006	0.144801	0.703554	0.999251
PF3D7_0827100	0.805604	4.5792	1.62408	0.202524	0.999251
PF3D7_0827300	0.321698	8.11793	0.725103	0.394475	0.999251
PF3D7_0827400	-0.311354	5.94943	0.169303	0.680732	0.999251
PF3D7_0827800	1.13949	7.69286	2.27992	0.131059	0.999251
PF3D7_0827900	1.23659	8.97606	3.2104	0.0731714	0.999251
PF3D7_0828300	0.306909	7.17477	0.45651	0.499259	0.999251
PF3D7_0829000	0.228242	5.63932	0.189967	0.662944	0.999251
PF3D7_0829100	-0.25768	7.25035	0.529343	0.466883	0.999251
PF3D7_0829300	0.404194	6.20112	0.384664	0.535118	0.999251
PF3D7_0830300	-0.0244548	4.35448	0.00069457	0.978974	0.999517
PF3D7_0830400	-0.178535	9.2997	0.176999	0.673965	0.999251
PF3D7_0830500	0.29336	11.7156	0.457678	0.498711	0.999251
PF3D7_0830600	0.0641989	11.0178	0.0235352	0.878074	0.999251
PF3D7_0830700	-0.754078	4.33505	1.83143	0.175959	0.999251
PF3D7_0830800	-1.23861	5.15651	1.3568	0.244093	0.999251
PF3D7_0830900	2.39703	5.46427	2.99625	0.0834573	0.999251
PF3D7_0831200	0.0744494	9.41486	0.0355113	0.850528	0.999251
PF3D7_0831500	0.357936	10.7485	0.637957	0.424452	0.999251
PF3D7_0831700	0.359224	12.351	0.723868	0.394878	0.999251
PF3D7_0831750	-1.33141	5.3662	2.16025	0.141621	0.999251
PF3D7_0831800	-0.0723636	9.44741	0.0184086	0.892076	0.999251
PF3D7_0902000	-0.222829	8.07507	0.187241	0.665223	0.999251
PF3D7_0902200	-0.118378	9.00327	0.0861575	0.76912	0.999251
PF3D7_0902300	1.00462	9.45639	4.07248	0.0435872	0.999251
PF3D7_0902500	0.188124	10.4516	0.120294	0.728716	0.999251
PF3D7_0902600	0.651396	5.52	0.912363	0.339488	0.999251
PF3D7_0903100	0.582193	5.2098	1.2698	0.259804	0.999251
PF3D7_0903400	-0.22309	10.6445	0.274465	0.600352	0.999251
PF3D7_0903500	0.315302	9.28657	0.596689	0.439844	0.999251
PF3D7_0903900	0.0834116	9.85314	0.057227	0.810934	0.999251
PF3D7_0904000	0.191569	8.8788	0.242619	0.622321	0.999251
PF3D7_0904100	-0.25174	6.5107	0.243348	0.621798	0.999251
PF3D7_0904600	-0.0974219	8.01587	0.0879806	0.76676	0.999251
PF3D7_0905100	0.0153852	8.8492	0.00125548	0.971735	0.999509
PF3D7_0905200	-0.298571	6.98239	0.535781	0.464187	0.999251
PF3D7_0905700	-0.206869	4.18361	0.159141	0.689949	0.999251
PF3D7_0905800	0.0667623	7.83837	0.0367118	0.848053	0.999251
PF3D7_0905900	-0.286189	6.9681	0.478885	0.488928	0.999251
PF3D7_0906200	0.145071	3.79571	0.0519767	0.819659	0.999251
PF3D7_0906300	-0.753843	5.02621	1.67762	0.19524	0.999251
PF3D7_0906400	-0.766784	4.78305	0.610187	0.434717	0.999251
PF3D7_0906500	0.00970261	9.16538	0.000530975	0.981616	0.999517
PF3D7_0906600	0.172205	10.638	0.192931	0.660488	0.999251
PF3D7_0906700	-0.464807	4.67112	0.648947	0.42049	0.999251
PF3D7_0906800	0.986644	3.86383	3.46381	0.0627258	0.999251
PF3D7_0906910	1.68145	4.94798	4.64861	0.0310787	0.999251
PF3D7_0907000	-0.29091	5.72844	0.242754	0.622224	0.999251
PF3D7_0907200	0.00306195	8.45921	7.64529e-05	0.993024	0.999517
PF3D7_0907300	0.104988	4.30396	0.0437237	0.834369	0.999251
PF3D7_0907400	0.334167	7.10751	0.337554	0.561244	0.999251
PF3D7_0907500	-0.689558	5.26379	0.886055	0.346549	0.999251
PF3D7_0907600	-0.256353	7.25631	0.513677	0.473551	0.999251
PF3D7_0907700	0.239336	7.85449	0.298823	0.584621	0.999251
PF3D7_0907800	0.570315	4.84058	0.853324	0.355614	0.999251
PF3D7_0908600	-0.362135	5.99332	0.811959	0.367542	0.999251
PF3D7_0908800	0.525972	4.58454	0.561442	0.45368	0.999251
PF3D7_0908900	0.0419917	4.21962	0.00336791	0.953722	0.999251
PF3D7_0909300	-0.266158	6.35095	0.468279	0.49378	0.999251
PF3D7_0909400	-0.170901	8.50307	0.232437	0.629723	0.999251
PF3D7_0909600	-0.944734	4.15896	0.401779	0.526172	0.999251
PF3D7_0909700	0.505891	9.15966	1.03498	0.308991	0.999251
PF3D7_0909800	-0.307636	5.6244	0.381942	0.536566	0.999251
PF3D7_0909900	-0.134208	8.12917	0.150229	0.698317	0.999251
PF3D7_0910100	-0.545932	5.76914	0.99666	0.31812	0.999251
PF3D7_0910200	0.52384	7.58634	0.854563	0.355265	0.999251
PF3D7_0910300	-0.409306	5.81486	0.880043	0.34819	0.999251
PF3D7_0910400	0.655089	3.99037	1.09411	0.295561	0.999251
PF3D7_0910500	0.310684	7.7999	0.858433	0.354178	0.999251
PF3D7_0910800	0.220637	5.03831	0.122054	0.726817	0.999251
PF3D7_0911400	3.17056	4.38058	22.2322	2.41594e-06	0.00393756
PF3D7_0911800	-1.05596	6.21685	0.858172	0.354251	0.999251
PF3D7_0911900	-0.538155	10.1615	1.70849	0.191182	0.999251
PF3D7_0912000	-0.0757274	6.99021	0.0275657	0.868134	0.999251
PF3D7_0912100	0.0545275	5.80968	0.00943191	0.922633	0.999251
PF3D7_0912400	-0.523825	6.57961	1.64019	0.2003	0.999251
PF3D7_0912500	-0.395929	6.36542	1.09927	0.294425	0.999251
PF3D7_0912600	-0.839654	4.22399	0.914581	0.338902	0.999251
PF3D7_0912800	-0.64327	5.83532	1.33767	0.247445	0.999251
PF3D7_0912900	0.0236156	6.51362	0.0026583	0.95888	0.999251
PF3D7_0913000	-0.42265	6.93797	0.750067	0.386455	0.999251
PF3D7_0913200	-0.195406	9.46438	0.390831	0.531863	0.999251
PF3D7_0913300	-0.365076	7.60477	0.370503	0.54273	0.999251
PF3D7_0913700	1.17874	4.35277	1.38272	0.239638	0.999251
PF3D7_0913900	0.605617	4.35742	0.848749	0.356907	0.999251
PF3D7_0914000	0.90865	5.22159	1.98893	0.158453	0.999251
PF3D7_0914200	0.432849	9.21435	0.980212	0.322146	0.999251
PF3D7_0914300	-0.159438	7.20775	0.159947	0.689206	0.999251
PF3D7_0914500	-0.581229	6.15599	2.18997	0.138912	0.999251
PF3D7_0914600	0.569855	6.63622	1.47278	0.224907	0.999251
PF3D7_0914700	0.0633818	9.37049	0.0220676	0.881908	0.999251
PF3D7_0914900	0.160124	5.00521	0.0628572	0.802036	0.999251
PF3D7_0915100	-0.0721564	8.13663	0.0515486	0.82039	0.999251
PF3D7_0915200	0.410832	3.56698	0.303845	0.581482	0.999251
PF3D7_0915400	-0.666398	10.1664	3.15976	0.0754741	0.999251
PF3D7_0915600	0.466452	7.41331	1.56627	0.210749	0.999251
PF3D7_0915900	-0.429235	5.8265	1.12818	0.288164	0.999251
PF3D7_0916100	-0.000740849	3.80871	9.7343e-06	0.997511	0.999517
PF3D7_0916400	0.162998	6.9558	0.138355	0.709922	0.999251
PF3D7_0916600	-0.386297	5.60495	0.358725	0.549215	0.999251
PF3D7_0916700	-0.278071	10.4085	0.524544	0.46891	0.999251
PF3D7_0916900	-0.315831	7.45448	0.672639	0.412133	0.999251
PF3D7_0917000	-0.172479	4.15709	0.0577932	0.810018	0.999251
PF3D7_0917100	0.93781	4.71974	2.11853	0.145526	0.999251
PF3D7_0917600	-0.539951	8.49876	2.58729	0.107725	0.999251
PF3D7_0917700	0.431384	4.74771	0.802665	0.370298	0.999251
PF3D7_0917800	0.0150951	3.56332	0.0005196	0.981814	0.999517
PF3D7_0917900	0.159637	10.7651	0.132191	0.716171	0.999251
PF3D7_0918000	-0.88787	5.3624	2.47543	0.115638	0.999251
PF3D7_0918100	0.070239	8.92711	0.0315039	0.859121	0.999251
PF3D7_0918200	-1.76699	3.92996	3.47847	0.0621722	0.999251
PF3D7_0918300	-0.294244	7.26415	0.445721	0.504374	0.999251
PF3D7_0918700	-0.0774962	9.1083	0.0398518	0.841771	0.999251
PF3D7_0918800	-0.366671	6.80201	0.801151	0.37075	0.999251
PF3D7_0918900	-0.829838	8.60391	6.77124	0.00926387	0.532868
PF3D7_0919000	0.137007	11.1864	0.0999306	0.751913	0.999251
PF3D7_0919100	0.378347	7.38847	0.854427	0.355303	0.999251
PF3D7_0919800	-0.490876	8.06506	1.96352	0.161137	0.999251
PF3D7_0920800	-0.519163	8.5912	2.36059	0.124435	0.999251
PF3D7_0920900	0.253945	6.38368	0.47345	0.491404	0.999251
PF3D7_0921000	0.43585	7.12255	0.540904	0.462058	0.999251
PF3D7_0921200	-0.201273	7.57413	0.289386	0.590614	0.999251
PF3D7_0921600	-0.234387	8.28543	0.415351	0.519266	0.999251
PF3D7_0921700	-0.779384	3.56961	0.503977	0.477758	0.999251
PF3D7_0921800	0.237903	5.77226	0.327319	0.567242	0.999251
PF3D7_0921900	0.286356	8.7047	0.954993	0.328452	0.999251
PF3D7_0922100	-0.0783712	11.076	0.0536455	0.816837	0.999251
PF3D7_0922200	0.185849	11.6228	0.240431	0.623895	0.999251
PF3D7_0922500	0.180516	8.91909	0.202842	0.652437	0.999251
PF3D7_0922600	-0.256646	9.30855	0.665594	0.414592	0.999251
PF3D7_0922700	0.313923	8.00401	0.761153	0.382968	0.999251
PF3D7_0922800	-0.350049	8.04177	0.725853	0.394231	0.999251
PF3D7_0923000	-0.206605	5.24955	0.175845	0.674969	0.999251
PF3D7_0923200	-0.29812	6.7356	0.574463	0.448491	0.999251
PF3D7_0923300	-0.727008	4.42058	1.70419	0.191741	0.999251
PF3D7_0923400	0.960563	5.44374	2.90202	0.0884687	0.999251
PF3D7_0923800	-2.1225	5.4515	3.12487	0.0771061	0.999251
PF3D7_0923900	0.134635	7.88385	0.102254	0.749141	0.999251
PF3D7_0924000	-0.207152	8.94961	0.277717	0.598201	0.999251
PF3D7_0924400	-0.105571	7.73678	0.0930468	0.760339	0.999251
PF3D7_0924700	0.0534854	6.64532	0.0227716	0.880053	0.999251
PF3D7_0925200	-0.0765621	8.63795	0.0576041	0.810324	0.999251
PF3D7_0925700	-0.63161	6.86162	1.32153	0.250317	0.999251
PF3D7_0925800	0.814837	5.00526	0.955148	0.328412	0.999251
PF3D7_0925900	0.118031	10.601	0.108225	0.742174	0.999251
PF3D7_0926000	-0.806087	6.12398	0.872602	0.350236	0.999251
PF3D7_0926100	-0.185441	10.1128	0.321169	0.570906	0.999251
PF3D7_0926200	0.242215	6.12192	0.317487	0.573122	0.999251
PF3D7_0926300	-1.04985	5.24212	1.31403	0.251666	0.999251
PF3D7_0926400	0.204193	6.2108	0.081142	0.775756	0.999251
PF3D7_0926700	0.24464	5.16615	0.12655	0.722036	0.999251
PF3D7_0926800	-0.00845113	4.65167	0.000241497	0.987601	0.999517
PF3D7_0926900	0.160003	6.44167	0.131045	0.717351	0.999251
PF3D7_0927900	-0.255463	5.80161	0.161387	0.687883	0.999251
PF3D7_0928200	-0.41174	6.77528	1.19258	0.274809	0.999251
PF3D7_0928300	-0.0568913	3.53228	0.00727173	0.932043	0.999251
PF3D7_0928500	0.181684	7.06105	0.163374	0.686069	0.999251
PF3D7_0929000	-0.650807	5.4564	2.28833	0.13035	0.999251
PF3D7_0929100	-1.05933	3.67615	1.91634	0.16626	0.999251
PF3D7_0929200	-0.106293	8.59144	0.0918671	0.761817	0.999251
PF3D7_0929300	-1.97317	5.54652	2.18643	0.139232	0.999251
PF3D7_0930400	-0.0364857	9.1647	0.0140725	0.90557	0.999251
PF3D7_0930500	-0.120677	8.6087	0.149786	0.69874	0.999251
PF3D7_0930600	0.392684	6.47913	0.853011	0.355702	0.999251
PF3D7_0930800	2.8466	5.37908	11.7227	0.000617409	0.128931
PF3D7_0931000	0.551965	6.03828	1.28777	0.25646	0.999251
PF3D7_0931100	-0.142363	10.499	0.113436	0.736266	0.999251
PF3D7_0931400	0.893931	5.90947	1.4496	0.228593	0.999251
PF3D7_0931800	0.751591	5.17348	1.28991	0.256065	0.999251
PF3D7_0932100	-0.326735	7.22666	0.416841	0.518518	0.999251
PF3D7_0932300	1.46027	5.16254	2.28944	0.130257	0.999251
PF3D7_0932800	-0.294416	6.55184	0.657449	0.417462	0.999251
PF3D7_0932900	-1.18524	3.25485	5.41425	0.019973	0.790931
PF3D7_0933000	-0.0348171	8.70186	0.00970219	0.921536	0.999251
PF3D7_0933100	-0.411738	6.26837	0.350086	0.554064	0.999251
PF3D7_0933600	0.0389944	6.74038	0.00588485	0.938852	0.999251
PF3D7_0933900	0.222476	7.84729	0.376598	0.53943	0.999251
PF3D7_0934000	0.640502	3.62637	0.825321	0.363629	0.999251
PF3D7_0934100	-0.0821364	5.96779	0.0394789	0.842503	0.999251
PF3D7_0934500	0.541181	6.28918	0.934127	0.333793	0.999251
PF3D7_0934700	0.940801	7.0869	3.3464	0.067352	0.999251
PF3D7_0934900	-0.511115	6.57743	0.690871	0.405868	0.999251
PF3D7_0935000	-0.0162419	7.52148	0.00156252	0.968469	0.999251
PF3D7_0935100	0.03845	5.11069	0.00432078	0.947591	0.999251
PF3D7_0935200	0.0129724	8.26663	0.00195977	0.96469	0.999251
PF3D7_0935500	0.749182	5.72588	0.842093	0.358799	0.999251
PF3D7_0935600	0.243574	12.1302	0.172728	0.677699	0.999251
PF3D7_0935700	0.0876142	8.73531	0.026354	0.871039	0.999251
PF3D7_0935900	0.276029	13.3768	0.494541	0.481909	0.999251
PF3D7_0936000	-0.0701343	10.6446	0.042252	0.83714	0.999251
PF3D7_0936300	0.177702	12.0506	0.197226	0.65697	0.999251
PF3D7_0936400	1.51154	5.81739	6.79405	0.0091462	0.532868
PF3D7_0936600	1.9581	7.35415	4.22314	0.0398764	0.999251
PF3D7_0936700	0.344973	5.36109	0.182966	0.668837	0.999251
PF3D7_0936800	1.4191	10.025	7.19186	0.00732352	0.51763
PF3D7_0937200	-0.0911419	6.97538	0.0257903	0.872414	0.999251
PF3D7_1001100	0.485786	8.67355	0.643658	0.422389	0.999251
PF3D7_1001400	0.197783	9.39053	0.341762	0.558814	0.999251
PF3D7_1001500	0.334997	11.9621	0.953065	0.32894	0.999251
PF3D7_1001600	0.0316378	4.21071	0.000950898	0.9754	0.999517
PF3D7_1001700	0.261945	9.81313	0.454746	0.50009	0.999251
PF3D7_1001800	0.143953	9.29005	0.0767112	0.781805	0.999251
PF3D7_1001900	0.000149136	7.86871	1.28586e-07	0.999714	0.999714
PF3D7_1002000	0.0794014	8.83805	0.024921	0.874564	0.999251
PF3D7_1002100	0.297549	12.0473	0.578007	0.447095	0.999251
PF3D7_1002200	0.568623	7.36338	0.663546	0.415311	0.999251
PF3D7_1002400	-0.0441746	10.2838	0.012022	0.912691	0.999251
PF3D7_1002700	0.506176	3.6085	0.423179	0.515355	0.999251
PF3D7_1002900	0.552306	5.95721	0.728246	0.393452	0.999251
PF3D7_1003500	-0.0439788	9.31496	0.0185322	0.891716	0.999251
PF3D7_1003700	-0.972164	4.79713	1.10597	0.292959	0.999251
PF3D7_1003800	-0.0783056	7.70144	0.0618357	0.803618	0.999251
PF3D7_1004000	0.150677	10.0441	0.187658	0.664873	0.999251
PF3D7_1004100	-0.941995	4.08111	2.40924	0.120621	0.999251
PF3D7_1004200	0.289849	5.72342	0.117167	0.732128	0.999251
PF3D7_1004300	-0.0923395	8.95352	0.0635803	0.800924	0.999251
PF3D7_1005000	0.24785	5.94154	0.236103	0.627035	0.999251
PF3D7_1005100	-0.0218062	8.08642	0.00343534	0.953261	0.999251
PF3D7_1005500	0.507796	6.87434	0.728625	0.393329	0.999251
PF3D7_1005600	-0.230657	8.43391	0.630865	0.427038	0.999251
PF3D7_1006100	-0.853723	4.70869	0.954857	0.328486	0.999251
PF3D7_1006200	0.029245	10.4322	0.00612156	0.937637	0.999251
PF3D7_1006600	0.329226	5.13693	0.298126	0.58506	0.999251
PF3D7_1006700	0.353268	8.50791	0.577725	0.447205	0.999251
PF3D7_1006800	-0.22886	10.1613	0.281774	0.595541	0.999251
PF3D7_1006900	0.0879179	6.97173	0.0197247	0.888309	0.999251
PF3D7_1007400	-0.201258	5.10718	0.192715	0.660666	0.999251
PF3D7_1007500	-0.146335	5.94429	0.0849348	0.770718	0.999251
PF3D7_1007600	-0.541324	7.14095	2.17632	0.14015	0.999251
PF3D7_1007800	-0.492755	5.6344	0.749748	0.386556	0.999251
PF3D7_1007900	-0.425128	8.23658	2.07137	0.150087	0.999251
PF3D7_1008000	0.04578	10.197	0.0213044	0.883953	0.999251
PF3D7_1008100	0.142835	10.0245	0.199115	0.655436	0.999251
PF3D7_1008400	-0.295496	8.19463	0.707071	0.400418	0.999251
PF3D7_1008500	-0.0918009	7.87054	0.0938047	0.759395	0.999251
PF3D7_1008700	-1.38478	5.62263	0.942786	0.331562	0.999251
PF3D7_1008800	-0.251821	10.2262	0.623083	0.429904	0.999251
PF3D7_1008900	0.744225	6.42804	1.70894	0.191123	0.999251
PF3D7_1009000	-0.0618923	6.50712	0.0252027	0.873863	0.999251
PF3D7_1009200	-0.607448	6.08399	1.77724	0.182488	0.999251
PF3D7_1009300	0.0625462	5.4675	0.016114	0.898987	0.999251
PF3D7_1009400	-0.219336	5.36448	0.137157	0.711124	0.999251
PF3D7_1009700	-0.86981	6.10188	0.526939	0.467897	0.999251
PF3D7_1009800	-0.00409323	7.74716	0.00010857	0.991686	0.999517
PF3D7_1009900	-0.106828	5.77627	0.0627992	0.802125	0.999251
PF3D7_1010000	0.170137	4.70639	0.0766373	0.781907	0.999251
PF3D7_1010100	0.438523	6.75707	0.520392	0.470675	0.999251
PF3D7_1010200	0.155899	8.61878	0.178792	0.672413	0.999251
PF3D7_1010300	0.11686	9.1726	0.0839428	0.772024	0.999251
PF3D7_1010600	-0.333577	8.06906	1.0375	0.308403	0.999251
PF3D7_1010700	0.347758	7.07199	0.563629	0.452802	0.999251
PF3D7_1010900	-0.168216	5.11203	0.0863348	0.768889	0.999251
PF3D7_1011100	0.251763	4.49755	0.231765	0.630218	0.999251
PF3D7_1011200	0.456197	4.23965	0.666256	0.41436	0.999251
PF3D7_1011400	0.322535	5.26877	0.341128	0.559179	0.999251
PF3D7_1011500	0.00317371	3.9344	2.64547e-05	0.995896	0.999517
PF3D7_1011700	0.0226588	6.20205	0.00171844	0.966934	0.999251
PF3D7_1011800	0.284928	11.7813	0.810622	0.367936	0.999251
PF3D7_1012000	0.366545	6.52997	0.545138	0.460311	0.999251
PF3D7_1012400	1.24925	8.84864	4.7895	0.0286337	0.967377
PF3D7_1012500	-0.52483	6.24373	1.07994	0.29871	0.999251
PF3D7_1012600	-0.38823	9.34847	1.36743	0.242253	0.999251
PF3D7_1012700	-0.553305	7.85817	1.83275	0.175803	0.999251
PF3D7_1012800	-1.07427	3.84726	1.13065	0.287637	0.999251
PF3D7_1012900	-0.111265	9.37058	0.127343	0.721203	0.999251
PF3D7_1013100	-0.338202	8.29121	0.932151	0.334305	0.999251
PF3D7_1013200	0.823314	4.53882	1.16877	0.279654	0.999251
PF3D7_1013300	-0.114437	3.7529	0.0522063	0.819268	0.999251
PF3D7_1013400	-0.7486	6.2101	1.33175	0.248494	0.999251
PF3D7_1013500	-0.208721	8.13636	0.313412	0.575594	0.999251
PF3D7_1013900	0.339694	8.50546	1.13202	0.287345	0.999251
PF3D7_1014400	-0.584617	5.13962	0.993508	0.318886	0.999251
PF3D7_1014500	-0.0497565	5.90742	0.00668553	0.934834	0.999251
PF3D7_1014600	0.127909	9.85112	0.164021	0.685481	0.999251
PF3D7_1015100	-0.177254	5.46558	0.118457	0.730714	0.999251
PF3D7_1015200	-0.307696	7.23146	0.631872	0.42667	0.999251
PF3D7_1015300	-0.382875	7.35096	0.771915	0.379625	0.999251
PF3D7_1015900	-0.104501	11.197	0.0566826	0.811818	0.999251
PF3D7_1016200	-0.0883059	6.14695	0.0211889	0.884266	0.999251
PF3D7_1016300	1.24074	7.58958	1.4375	0.230545	0.999251
PF3D7_1016400	-0.199594	8.52418	0.341498	0.558966	0.999251
PF3D7_1016500	-0.181955	4.93223	0.0212811	0.884016	0.999251
PF3D7_1016600	0.693029	5.68363	1.12157	0.289582	0.999251
PF3D7_1016700	0.419716	10.2402	0.955858	0.328233	0.999251
PF3D7_1016800	0.395153	10.2174	0.697166	0.403737	0.999251
PF3D7_1017400	0.396006	7.42985	0.355374	0.551087	0.999251
PF3D7_1017500	1.77074	4.78446	2.39526	0.121703	0.999251
PF3D7_1017600	0.121052	8.8491	0.124352	0.724362	0.999251
PF3D7_1017700	-0.273197	5.7223	0.22687	0.633855	0.999251
PF3D7_1017800	-0.0360312	4.28743	0.00331127	0.954112	0.999251
PF3D7_1017900	0.385535	6.33173	0.792283	0.373411	0.999251
PF3D7_1018000	-0.263337	5.52647	0.290211	0.590086	0.999251
PF3D7_1018200	-0.00121838	5.95496	2.07588e-06	0.99885	0.999517
PF3D7_1018300	0.273754	9.26483	0.56513	0.452201	0.999251
PF3D7_1018500	-0.311681	7.42629	0.698995	0.403121	0.999251
PF3D7_1018600	-0.00681689	10.1686	0.000419101	0.983667	0.999517
PF3D7_1018700	-0.154635	8.95641	0.225371	0.634978	0.999251
PF3D7_1018800	-0.274915	7.42512	0.130121	0.718306	0.999251
PF3D7_1018900	-0.422789	4.27929	0.285747	0.592959	0.999251
PF3D7_1019000	-0.292398	10.7206	0.654423	0.418536	0.999251
PF3D7_1019300	-1.9707	5.91039	3.75721	0.0525802	0.999251
PF3D7_1019400	0.0217385	8.39187	0.00370833	0.951442	0.999251
PF3D7_1020000	-0.199877	8.30952	0.338314	0.560804	0.999251
PF3D7_1020400	-0.292582	5.6496	0.523649	0.469289	0.999251
PF3D7_1020600	0.143059	4.74301	0.056218	0.812577	0.999251
PF3D7_1020700	-0.277039	8.69424	0.731051	0.392543	0.999251
PF3D7_1020800	-0.685665	5.51548	0.529943	0.466631	0.999251
PF3D7_1020900	0.400293	6.98783	0.934899	0.333593	0.999251
PF3D7_1021000	-0.226057	4.13248	0.0686626	0.793294	0.999251
PF3D7_1021100	0.0086925	6.07582	0.000159729	0.989916	0.999517
PF3D7_1021400	-0.76251	6.69324	3.24394	0.0716879	0.999251
PF3D7_1021500	0.0349467	7.78356	0.00898674	0.924475	0.999251
PF3D7_1021600	-0.090869	5.98695	0.0360981	0.849313	0.999251
PF3D7_1021700	2.80802	7.34973	13.12	0.000292152	0.0835556
PF3D7_1022000	1.41665	4.82606	2.73824	0.0979723	0.999251
PF3D7_1022100	-0.421687	7.17876	1.04837	0.305884	0.999251
PF3D7_1022400	0.617143	8.22202	1.73017	0.188389	0.999251
PF3D7_1022500	-1.65821	4.86732	7.99446	0.00469206	0.416461
PF3D7_1022600	0.101674	9.04931	0.0823582	0.774127	0.999251
PF3D7_1023000	0.872693	3.68517	2.59954	0.106895	0.999251
PF3D7_1023200	0.254901	6.26654	0.318106	0.572748	0.999251
PF3D7_1023900	0.293023	11.5737	0.446456	0.504023	0.999251
PF3D7_1024000	1.01258	5.22726	0.962256	0.326619	0.999251
PF3D7_1024800	0.496382	12.3964	1.88489	0.16978	0.999251
PF3D7_1025000	0.271566	10.0512	0.447916	0.503326	0.999251
PF3D7_1025100	0.0680797	8.76712	0.0190323	0.890274	0.999251
PF3D7_1026000	2.80029	7.10079	15.3112	9.11721e-05	0.0469354
PF3D7_1026600	1.69988	9.1978	5.77104	0.0162924	0.687486
PF3D7_1026800	0.0179073	11.1708	0.0020844	0.963585	0.999251
PF3D7_1027000	-1.63454	5.43745	0.936542	0.333169	0.999251
PF3D7_1027100	0.0605728	9.19155	0.0257402	0.872536	0.999251
PF3D7_1027200	-0.86512	5.74584	4.18865	0.0406954	0.999251
PF3D7_1027300	0.298911	11.616	0.624876	0.429241	0.999251
PF3D7_1027400	0.379084	6.43708	0.67577	0.411047	0.999251
PF3D7_1027800	0.103221	10.9633	0.0786851	0.779087	0.999251
PF3D7_1028000	0.512427	4.77948	0.458563	0.498296	0.999251
PF3D7_1028300	-0.315865	8.46603	0.728379	0.393409	0.999251
PF3D7_1028400	-0.250586	7.46039	0.41078	0.521574	0.999251
PF3D7_1028500	-0.242042	8.02352	0.42797	0.512987	0.999251
PF3D7_1029200	-0.500671	7.15611	1.13244	0.287256	0.999251
PF3D7_1029400	-0.0530525	5.687	0.0135387	0.907371	0.999251
PF3D7_1029600	0.0979743	9.61393	0.056613	0.811932	0.999251
PF3D7_1030000	-0.217289	7.83165	0.371172	0.542366	0.999251
PF3D7_1030100	0.0785278	8.5657	0.0704716	0.790651	0.999251
PF3D7_1030200	0.041716	6.1631	0.00206791	0.963729	0.999251
PF3D7_1030300	0.602355	10.6774	1.11249	0.291542	0.999251
PF3D7_1030400	-0.78578	3.76748	2.23066	0.135296	0.999251
PF3D7_1030500	-0.313534	5.63712	0.544721	0.460483	0.999251
PF3D7_1030600	-0.0104475	7.31096	0.00104075	0.974264	0.999509
PF3D7_1030700	-0.106501	5.85001	0.0700297	0.791294	0.999251
PF3D7_1030800	-0.282531	4.64467	0.210892	0.646069	0.999251
PF3D7_1031500	-0.21796	6.52795	0.176998	0.673966	0.999251
PF3D7_1031600	0.546931	6.01208	0.566119	0.451805	0.999251
PF3D7_1031700	0.179468	4.56985	0.0842151	0.771664	0.999251
PF3D7_1032000	-0.397489	6.42639	0.153125	0.695566	0.999251
PF3D7_1032100	0.0502426	9.4796	0.0163723	0.898185	0.999251
PF3D7_1032300	0.27371	4.51835	0.043881	0.834075	0.999251
PF3D7_1032700	0.180288	7.30907	0.2182	0.640415	0.999251
PF3D7_1032900	-0.0627861	7.28915	0.0219762	0.882151	0.999251
PF3D7_1033000	0.0185305	5.97312	0.00136105	0.970571	0.999251
PF3D7_1033100	-0.267801	11.7989	0.516434	0.472367	0.999251
PF3D7_1033200	2.68589	6.27727	7.9267	0.00487107	0.417938
PF3D7_1033400	-0.0784274	9.10059	0.0516898	0.820149	0.999251
PF3D7_1033500	-0.231689	7.30064	0.394031	0.530188	0.999251
PF3D7_1033600	0.0738738	9.72252	0.0515245	0.820432	0.999251
PF3D7_1033700	0.0900036	7.57818	0.0741999	0.785317	0.999251
PF3D7_1033900	0.396054	5.17636	0.516516	0.472332	0.999251
PF3D7_1034000	-0.142881	5.33219	0.0768367	0.781631	0.999251
PF3D7_1034900	-0.4739	9.38011	1.44288	0.229674	0.999251
PF3D7_1035000	0.227499	5.23964	0.0996552	0.752244	0.999251
PF3D7_1035800	1.1199	7.32125	1.48629	0.222793	0.999251
PF3D7_1035900	0.595361	3.89811	0.222229	0.637347	0.999251
PF3D7_1036900	0.222393	11.3403	0.383765	0.535595	0.999251
PF3D7_1037000	-0.543477	5.56841	0.402684	0.525706	0.999251
PF3D7_1037300	-0.00721835	8.86428	0.00042963	0.983463	0.999517
PF3D7_1037600	-0.413966	7.94605	1.13226	0.287293	0.999251
PF3D7_1037700	0.000890724	6.33525	3.36023e-06	0.998537	0.999517
PF3D7_1038000	-0.147001	10.4172	0.138001	0.710276	0.999251
PF3D7_1038100	-0.914597	5.19163	2.63577	0.104481	0.999251
PF3D7_1038800	-0.932313	7.52185	5.37889	0.0203819	0.794894
PF3D7_1039000	0.927853	8.34793	1.70959	0.191038	0.999251
PF3D7_1039800	0.563533	4.99767	1.07278	0.300317	0.999251
PF3D7_1039900	0.184279	7.22713	0.225066	0.635207	0.999251
PF3D7_1101500	0.455624	5.58283	0.995957	0.318291	0.999251
PF3D7_1101600	0.577914	5.42512	1.23053	0.267304	0.999251
PF3D7_1102400	-0.247043	5.47984	0.167978	0.681915	0.999251
PF3D7_1102500	3.15304	6.90646	7.03838	0.00797812	0.526556
PF3D7_1102700	0.549704	11.5763	2.0661	0.150606	0.999251
PF3D7_1102800	0.265129	12.9137	0.358777	0.549186	0.999251
PF3D7_1102900	-0.896626	6.48254	3.83315	0.0502484	0.999251
PF3D7_1103100	0.155051	9.86149	0.212466	0.644842	0.999251
PF3D7_1103400	0.302638	4.11866	0.0991034	0.752908	0.999251
PF3D7_1103600	0.0842008	5.89686	0.0354415	0.850674	0.999251
PF3D7_1103700	-0.314609	6.2403	0.48785	0.484888	0.999251
PF3D7_1103800	-0.520378	5.723	0.182592	0.669155	0.999251
PF3D7_1104000	-0.250168	6.99368	0.484183	0.486534	0.999251
PF3D7_1104100	0.312869	7.79998	0.373312	0.541204	0.999251
PF3D7_1104200	0.418669	9.75952	1.72431	0.189139	0.999251
PF3D7_1104400	0.73081	7.60667	1.72311	0.189293	0.999251
PF3D7_1105000	-0.199421	9.43486	0.1884	0.664252	0.999251
PF3D7_1105100	0.44753	9.8349	0.561141	0.453801	0.999251
PF3D7_1105400	-0.137404	10.5698	0.206133	0.649816	0.999251
PF3D7_1105600	0.273561	8.71176	0.553494	0.456893	0.999251
PF3D7_1105700	-0.534985	8.17972	1.99403	0.15792	0.999251
PF3D7_1105800	-0.161616	6.28176	0.0988212	0.753249	0.999251
PF3D7_1106000	-0.0132541	7.52956	0.00166609	0.967441	0.999251
PF3D7_1106500	1.10642	4.78742	2.70882	0.0997947	0.999251
PF3D7_1106700	0.196368	5.31593	0.0992781	0.752698	0.999251
PF3D7_1106800	0.0462757	4.59665	0.00346562	0.953056	0.999251
PF3D7_1107200	0.940565	4.15241	1.02016	0.312482	0.999251
PF3D7_1107300	0.310538	11.5451	0.775119	0.378638	0.999251
PF3D7_1107500	-0.110614	4.46131	0.0522966	0.819114	0.999251
PF3D7_1107700	0.109783	7.91744	0.119412	0.729674	0.999251
PF3D7_1107800	3.10158	8.18058	7.51946	0.00610358	0.476079
PF3D7_1107900	0.400775	7.27735	0.312514	0.576142	0.999251
PF3D7_1108000	0.221467	8.48886	0.49411	0.4821	0.999251
PF3D7_1108100	0.00901389	6.05354	0.000120765	0.991232	0.999517
PF3D7_1108200	0.254378	4.98638	0.255878	0.612966	0.999251
PF3D7_1108400	-0.138397	9.401	0.155738	0.693111	0.999251
PF3D7_1108600	0.51665	8.33584	1.19527	0.274269	0.999251
PF3D7_1108700	0.260047	7.11672	0.464212	0.495662	0.999251
PF3D7_1108900	0.930348	3.81359	2.49977	0.113863	0.999251
PF3D7_1109100	-2.7899	7.15115	2.33444	0.12654	0.999251
PF3D7_1109200	-1.33297	4.36616	0.687878	0.406887	0.999251
PF3D7_1109400	-0.105771	8.88581	0.124625	0.724072	0.999251
PF3D7_1109700	-0.908909	3.86672	1.17662	0.278046	0.999251
PF3D7_1109900	0.45429	8.87532	2.20995	0.137123	0.999251
PF3D7_1110000	-0.981715	3.75921	1.1872	0.275895	0.999251
PF3D7_1110100	-0.278126	5.21735	0.169269	0.680763	0.999251
PF3D7_1110200	0.0446008	10.5552	0.0133325	0.908075	0.999251
PF3D7_1110300	-0.802969	5.1653	2.62878	0.104942	0.999251
PF3D7_1110400	-0.0807598	11.4776	0.041273	0.839012	0.999251
PF3D7_1110900	0.156874	8.17883	0.191084	0.662016	0.999251
PF3D7_1111000	-0.0980599	5.50587	0.030399	0.861588	0.999251
PF3D7_1111200	0.132497	5.38676	0.0588395	0.80834	0.999251
PF3D7_1111300	-0.694261	5.39297	2.01721	0.155525	0.999251
PF3D7_1111400	0.0367214	3.91824	0.00433251	0.94752	0.999251
PF3D7_1111700	-0.0730374	6.58113	0.0319657	0.858103	0.999251
PF3D7_1112000	0.688427	3.94635	1.38946	0.238496	0.999251
PF3D7_1112100	0.134875	4.72817	0.0289644	0.864861	0.999251
PF3D7_1112500	-0.42589	5.26261	0.832168	0.361646	0.999251
PF3D7_1113100	0.0737574	9.82176	0.0560203	0.8129	0.999251
PF3D7_1113200	-0.372481	4.36799	0.381544	0.536778	0.999251
PF3D7_1113400	-0.0408752	8.15855	0.00940071	0.92276	0.999251
PF3D7_1113500	-0.161089	5.27598	0.117648	0.7316	0.999251
PF3D7_1113600	-0.188897	7.16381	0.278182	0.597895	0.999251
PF3D7_1113700	0.293289	4.53545	0.291844	0.589041	0.999251
PF3D7_1114100	0.937749	4.46579	2.04041	0.153168	0.999251
PF3D7_1114200	0.370213	8.92998	0.584145	0.444692	0.999251
PF3D7_1114700	-0.118892	9.62412	0.173129	0.677345	0.999251
PF3D7_1115200	0.491114	8.63474	0.615741	0.432634	0.999251
PF3D7_1115300	0.0852644	6.27375	0.0307441	0.860812	0.999251
PF3D7_1115400	0.635966	7.61194	1.99825	0.157481	0.999251
PF3D7_1115500	0.851179	7.07182	1.34037	0.246969	0.999251
PF3D7_1115600	1.19149	5.52455	3.04765	0.0808539	0.999251
PF3D7_1115700	0.106142	6.86581	0.0590099	0.808068	0.999251
PF3D7_1115800	0.834169	9.87284	1.942	0.163452	0.999251
PF3D7_1115900	0.361323	6.40246	0.220651	0.638545	0.999251
PF3D7_1116200	-0.0079033	5.0008	0.000195481	0.988845	0.999517
PF3D7_1116300	-0.439534	5.73484	0.710124	0.399403	0.999251
PF3D7_1116400	0.0646984	6.61476	0.0179795	0.893333	0.999251
PF3D7_1116600	-0.667969	5.22214	0.744771	0.388137	0.999251
PF3D7_1116700	-0.238447	10.9441	0.446531	0.503987	0.999251
PF3D7_1116800	0.630021	11.4595	2.10215	0.147092	0.999251
PF3D7_1117300	0.58536	7.02623	0.844445	0.358129	0.999251
PF3D7_1117400	0.10077	6.43488	0.0133898	0.907879	0.999251
PF3D7_1117700	-0.223918	10.7329	0.559773	0.454352	0.999251
PF3D7_1117800	0.489647	6.19993	1.0935	0.295696	0.999251
PF3D7_1117900	0.718304	5.09118	1.2623	0.261216	0.999251
PF3D7_1118100	0.863338	4.223	1.27974	0.257948	0.999251
PF3D7_1118200	-0.435873	5.42875	0.699065	0.403098	0.999251
PF3D7_1118300	0.0606706	9.89068	0.0260977	0.871662	0.999251
PF3D7_1118400	-0.302011	4.602	0.295817	0.586517	0.999251
PF3D7_1118500	-0.369444	8.98026	1.3553	0.244354	0.999251
PF3D7_1118600	-0.200701	7.44065	0.348473	0.554979	0.999251
PF3D7_1119000	0.357937	3.95365	0.252467	0.615344	0.999251
PF3D7_1119100	0.435313	5.98589	0.310002	0.577679	0.999251
PF3D7_1119200	0.0717085	7.25166	0.0301506	0.862149	0.999251
PF3D7_1119300	-0.0477438	8.36506	0.0164246	0.898023	0.999251
PF3D7_1119400	0.318748	8.71964	0.963141	0.326397	0.999251
PF3D7_1119500	0.398944	5.46786	0.457157	0.498955	0.999251
PF3D7_1119600	-0.588982	5.84409	1.15635	0.282224	0.999251
PF3D7_1119700	0.142283	4.92546	0.0290861	0.86458	0.999251
PF3D7_1119800	0.0679774	7.09538	0.0305191	0.861318	0.999251
PF3D7_1119900	-0.0739579	8.9562	0.0326921	0.856517	0.999251
PF3D7_1120000	0.1534	8.72972	0.266158	0.605921	0.999251
PF3D7_1120100	0.0185908	9.59999	0.000915615	0.97586	0.999517
PF3D7_1120200	-0.256843	5.3541	0.320572	0.571264	0.999251
PF3D7_1120300	-0.619199	4.15214	0.659233	0.416831	0.999251
PF3D7_1120400	-0.0790099	8.20957	0.0264431	0.870823	0.999251
PF3D7_1120500	-0.395344	7.4541	0.865373	0.35224	0.999251
PF3D7_1121100	0.0398825	9.6305	0.00821906	0.927764	0.999251
PF3D7_1121600	0.671046	11.218	2.17069	0.140663	0.999251
PF3D7_1121700	0.0619586	8.36915	0.0309895	0.860264	0.999251
PF3D7_1122200	-0.214511	6.9977	0.364757	0.545876	0.999251
PF3D7_1122300	0.144198	6.47501	0.102708	0.748603	0.999251
PF3D7_1122400	0.213228	6.59609	0.304945	0.580799	0.999251
PF3D7_1122800	0.278145	6.759	0.22029	0.638819	0.999251
PF3D7_1122900	-0.510804	4.83617	0.441586	0.506358	0.999251
PF3D7_1123000	0.0450444	9.99048	0.0148299	0.903075	0.999251
PF3D7_1123100	0.0383328	10.0586	0.0151831	0.901933	0.999251
PF3D7_1123300	0.102419	6.54081	0.0500431	0.822988	0.999251
PF3D7_1123400	-0.162725	8.98716	0.31222	0.576321	0.999251
PF3D7_1123500	-0.0940088	8.32888	0.0704888	0.790626	0.999251
PF3D7_1123600	0.526633	5.28654	0.740705	0.389435	0.999251
PF3D7_1123900	-0.437295	7.4146	1.2949	0.255147	0.999251
PF3D7_1124000	0.243547	7.17622	0.378796	0.538248	0.999251
PF3D7_1124100	-0.272813	8.59193	0.777367	0.377948	0.999251
PF3D7_1124300	-0.42199	7.45936	1.47517	0.224532	0.999251
PF3D7_1124400	0.131385	6.49372	0.0638293	0.800543	0.999251
PF3D7_1124700	0.929676	4.52282	2.66882	0.102332	0.999251
PF3D7_1124800	0.459258	9.29356	2.38207	0.122735	0.999251
PF3D7_1124900	0.467472	9.80536	1.85248	0.173495	0.999251
PF3D7_1125200	0.343822	4.37121	0.278128	0.597931	0.999251
PF3D7_1125300	0.936592	5.40042	1.4345	0.231031	0.999251
PF3D7_1125400	0.0760955	6.77567	0.0202845	0.886745	0.999251
PF3D7_1125500	-0.366138	6.55149	1.0204	0.312424	0.999251
PF3D7_1125900	0.378051	5.64541	0.618437	0.431629	0.999251
PF3D7_1126000	-0.498954	8.95213	2.34741	0.125491	0.999251
PF3D7_1126200	-0.171765	8.46531	0.186343	0.665978	0.999251
PF3D7_1126300	-0.323951	4.96171	0.347634	0.555456	0.999251
PF3D7_1126400	0.338366	5.29431	0.433363	0.510343	0.999251
PF3D7_1126500	-0.240237	8.02263	0.416679	0.518599	0.999251
PF3D7_1126900	0.0778504	7.0727	0.038603	0.844237	0.999251
PF3D7_1127000	-0.350966	6.85875	0.448632	0.502986	0.999251
PF3D7_1127300	-0.569518	4.97141	0.951746	0.329275	0.999251
PF3D7_1127700	0.100811	3.43867	0.0260864	0.87169	0.999251
PF3D7_1127800	-0.0541751	7.46809	0.0284542	0.866045	0.999251
PF3D7_1127900	1.14797	5.908	3.24821	0.0715016	0.999251
PF3D7_1128000	0.124684	9.75734	0.15454	0.694234	0.999251
PF3D7_1128100	1.34242	5.51146	3.79651	0.0513595	0.999251
PF3D7_1128200	0.340785	6.82387	0.666683	0.414211	0.999251
PF3D7_1128400	0.16363	5.66362	0.118306	0.73088	0.999251
PF3D7_1128500	-0.0200926	6.69459	0.00340798	0.953448	0.999251
PF3D7_1129000	0.38715	6.7123	0.48547	0.485955	0.999251
PF3D7_1129100	0.441983	10.7267	1.32638	0.249451	0.999251
PF3D7_1129200	0.273433	7.09757	0.628257	0.427995	0.999251
PF3D7_1129400	0.295675	7.7897	0.393493	0.530469	0.999251
PF3D7_1129700	-0.374511	3.43824	0.121113	0.72783	0.999251
PF3D7_1129800	-0.0520505	4.59871	0.00522462	0.942378	0.999251
PF3D7_1129900	2.30619	5.75188	6.16786	0.0130092	0.60883
PF3D7_1130000	-0.68681	6.59151	1.39117	0.238207	0.999251
PF3D7_1130100	0.525863	8.76251	2.56056	0.10956	0.999251
PF3D7_1130200	-0.271783	10.2088	0.469244	0.493335	0.999251
PF3D7_1130400	-0.217163	6.98113	0.194343	0.659326	0.999251
PF3D7_1130600	0.764188	5.39949	1.04822	0.305917	0.999251
PF3D7_1131800	2.58841	5.95285	9.14964	0.00248767	0.29245
PF3D7_1132000	-0.0133188	6.09769	0.00101154	0.974628	0.999509
PF3D7_1132100	-1.49885	4.04289	1.13227	0.287291	0.999251
PF3D7_1132200	-0.217875	9.68589	0.531002	0.466186	0.999251
PF3D7_1132600	-0.383998	6.70021	1.10904	0.292291	0.999251
PF3D7_1133100	-0.207403	8.28129	0.422926	0.51548	0.999251
PF3D7_1133700	-0.498109	10.2906	1.44035	0.230082	0.999251
PF3D7_1133800	-0.32136	8.48923	0.519432	0.471084	0.999251
PF3D7_1133900	0.172791	8.45333	0.132611	0.71574	0.999251
PF3D7_1134000	0.348029	6.32903	0.201139	0.653803	0.999251
PF3D7_1134100	-0.785766	4.33169	2.43819	0.118413	0.999251
PF3D7_1134200	0.252784	8.78084	0.459442	0.497885	0.999251
PF3D7_1134300	-1.50054	6.37503	1.41105	0.234881	0.999251
PF3D7_1134500	0.550142	7.04096	0.982349	0.32162	0.999251
PF3D7_1134700	-0.224883	9.27477	0.46076	0.497269	0.999251
PF3D7_1134800	0.0694	7.33445	0.04768	0.827151	0.999251
PF3D7_1135100	-0.238816	7.94909	0.398653	0.527785	0.999251
PF3D7_1135200	-1.81205	4.30412	1.46778	0.225696	0.999251
PF3D7_1135400	0.272501	5.02436	0.302126	0.582552	0.999251
PF3D7_1135700	0.516766	5.85603	1.21992	0.269376	0.999251
PF3D7_1135800	-0.250867	3.90427	0.21976	0.639223	0.999251
PF3D7_1135900	0.852517	6.39709	0.862295	0.353097	0.999251
PF3D7_1136300	0.149091	9.77697	0.12903	0.71944	0.999251
PF3D7_1136400	0.279603	8.71955	0.642278	0.422887	0.999251
PF3D7_1136500	-0.286338	9.35031	0.895413	0.344015	0.999251
PF3D7_1136600	-0.268539	8.97255	0.568347	0.450917	0.999251
PF3D7_1136800	-0.249573	5.58096	0.32407	0.569172	0.999251
PF3D7_1137000	0.47608	6.11046	0.3641	0.546238	0.999251
PF3D7_1137100	-0.678221	6.06576	1.91422	0.166496	0.999251
PF3D7_1137200	-1.12342	5.53458	1.09203	0.296022	0.999251
PF3D7_1137300	0.106403	8.11264	0.0887783	0.765736	0.999251
PF3D7_1138100	0.325965	4.38814	0.258675	0.611032	0.999251
PF3D7_1138200	0.0919212	5.28111	0.0128311	0.909813	0.999251
PF3D7_1138400	-1.38656	5.31654	1.63407	0.20114	0.999251
PF3D7_1138500	0.00917441	9.24841	0.000472852	0.982651	0.999517
PF3D7_1138600	-0.194787	6.66998	0.215801	0.642258	0.999251
PF3D7_1138700	0.39702	10.2859	0.812244	0.367458	0.999251
PF3D7_1138800	-0.339458	7.78039	1.26035	0.261584	0.999251
PF3D7_1139200	-0.428679	3.50402	0.396587	0.528857	0.999251
PF3D7_1139300	2.82454	8.45992	6.36233	0.0116569	0.588329
PF3D7_1139700	-0.498019	3.68108	0.645777	0.421626	0.999251
PF3D7_1139800	-0.13789	7.06454	0.140121	0.708161	0.999251
PF3D7_1139900	-0.0867807	6.00345	0.043285	0.83519	0.999251
PF3D7_1140100	1.4013	3.78875	2.90637	0.0882302	0.999251
PF3D7_1140600	-0.565338	6.37293	0.30943	0.57803	0.999251
PF3D7_1140700	0.0403968	9.6471	0.009418	0.92269	0.999251
PF3D7_1140800	-0.356145	6.90363	0.753876	0.385252	0.999251
PF3D7_1142100	0.353414	10.7834	0.795051	0.372577	0.999251
PF3D7_1142300	0.769729	5.29626	0.573924	0.448704	0.999251
PF3D7_1142400	-0.573565	6.43728	2.16543	0.141145	0.999251
PF3D7_1142500	-0.0637135	7.28339	0.0216376	0.883055	0.999251
PF3D7_1142600	-0.0632047	10.4068	0.0400514	0.84138	0.999251
PF3D7_1142700	-0.195356	5.73846	0.174411	0.676221	0.999251
PF3D7_1143300	-0.0674541	8.59138	0.0472057	0.827999	0.999251
PF3D7_1143400	-0.132317	8.65625	0.203159	0.652183	0.999251
PF3D7_1143800	-0.203445	8.69998	0.435114	0.50949	0.999251
PF3D7_1143900	-0.60727	3.94527	1.30562	0.253189	0.999251
PF3D7_1144000	-0.00571409	8.92731	0.000176292	0.989406	0.999517
PF3D7_1144200	-0.466975	5.12055	0.407599	0.523191	0.999251
PF3D7_1144300	-0.191729	4.58468	0.109268	0.740979	0.999251
PF3D7_1144400	-1.30441	5.13151	1.18199	0.276952	0.999251
PF3D7_1144500	0.0652154	3.89039	0.00713582	0.93268	0.999251
PF3D7_1144600	0.0323129	6.6864	0.00544651	0.941169	0.999251
PF3D7_1144800	-1.27595	6.8201	0.842042	0.358814	0.999251
PF3D7_1144900	0.53791	5.25684	1.09577	0.295196	0.999251
PF3D7_1145000	-0.497084	4.19176	0.346012	0.55638	0.999251
PF3D7_1145100	-0.198904	6.74637	0.285193	0.593318	0.999251
PF3D7_1145200	-0.69681	7.20833	0.303867	0.581468	0.999251
PF3D7_1145300	-0.296528	5.35266	0.262576	0.608356	0.999251
PF3D7_1145400	-0.482965	7.17721	1.22247	0.268877	0.999251
PF3D7_1145800	0.208288	6.61239	0.285956	0.592824	0.999251
PF3D7_1146000	-0.17358	7.99523	0.304357	0.581164	0.999251
PF3D7_1146600	0.189623	4.19972	0.0724107	0.787859	0.999251
PF3D7_1146900	0.223016	4.6804	0.110617	0.739443	0.999251
PF3D7_1147800	1.2397	5.55007	3.01032	0.0827361	0.999251
PF3D7_1147900	-0.0505814	4.74025	0.0070291	0.933184	0.999251
PF3D7_1148700	3.34026	8.7673	14.0008	0.000182737	0.0671951
PF3D7_1148800	-0.65572	6.97669	1.39202	0.238065	0.999251
PF3D7_1148900	-0.42473	8.4244	1.34462	0.246222	0.999251
PF3D7_1149000	-1.71066	8.32813	0.975517	0.323308	0.999251
PF3D7_1149100	2.60326	8.93443	8.58318	0.00339281	0.343382
PF3D7_1149200	0.821815	13.2982	2.21127	0.137006	0.999251
PF3D7_1149300	0.449729	5.63312	0.909973	0.340122	0.999251
PF3D7_1149500	0.133892	10.061	0.116323	0.733057	0.999251
PF3D7_1149600	0.412203	9.54382	0.593991	0.44088	0.999251
PF3D7_1200600	0.0612385	7.09924	0.00240532	0.960884	0.999251
PF3D7_1200700	0.230068	12.8869	0.248578	0.618078	0.999251
PF3D7_1200800	0.437002	8.64251	0.768871	0.380567	0.999251
PF3D7_1200900	0.0904518	7.1211	0.0286846	0.865509	0.999251
PF3D7_1201100	0.431787	6.38711	0.103733	0.747395	0.999251
PF3D7_1201200	0.365332	10.9577	0.595626	0.440252	0.999251
PF3D7_1201400	-0.437787	5.11923	0.352015	0.552975	0.999251
PF3D7_1201500	-0.0518447	8.12478	0.0260125	0.87187	0.999251
PF3D7_1201900	0.220104	5.75577	0.152048	0.696586	0.999251
PF3D7_1202000	0.195478	5.46592	0.1151	0.734411	0.999251
PF3D7_1202100	1.43158	7.65614	3.34177	0.067542	0.999251
PF3D7_1202300	0.0421945	4.9391	0.00227186	0.961984	0.999251
PF3D7_1202400	0.707864	4.43592	0.95104	0.329455	0.999251
PF3D7_1202500	-0.224567	6.98649	0.287851	0.591601	0.999251
PF3D7_1202600	0.163994	9.31617	0.321411	0.570761	0.999251
PF3D7_1202700	-0.518002	7.53263	2.29264	0.129989	0.999251
PF3D7_1202800	-0.940616	5.4325	2.76906	0.0961024	0.999251
PF3D7_1202900	0.653026	9.59483	2.2335	0.135048	0.999251
PF3D7_1203000	-0.24703	4.29091	0.0914997	0.762279	0.999251
PF3D7_1203100	-0.0118262	7.19176	0.000731705	0.97842	0.999517
PF3D7_1203200	0.076659	6.80393	0.0424374	0.836788	0.999251
PF3D7_1203500	-0.0469556	8.96699	0.0151294	0.902106	0.999251
PF3D7_1203600	-0.477842	4.38311	0.446363	0.504067	0.999251
PF3D7_1203700	0.315942	11.859	0.511468	0.474504	0.999251
PF3D7_1203800	-0.374447	3.20847	0.318983	0.57222	0.999251
PF3D7_1203900	0.360032	7.9801	0.445289	0.504581	0.999251
PF3D7_1204100	-3.21735	5.91495	3.92646	0.0475318	0.999251
PF3D7_1204300	-0.374357	9.16365	0.831589	0.361813	0.999251
PF3D7_1204500	-0.245154	3.94616	0.133508	0.714822	0.999251
PF3D7_1204600	0.933035	4.4865	1.42396	0.232753	0.999251
PF3D7_1205000	-0.24539	5.50617	0.128538	0.719953	0.999251
PF3D7_1205100	0.5209	4.6143	0.344451	0.557271	0.999251
PF3D7_1205400	-0.0802125	5.70828	0.010514	0.91833	0.999251
PF3D7_1205500	0.168585	9.25188	0.159104	0.689983	0.999251
PF3D7_1205600	1.65142	5.39675	6.45198	0.0110829	0.570548
PF3D7_1205800	0.153888	10.6617	0.194793	0.658957	0.999251
PF3D7_1205900	0.486523	7.64865	1.98883	0.158463	0.999251
PF3D7_1206200	-0.130129	9.81862	0.171079	0.679155	0.999251
PF3D7_1206600	-0.647396	8.93746	4.01668	0.0450524	0.999251
PF3D7_1206700	-0.0555674	9.18452	0.0308773	0.860514	0.999251
PF3D7_1207100	0.340004	9.28621	1.08114	0.298442	0.999251
PF3D7_1207600	-0.153729	6.83613	0.13145	0.716934	0.999251
PF3D7_1208100	-0.0275834	8.98107	0.00404282	0.949302	0.999251
PF3D7_1208200	-2.55011	5.75107	2.79467	0.094578	0.999251
PF3D7_1208800	0.0156105	9.0647	0.00179501	0.966206	0.999251
PF3D7_1208900	0.40348	5.55293	0.520291	0.470718	0.999251
PF3D7_1209000	0.140712	5.62259	0.0666763	0.796239	0.999251
PF3D7_1209200	0.0883156	7.30216	0.057361	0.810717	0.999251
PF3D7_1210300	0.141952	4.04633	0.078828	0.778892	0.999251
PF3D7_1210400	-0.00103289	7.59933	5.43879e-06	0.998139	0.999517
PF3D7_1210600	0.495527	9.68651	0.989929	0.31976	0.999251
PF3D7_1211200	0.317306	8.95076	0.978267	0.322627	0.999251
PF3D7_1211400	-0.130198	9.31878	0.131305	0.717083	0.999251
PF3D7_1211500	0.426287	4.04125	0.43547	0.509317	0.999251
PF3D7_1211600	0.555112	7.55621	1.42489	0.232601	0.999251
PF3D7_1211800	0.406966	9.73515	0.567647	0.451195	0.999251
PF3D7_1211900	-0.316159	7.90465	0.978186	0.322647	0.999251
PF3D7_1212500	-0.588539	7.56629	2.73527	0.0981547	0.999251
PF3D7_1212700	-0.2519	10.6962	0.458722	0.498222	0.999251
PF3D7_1212800	-0.971786	4.87821	0.874246	0.349783	0.999251
PF3D7_1212900	1.14538	10.7382	3.5472	0.0596459	0.999251
PF3D7_1213100	0.720028	4.00303	0.661171	0.416147	0.999251
PF3D7_1213700	0.413788	5.35012	0.713587	0.398256	0.999251
PF3D7_1213800	-0.419364	7.94004	2.05027	0.15218	0.999251
PF3D7_1213900	0.247138	9.22189	0.434439	0.509819	0.999251
PF3D7_1214300	0.130214	5.4687	0.0687503	0.793165	0.999251
PF3D7_1214400	-0.0325541	4.90184	0.00481928	0.944654	0.999251
PF3D7_1214600	-0.336282	4.93918	0.364195	0.546185	0.999251
PF3D7_1215900	-0.771697	4.41996	2.69632	0.10058	0.999251
PF3D7_1216000	-0.250815	5.79778	0.241722	0.622965	0.999251
PF3D7_1216200	0.7999	7.2228	1.33199	0.248452	0.999251
PF3D7_1216300	-0.0162318	7.76375	0.00191873	0.965061	0.999251
PF3D7_1216400	-0.381924	8.25562	1.12284	0.289309	0.999251
PF3D7_1216900	0.175915	10.5068	0.300439	0.583607	0.999251
PF3D7_1217200	-0.0627884	9.66776	0.0358475	0.849831	0.999251
PF3D7_1217300	-1.11185	6.94913	1.36501	0.242671	0.999251
PF3D7_1217400	-1.96246	7.07685	2.2148	0.136693	0.999251
PF3D7_1217500	0.0584924	9.42905	0.0209141	0.885013	0.999251
PF3D7_1217700	0.0759787	7.50349	0.0339439	0.853826	0.999251
PF3D7_1217800	-0.262126	4.20773	0.124966	0.723709	0.999251
PF3D7_1218200	0.450405	8.35424	1.03671	0.308588	0.999251
PF3D7_1218300	-0.128706	6.30675	0.0740025	0.785596	0.999251
PF3D7_1218400	-0.432308	9.14601	2.16592	0.141101	0.999251
PF3D7_1218500	0.192364	9.41766	0.146491	0.701911	0.999251
PF3D7_1218600	-0.265175	5.66427	0.33829	0.560818	0.999251
PF3D7_1219000	3.08094	6.54883	13.2937	0.0002663	0.0835556
PF3D7_1219100	0.0821979	7.59581	0.0568873	0.811485	0.999251
PF3D7_1219200	0.260776	4.95386	0.0884663	0.766136	0.999251
PF3D7_1219600	-0.00851404	7.48215	0.00041715	0.983705	0.999517
PF3D7_1220100	-0.0821478	6.63792	0.0521917	0.819293	0.999251
PF3D7_1220400	0.0814881	5.77969	0.0257174	0.872592	0.999251
PF3D7_1220500	-0.688308	4.97092	2.27841	0.131187	0.999251
PF3D7_1220900	0.766944	8.28695	2.88423	0.0894508	0.999251
PF3D7_1221200	0.712016	4.18047	1.00253	0.316699	0.999251
PF3D7_1221900	0.155729	9.91272	0.135623	0.712671	0.999251
PF3D7_1222100	-0.603953	3.49947	1.38315	0.239565	0.999251
PF3D7_1222300	2.27303	6.8118	7.16338	0.00744067	0.51763
PF3D7_1222500	-0.0806098	5.16496	0.0171368	0.895848	0.999251
PF3D7_1222600	1.34437	6.14558	1.85535	0.173162	0.999251
PF3D7_1223200	-0.322305	5.78153	0.625921	0.428855	0.999251
PF3D7_1223300	-0.0576503	5.95686	0.0132795	0.908257	0.999251
PF3D7_1223400	-0.131617	11.6588	0.141248	0.707043	0.999251
PF3D7_1223500	0.0666752	8.72806	0.0285184	0.865896	0.999251
PF3D7_1223600	0.0250942	4.48189	0.00180378	0.966123	0.999251
PF3D7_1223800	0.46108	5.57752	0.726802	0.393922	0.999251
PF3D7_1224300	-0.22244	12.039	0.339192	0.560296	0.999251
PF3D7_1224400	0.19867	8.00528	0.251674	0.615899	0.999251
PF3D7_1224600	1.20258	5.27627	4.77126	0.0289386	0.967377
PF3D7_1224700	0.550507	9.15577	0.873459	0.35	0.999251
PF3D7_1224800	0.588587	5.84713	0.761722	0.38279	0.999251
PF3D7_1224900	0.864346	6.53406	3.58847	0.0581819	0.999251
PF3D7_1225200	0.119123	7.98665	0.100631	0.751074	0.999251
PF3D7_1225300	0.0400162	7.18608	0.00646761	0.935902	0.999251
PF3D7_1225400	0.320186	5.2339	0.549372	0.458575	0.999251
PF3D7_1225500	0.0536878	7.52478	0.0195882	0.888693	0.999251
PF3D7_1225600	-0.232865	8.88758	0.551201	0.457827	0.999251
PF3D7_1225700	-0.654781	7.6561	2.52554	0.112016	0.999251
PF3D7_1225800	-0.379511	7.73251	1.20631	0.272064	0.999251
PF3D7_1226200	0.0840296	5.71003	0.00635177	0.936477	0.999251
PF3D7_1226300	0.245642	10.1317	0.229434	0.631944	0.999251
PF3D7_1226400	0.733008	5.02306	0.965595	0.325781	0.999251
PF3D7_1226700	-0.10195	7.38118	0.0987193	0.753372	0.999251
PF3D7_1227200	0.464039	7.06404	0.874221	0.34979	0.999251
PF3D7_1227400	0.0282554	6.71903	0.00519568	0.942537	0.999251
PF3D7_1227700	0.223147	9.14186	0.262594	0.608343	0.999251
PF3D7_1227800	-0.00801006	9.85418	0.000584192	0.980717	0.999517
PF3D7_1227900	0.0761438	6.48502	0.0355379	0.850473	0.999251
PF3D7_1228400	-0.55459	8.38917	2.64114	0.104129	0.999251
PF3D7_1228800	0.381255	8.49557	0.474943	0.490722	0.999251
PF3D7_1228900	-0.156792	6.68804	0.0990178	0.753011	0.999251
PF3D7_1229000	-0.264937	7.56092	0.497955	0.4804	0.999251
PF3D7_1229100	-0.515659	11.2006	2.24608	0.133953	0.999251
PF3D7_1229300	-0.861576	5.33969	0.574476	0.448486	0.999251
PF3D7_1229400	-0.247879	9.69848	0.339928	0.559871	0.999251
PF3D7_1229500	-0.224611	9.29993	0.458638	0.498261	0.999251
PF3D7_1230000	-0.149105	7.34198	0.118749	0.730395	0.999251
PF3D7_1230500	0.0327636	5.44239	0.00543668	0.941222	0.999251
PF3D7_1230600	-0.101387	3.29634	0.0191974	0.889802	0.999251
PF3D7_1230700	-0.35968	6.64714	0.513825	0.473488	0.999251
PF3D7_1230800	-0.158101	7.47098	0.214554	0.643221	0.999251
PF3D7_1230900	-0.182778	10.2016	0.287672	0.591716	0.999251
PF3D7_1231000	-0.171411	6.66449	0.0248963	0.874626	0.999251
PF3D7_1231100	0.016612	6.1128	0.00108163	0.973764	0.999509
PF3D7_1231400	-0.896894	5.38355	2.61542	0.10583	0.999251
PF3D7_1231500	0.270983	4.30797	0.126602	0.721981	0.999251
PF3D7_1231600	0.325248	6.46957	0.109615	0.740582	0.999251
PF3D7_1231800	-0.312037	8.20315	0.40402	0.525021	0.999251
PF3D7_1231900	-0.260834	5.94457	0.260137	0.610026	0.999251
PF3D7_1232400	0.163255	8.02582	0.172968	0.677487	0.999251
PF3D7_1233000	-0.0665598	3.67727	0.0110796	0.91617	0.999251
PF3D7_1233100	0.385322	6.08034	0.579818	0.446383	0.999251
PF3D7_1233400	-0.454618	7.31589	1.95763	0.161767	0.999251
PF3D7_1233600	-0.246518	11.0421	0.482902	0.487111	0.999251
PF3D7_1233700	-0.508783	4.75663	0.0778649	0.780212	0.999251
PF3D7_1233900	-0.337089	7.4931	0.97021	0.324628	0.999251
PF3D7_1234100	-0.251697	9.35858	0.778019	0.377748	0.999251
PF3D7_1234200	-1.82661	5.63055	3.46494	0.0626828	0.999251
PF3D7_1234500	0.19529	5.82067	0.146966	0.701452	0.999251
PF3D7_1234700	-0.56605	7.93495	0.65084	0.419813	0.999251
PF3D7_1234800	-0.441888	8.12996	1.90098	0.167969	0.999251
PF3D7_1235300	-0.0987382	10.8703	0.0633271	0.801313	0.999251
PF3D7_1235500	0.281673	4.51741	0.208582	0.647881	0.999251
PF3D7_1235900	-0.00784765	7.485	0.00044986	0.983078	0.999517
PF3D7_1236100	2.55378	6.58151	6.76829	0.00927916	0.532868
PF3D7_1236400	-0.258792	7.52098	0.496459	0.48106	0.999251
PF3D7_1237000	0.638101	3.72944	0.71969	0.396246	0.999251
PF3D7_1237100	0.33876	5.73108	0.369809	0.543108	0.999251
PF3D7_1237200	-0.0325373	8.91459	0.0123335	0.911572	0.999251
PF3D7_1237400	-0.858527	5.75224	1.4346	0.231016	0.999251
PF3D7_1237500	0.0135506	8.4094	0.00133775	0.970824	0.999251
PF3D7_1237600	0.118085	8.6729	0.14289	0.705424	0.999251
PF3D7_1237700	-0.147768	7.94707	0.15343	0.695279	0.999251
PF3D7_1237800	-0.218934	5.42621	0.208212	0.648172	0.999251
PF3D7_1237900	0.297916	9.90189	0.366517	0.544909	0.999251
PF3D7_1238000	-0.301263	4.6436	0.0673449	0.795243	0.999251
PF3D7_1238100	1.14265	5.18768	2.73932	0.0979064	0.999251
PF3D7_1238300	-0.00135655	9.12022	1.31256e-05	0.997109	0.999517
PF3D7_1238500	0.616364	4.8846	0.312074	0.57641	0.999251
PF3D7_1238800	0.22773	10.614	0.240684	0.623712	0.999251
PF3D7_1239000	-0.263077	5.89485	0.163435	0.686014	0.999251
PF3D7_1239300	-0.730687	4.3453	1.74786	0.186146	0.999251
PF3D7_1239800	2.59528	6.15809	9.1409	0.00249958	0.29245
PF3D7_1239900	-0.573584	8.39693	2.76889	0.0961125	0.999251
PF3D7_1240000	-0.743791	6.5414	2.34966	0.12531	0.999251
PF3D7_1240100	0.401918	6.77349	0.435797	0.509158	0.999251
PF3D7_1241100	-0.319502	7.37178	0.719417	0.396335	0.999251
PF3D7_1241200	-0.0330061	7.2127	0.00856555	0.926261	0.999251
PF3D7_1241800	-0.312944	8.73346	0.788463	0.374565	0.999251
PF3D7_1241900	0.114883	7.63478	0.0930865	0.760289	0.999251
PF3D7_1242200	0.375018	6.34081	0.479708	0.488555	0.999251
PF3D7_1242700	0.0364379	8.69513	0.0108101	0.917192	0.999251
PF3D7_1242800	-0.357151	8.24311	1.04142	0.307491	0.999251
PF3D7_1243100	0.285007	6.3866	0.389822	0.532393	0.999251
PF3D7_1243600	0.0709546	9.99889	0.0437004	0.834412	0.999251
PF3D7_1243700	0.0125437	3.4157	0.000263416	0.987051	0.999517
PF3D7_1243800	0.0965626	4.05621	0.0264373	0.870837	0.999251
PF3D7_1244100	2.56728	5.14611	12.033	0.000522676	0.122306
PF3D7_1244200	-0.483829	7.47697	1.87277	0.171158	0.999251
PF3D7_1244400	-1.00822	6.71635	0.534689	0.464642	0.999251
PF3D7_1244600	0.0249096	5.39376	0.00301885	0.956183	0.999251
PF3D7_1244700	-0.276858	7.08458	0.492761	0.482698	0.999251
PF3D7_1244800	0.140889	8.52187	0.211708	0.645432	0.999251
PF3D7_1245800	0.0347691	6.48657	0.00536179	0.941628	0.999251
PF3D7_1245900	-0.0552244	4.58279	0.0130516	0.909045	0.999251
PF3D7_1246000	-0.503784	4.95632	0.70968	0.39955	0.999251
PF3D7_1246200	2.1094	8.44422	3.5276	0.060355	0.999251
PF3D7_1246300	-0.00176751	7.53484	2.14307e-05	0.996306	0.999517
PF3D7_1246500	0.238861	3.76623	0.0962349	0.756396	0.999251
PF3D7_1246600	-0.0955214	7.32818	0.0472773	0.827871	0.999251
PF3D7_1247100	0.0817772	5.42268	0.0253996	0.873375	0.999251
PF3D7_1247200	0.412814	4.24872	0.537503	0.463469	0.999251
PF3D7_1247300	-0.568952	5.8291	1.70096	0.192162	0.999251
PF3D7_1247400	1.13762	5.99935	2.72067	0.0990564	0.999251
PF3D7_1247900	-0.0558928	8.22866	0.0289445	0.864907	0.999251
PF3D7_1248100	0.0968035	5.44428	0.0463868	0.829474	0.999251
PF3D7_1248200	-0.258517	7.14585	0.549976	0.458327	0.999251
PF3D7_1248500	0.303749	10.21	0.781602	0.376652	0.999251
PF3D7_1248600	-1.0335	6.02502	0.813303	0.367145	0.999251
PF3D7_1248700	-0.178747	9.85776	0.196552	0.657518	0.999251
PF3D7_1248900	-0.0494053	7.10155	0.0159394	0.899533	0.999251
PF3D7_1249100	-0.215922	8.19263	0.365394	0.545526	0.999251
PF3D7_1249300	-0.371772	6.40976	0.719329	0.396364	0.999251
PF3D7_1249800	-0.242469	9.03254	0.688872	0.406548	0.999251
PF3D7_1249900	-0.0645474	7.10869	0.0212626	0.884066	0.999251
PF3D7_1250000	0.00518102	7.80691	0.000234995	0.987769	0.999517
PF3D7_1250200	-0.045293	9.19825	0.0226962	0.88025	0.999251
PF3D7_1250300	0.275342	5.12671	0.036611	0.848259	0.999251
PF3D7_1250600	-0.510408	8.69401	2.96236	0.0852235	0.999251
PF3D7_1250700	-0.371001	7.2163	0.737403	0.390494	0.999251
PF3D7_1250800	0.169705	6.56018	0.134604	0.713705	0.999251
PF3D7_1251100	0.065031	7.19359	0.0222188	0.881507	0.999251
PF3D7_1251200	0.2557	4.68135	0.0464385	0.829381	0.999251
PF3D7_1251500	-0.0203027	8.74225	0.00518056	0.942621	0.999251
PF3D7_1251600	0.201424	8.0009	0.143411	0.704913	0.999251
PF3D7_1251700	-0.716558	3.74822	1.32712	0.249318	0.999251
PF3D7_1251800	0.317729	7.02805	0.813379	0.367123	0.999251
PF3D7_1252300	2.51387	10.4846	11.591	0.000662728	0.128931
PF3D7_1252400	1.91269	4.37609	8.54302	0.00346851	0.343382
PF3D7_1252600	-0.241845	7.70208	0.235478	0.627492	0.999251
PF3D7_1252700	-0.337266	5.39426	0.436353	0.508888	0.999251
PF3D7_1252800	0.79575	7.89278	2.80439	0.0940066	0.999251
PF3D7_1252900	0.239606	7.56995	0.0877997	0.766993	0.999251
PF3D7_1253000	0.0780159	5.2424	0.0074433	0.931248	0.999251
PF3D7_1253100	0.600142	7.76845	2.37508	0.123285	0.999251
PF3D7_1253200	-1.57651	5.57822	7.10972	0.00766669	0.519318
PF3D7_1253300	-0.75147	7.75184	1.75723	0.18497	0.999251
PF3D7_1253400	0.676374	6.67486	1.97244	0.160189	0.999251
PF3D7_1253700	-0.520642	9.65148	0.130796	0.717608	0.999251
PF3D7_1253800	3.08672	5.20528	2.09017	0.14825	0.999251
PF3D7_1301200	0.0427218	8.74595	0.00424551	0.948049	0.999251
PF3D7_1301400	3.46136	9.4001	11.081	0.000872149	0.140307
PF3D7_1301600	0.863828	5.01254	1.93648	0.164051	0.999251
PF3D7_1301700	0.350211	10.6529	0.496342	0.481112	0.999251
PF3D7_1301800	1.32058	7.07577	2.45097	0.117452	0.999251
PF3D7_1302000	0.176097	10.2998	0.237269	0.626186	0.999251
PF3D7_1302050	-0.591926	6.16224	1.17133	0.279127	0.999251
PF3D7_1302100	2.67884	6.40806	4.49882	0.0339182	0.999251
PF3D7_1302300	0.207062	5.67632	0.111785	0.738122	0.999251
PF3D7_1302500	-0.0911345	8.37681	0.0643253	0.799786	0.999251
PF3D7_1302600	0.0888118	6.80576	0.0480944	0.826413	0.999251
PF3D7_1302700	-0.231791	9.19998	0.556771	0.455564	0.999251
PF3D7_1302800	0.0815209	9.90769	0.0809717	0.775985	0.999251
PF3D7_1302900	-1.27907	3.33067	1.72781	0.188691	0.999251
PF3D7_1303400	0.0721516	9.31913	0.0278605	0.867437	0.999251
PF3D7_1303500	-0.293871	9.61758	0.705429	0.400965	0.999251
PF3D7_1304400	0.251163	6.81199	0.416534	0.518672	0.999251
PF3D7_1304900	-0.180033	5.87226	0.134195	0.714122	0.999251
PF3D7_1305000	-0.695636	5.75371	0.548304	0.459012	0.999251
PF3D7_1305300	-0.0593992	9.09374	0.0291076	0.864531	0.999251
PF3D7_1305400	0.295915	5.10952	0.264843	0.606812	0.999251
PF3D7_1306400	0.599584	7.73816	1.52301	0.217164	0.999251
PF3D7_1306600	0.382544	5.04489	0.545308	0.460241	0.999251
PF3D7_1306800	-0.201982	5.65478	0.237793	0.625805	0.999251
PF3D7_1306900	0.0778652	7.06993	0.0476202	0.827257	0.999251
PF3D7_1307000	0.315827	7.03659	0.863932	0.352641	0.999251
PF3D7_1307100	0.193748	8.9686	0.237113	0.626299	0.999251
PF3D7_1307200	0.313757	5.69858	0.346324	0.556202	0.999251
PF3D7_1307300	0.168457	3.97803	0.0689135	0.792925	0.999251
PF3D7_1307700	0.253285	6.34496	0.320773	0.571143	0.999251
PF3D7_1307800	0.372582	5.84643	0.367733	0.544243	0.999251
PF3D7_1308200	-0.257799	10.5141	0.473146	0.491544	0.999251
PF3D7_1308300	-0.0727839	9.50455	0.062024	0.803325	0.999251
PF3D7_1308400	-0.518584	8.39432	1.00936	0.315056	0.999251
PF3D7_1308800	-1.42521	4.5875	2.489	0.114644	0.999251
PF3D7_1308900	-0.00305682	8.32955	4.33783e-05	0.994745	0.999517
PF3D7_1309000	-0.579914	6.04134	1.59881	0.206072	0.999251
PF3D7_1309100	0.238516	9.21778	0.541812	0.461683	0.999251
PF3D7_1309200	-0.481178	7.45984	1.01708	0.313214	0.999251
PF3D7_1309300	-0.0333271	8.72119	0.0123086	0.911661	0.999251
PF3D7_1309400	0.500511	7.46346	0.349544	0.554372	0.999251
PF3D7_1309500	-0.243529	7.81888	0.566536	0.451639	0.999251
PF3D7_1309600	-0.321492	4.99781	0.260522	0.609762	0.999251
PF3D7_1309700	-0.762514	6.90449	2.97918	0.0843421	0.999251
PF3D7_1310400	-0.171181	7.37623	0.200905	0.653991	0.999251
PF3D7_1310800	-1.06495	6.1297	4.24003	0.0394814	0.999251
PF3D7_1311000	-0.477503	3.90448	0.653349	0.418918	0.999251
PF3D7_1311100	0.0956839	4.97789	0.0182654	0.892494	0.999251
PF3D7_1311200	0.860554	4.41659	1.93317	0.164412	0.999251
PF3D7_1311400	-0.123801	6.96056	0.0541118	0.816057	0.999251
PF3D7_1311500	-0.367422	7.81574	1.18175	0.277	0.999251
PF3D7_1311600	0.42269	7.68749	0.658786	0.416989	0.999251
PF3D7_1311700	0.540535	6.64154	1.18611	0.276115	0.999251
PF3D7_1311800	-0.351791	10.106	1.05161	0.305137	0.999251
PF3D7_1311900	-0.267179	7.62645	0.274453	0.60036	0.999251
PF3D7_1312900	0.18166	8.01961	0.142642	0.705669	0.999251
PF3D7_1313800	0.166932	10.243	0.18644	0.665896	0.999251
PF3D7_1314200	-0.3749	4.79479	0.305886	0.580215	0.999251
PF3D7_1314500	0.294511	4.46793	0.23807	0.625603	0.999251
PF3D7_1314900	-0.640479	5.70539	1.83709	0.175292	0.999251
PF3D7_1315000	0.359506	6.78245	0.344863	0.557036	0.999251
PF3D7_1315400	-0.338708	8.96638	1.28354	0.257242	0.999251
PF3D7_1315500	0.548319	4.65133	0.720107	0.396109	0.999251
PF3D7_1315700	0.464369	6.38132	0.912964	0.339329	0.999251
PF3D7_1315800	0.042556	6.39465	0.0115748	0.914324	0.999251
PF3D7_1315900	-0.289207	7.88428	0.748083	0.387084	0.999251
PF3D7_1316100	-0.0428393	7.71316	0.0130913	0.908907	0.999251
PF3D7_1316500	0.0820106	7.38939	0.0455951	0.830913	0.999251
PF3D7_1316600	1.5165	6.68017	3.79782	0.0513194	0.999251
PF3D7_1316800	0.0523466	6.3273	0.0150409	0.902391	0.999251
PF3D7_1316900	0.165982	8.46389	0.180479	0.670962	0.999251
PF3D7_1317000	-0.0374076	7.79384	0.007419	0.93136	0.999251
PF3D7_1317300	0.260431	5.25433	0.224824	0.635389	0.999251
PF3D7_1317600	1.42592	4.35934	3.09524	0.0785216	0.999251
PF3D7_1317700	0.311435	4.90722	0.386968	0.533897	0.999251
PF3D7_1317800	-0.010503	10.3345	0.000601358	0.980436	0.999517
PF3D7_1317900	-0.0751473	7.83304	0.0414722	0.838629	0.999251
PF3D7_1318300	2.92702	7.62752	9.29504	0.00229775	0.29245
PF3D7_1318700	-0.902957	6.70912	0.432938	0.510551	0.999251
PF3D7_1318800	-0.410466	9.14541	1.23558	0.266325	0.999251
PF3D7_1318900	-0.80207	5.42748	1.29939	0.254324	0.999251
PF3D7_1319100	0.331839	9.11459	0.431755	0.511129	0.999251
PF3D7_1319200	-0.284663	5.34179	0.0833879	0.772758	0.999251
PF3D7_1319300	-0.331886	8.03099	0.758435	0.383819	0.999251
PF3D7_1319400	-0.522841	6.64261	1.00802	0.315379	0.999251
PF3D7_1320000	-0.0534594	9.48568	0.0262344	0.871329	0.999251
PF3D7_1320600	-0.151845	7.18621	0.133019	0.715323	0.999251
PF3D7_1320900	-0.103453	4.15997	0.0294091	0.863838	0.999251
PF3D7_1321100	-1.2173	3.61135	2.50521	0.113471	0.999251
PF3D7_1321200	-0.18714	4.78216	0.0958859	0.756824	0.999251
PF3D7_1321300	0.0141051	8.76689	0.00188927	0.96533	0.999251
PF3D7_1321700	-0.232504	8.20521	0.449266	0.502684	0.999251
PF3D7_1321800	0.0987051	7.59342	0.0715097	0.789151	0.999251
PF3D7_1321900	-0.189189	5.47666	0.138021	0.710256	0.999251
PF3D7_1322100	0.107177	10.67	0.0644568	0.799586	0.999251
PF3D7_1322200	-1.64638	5.22809	1.48106	0.223609	0.999251
PF3D7_1323000	-1.60978	5.84842	3.70533	0.0542391	0.999251
PF3D7_1323100	0.0428427	9.17024	0.0123145	0.91164	0.999251
PF3D7_1323200	-0.488067	5.17866	0.486842	0.485339	0.999251
PF3D7_1323400	0.0500605	10.3715	0.0210289	0.8847	0.999251
PF3D7_1323500	1.10452	5.77527	2.76026	0.0966323	0.999251
PF3D7_1323800	0.193257	5.08771	0.139528	0.708751	0.999251
PF3D7_1323900	-0.0425145	7.1445	0.0115616	0.914372	0.999251
PF3D7_1324000	0.525904	7.18039	0.927283	0.33557	0.999251
PF3D7_1324200	0.0117653	7.37274	0.00110065	0.973534	0.999509
PF3D7_1324300	-0.521035	8.41976	1.23418	0.266595	0.999251
PF3D7_1324400	0.469176	7.78779	0.964097	0.326157	0.999251
PF3D7_1324700	-0.465719	6.14718	1.2035	0.272623	0.999251
PF3D7_1324800	0.538528	4.17861	0.698324	0.403347	0.999251
PF3D7_1324900	-0.00356342	9.86699	4.62317e-05	0.994575	0.999517
PF3D7_1325000	0.192072	5.72192	0.142892	0.705423	0.999251
PF3D7_1325100	-0.286959	10.5003	0.66346	0.415341	0.999251
PF3D7_1326100	0.745179	4.50638	1.3002	0.254177	0.999251
PF3D7_1326200	0.301082	3.96861	0.141186	0.707105	0.999251
PF3D7_1326300	-0.603871	7.3667	2.80764	0.0938164	0.999251
PF3D7_1326400	-0.394583	6.41732	0.789202	0.374341	0.999251
PF3D7_1326700	-0.352443	6.56461	0.452255	0.501266	0.999251
PF3D7_1326900	0.883199	4.66186	1.12778	0.28825	0.999251
PF3D7_1327000	-0.168255	5.91845	0.117129	0.732169	0.999251
PF3D7_1327200	0.293175	6.06547	0.368431	0.543861	0.999251
PF3D7_1327300	-0.0861356	5.87234	0.0202547	0.886828	0.999251
PF3D7_1327700	0.19278	6.89885	0.228015	0.632999	0.999251
PF3D7_1327800	-0.384898	6.74457	0.857277	0.354502	0.999251
PF3D7_1328100	-0.0509277	7.55966	0.0198112	0.888066	0.999251
PF3D7_1328200	-1.12065	4.88854	1.54057	0.214534	0.999251
PF3D7_1328400	0.446125	5.20781	0.32313	0.569732	0.999251
PF3D7_1328500	1.74891	5.65212	6.4681	0.0109828	0.570548
PF3D7_1328800	-1.12679	6.25728	2.41365	0.120282	0.999251
PF3D7_1328900	0.20206	5.94091	0.167784	0.682089	0.999251
PF3D7_1329000	-0.198767	9.35381	0.523478	0.469362	0.999251
PF3D7_1329100	1.47748	7.04239	4.8295	0.0279767	0.967377
PF3D7_1329300	0.150048	4.8512	0.0739539	0.785665	0.999251
PF3D7_1329400	-0.305547	4.85429	0.128347	0.720153	0.999251
PF3D7_1329500	0.0150565	12.0074	0.00136839	0.970492	0.999251
PF3D7_1329600	0.320297	8.4146	0.7858	0.375373	0.999251
PF3D7_1330000	0.0597224	4.4571	0.00839796	0.926984	0.999251
PF3D7_1330400	0.0665055	8.04094	0.0276809	0.867861	0.999251
PF3D7_1330800	-0.00635995	10.3401	0.000322745	0.985667	0.999517
PF3D7_1331100	0.286215	5.14448	0.360898	0.548008	0.999251
PF3D7_1331200	-0.51146	6.94424	1.66319	0.197173	0.999251
PF3D7_1331700	-0.571568	7.93553	2.10159	0.147147	0.999251
PF3D7_1331800	0.113811	9.5489	0.121353	0.727571	0.999251
PF3D7_1332000	0.642595	4.92623	1.16911	0.279585	0.999251
PF3D7_1332300	-0.00917178	3.57906	0.000269122	0.986911	0.999517
PF3D7_1332400	-0.0639031	5.22248	0.0133038	0.908174	0.999251
PF3D7_1332500	-0.506378	6.51134	1.22548	0.268288	0.999251
PF3D7_1332600	-1.17807	4.7452	1.22312	0.268749	0.999251
PF3D7_1332700	-0.442105	7.79298	1.89055	0.16914	0.999251
PF3D7_1332800	-0.129202	7.33506	0.117012	0.732298	0.999251
PF3D7_1332900	-0.292715	8.10348	0.741057	0.389322	0.999251
PF3D7_1333000	0.59717	3.93728	1.00621	0.315813	0.999251
PF3D7_1333300	-0.185905	5.70917	0.105953	0.744799	0.999251
PF3D7_1333400	-0.322598	7.21315	0.437049	0.50855	0.999251
PF3D7_1333500	-1.58062	4.25817	1.17633	0.278105	0.999251
[truncated: 575 more rows]

## Sheet: Late vs. Early
Supplemental Table 3: P. falciparum differential expression results.
Gene	logFC	logCPM	LR	PValue	FDR
PF3D7_0101100	-0.655689	7.01293	2.96735	0.0849608	0.998184
PF3D7_0101200	-1.0703	5.52199	5.25689	0.0218601	0.998184
PF3D7_0102200	-0.821577	15.2095	0.877827	0.348798	0.998184
PF3D7_0102500	-0.550422	4.1344	0.509335	0.475427	0.998184
PF3D7_0102600	1.79959	7.66092	5.81162	0.0159206	0.998184
PF3D7_0102700	-0.672414	7.95412	0.498953	0.47996	0.998184
PF3D7_0102900	-0.13318	7.21413	0.176608	0.674305	0.998184
PF3D7_0103200	0.775909	5.87905	1.02906	0.310379	0.998184
PF3D7_0103300	-0.209654	6.89328	0.450219	0.502231	0.998184
PF3D7_0103400	0.339472	6.05069	0.240405	0.623914	0.998184
PF3D7_0103600	0.581994	4.95018	0.457709	0.498696	0.998184
PF3D7_0104200	-0.183328	6.68168	0.106619	0.744027	0.998184
PF3D7_0104300	-0.468752	11.9102	0.913322	0.339235	0.998184
PF3D7_0104400	1.07941	5.23209	1.55199	0.212842	0.998184
PF3D7_0104500	0.405155	5.67571	0.412691	0.520607	0.998184
PF3D7_0105000	0.914202	3.99851	2.47382	0.115757	0.998184
PF3D7_0105600	0.34525	6.16533	0.315488	0.574332	0.998184
PF3D7_0106100	0.474727	5.35933	0.599137	0.438907	0.998184
PF3D7_0106300	-0.519142	8.94066	2.08912	0.148351	0.998184
PF3D7_0106400	0.0908812	7.45128	0.0987426	0.753344	0.998184
PF3D7_0106700	-0.00272178	8.94088	0.000131023	0.990867	0.998184
PF3D7_0107500	-0.287274	10.7871	0.736273	0.390857	0.998184
PF3D7_0108000	0.605253	7.38971	1.4549	0.227743	0.998184
PF3D7_0108300	-0.179836	10.7115	0.271393	0.602399	0.998184
PF3D7_0108400	-0.281264	6.49185	0.234509	0.6282	0.998184
PF3D7_0108500	-0.39818	10.8141	0.506955	0.47646	0.998184
PF3D7_0108600	-1.18826	6.05864	1.79254	0.180617	0.998184
PF3D7_0108700	0.508761	7.18206	0.626976	0.428467	0.998184
PF3D7_0109700	0.138835	6.72193	0.231948	0.630083	0.998184
PF3D7_0109800	-0.242807	7.80426	0.949212	0.32992	0.998184
PF3D7_0110100	-0.265783	5.47183	0.292088	0.588886	0.998184
PF3D7_0110200	-0.292795	3.46681	0.279456	0.597058	0.998184
PF3D7_0110400	0.252882	7.49391	0.647332	0.421068	0.998184
PF3D7_0110500	0.682327	6.71009	3.5924	0.0580442	0.998184
PF3D7_0110600	-0.25488	9.93793	0.7747	0.378767	0.998184
PF3D7_0110700	-0.166411	6.46178	0.155724	0.693125	0.998184
PF3D7_0110800	-0.0821969	8.28605	0.0999987	0.751831	0.998184
PF3D7_0112000	0.095355	4.9999	0.0426268	0.83643	0.998184
PF3D7_0112700	0.0500192	7.63783	0.0138315	0.906379	0.998184
PF3D7_0112800	0.3684	7.74897	0.204162	0.651382	0.998184
PF3D7_0112900	0.833919	4.30715	2.11851	0.145528	0.998184
PF3D7_0113000	0.626324	11.689	0.406166	0.523922	0.998184
PF3D7_0113200	1.10912	5.80752	1.95599	0.161943	0.998184
PF3D7_0113300	-0.61477	8.9217	0.918173	0.337955	0.998184
PF3D7_0113600	0.320721	9.01825	0.0388852	0.843676	0.998184
PF3D7_0113700	0.229658	9.43472	0.807703	0.3688	0.998184
PF3D7_0113800	0.934206	4.71163	1.13832	0.286007	0.998184
PF3D7_0113900	0.528449	8.253	1.61729	0.20347	0.998184
PF3D7_0114500	0.876703	6.69059	0.302974	0.582024	0.998184
PF3D7_0201500	1.78599	8.72314	2.64076	0.104154	0.998184
PF3D7_0201600	1.44372	9.04911	2.49351	0.114317	0.998184
PF3D7_0201700	-0.22449	10.4154	0.196263	0.657755	0.998184
PF3D7_0201800	0.80842	7.84133	1.60582	0.20508	0.998184
PF3D7_0201900	1.33751	11.5549	0.944578	0.331103	0.998184
PF3D7_0202000	-0.484875	10.8844	0.205294	0.650481	0.998184
PF3D7_0202100	-0.419235	10.0761	0.337451	0.561304	0.998184
PF3D7_0202200	-0.261978	9.86434	0.236201	0.626963	0.998184
PF3D7_0202300	0.301768	4.31617	0.128702	0.719782	0.998184
PF3D7_0202500	-0.617886	11.644	1.39793	0.23707	0.998184
PF3D7_0203200	0.293886	7.0677	0.714516	0.397949	0.998184
PF3D7_0203700	0.180262	8.03438	0.24358	0.621633	0.998184
PF3D7_0204200	0.382596	6.73691	0.695757	0.404213	0.998184
PF3D7_0204300	-0.0296195	7.24183	0.00579874	0.9393	0.998184
PF3D7_0204500	0.0149083	5.366	0.00101373	0.9746	0.998184
PF3D7_0204600	0.282468	4.29536	0.268294	0.604479	0.998184
PF3D7_0204700	0.143772	7.88068	0.179857	0.671496	0.998184
PF3D7_0205400	0.232647	5.97633	0.576431	0.447714	0.998184
PF3D7_0205500	-0.00873439	6.22296	0.000465931	0.982779	0.998184
PF3D7_0205700	0.045662	7.58113	0.0327062	0.856487	0.998184
PF3D7_0205900	0.148134	7.73747	0.0947848	0.75818	0.998184
PF3D7_0206000	-0.0220599	8.06399	0.00422946	0.948147	0.998184
PF3D7_0206100	-0.0483043	6.5143	0.0180153	0.893228	0.998184
PF3D7_0206300	2.22431	9.94329	5.34677	0.0207607	0.998184
PF3D7_0206500	-0.261897	8.77157	0.313921	0.575284	0.998184
PF3D7_0206600	0.14864	3.91687	0.105189	0.745689	0.998184
PF3D7_0206700	0.102312	7.50963	0.0630703	0.801707	0.998184
PF3D7_0208200	-0.0447675	8.49244	0.0258213	0.872338	0.998184
PF3D7_0208300	-0.427371	6.56225	2.54331	0.110762	0.998184
PF3D7_0208400	0.335226	7.94193	0.422758	0.515564	0.998184
PF3D7_0208700	0.344511	4.75417	0.133871	0.714452	0.998184
PF3D7_0209100	-0.0239894	6.4953	0.00421619	0.948228	0.998184
PF3D7_0209200	0.22302	6.15221	0.20822	0.648166	0.998184
PF3D7_0209400	0.0755992	5.67777	0.012269	0.911802	0.998184
PF3D7_0209600	0.269296	5.80031	0.13379	0.714534	0.998184
PF3D7_0209700	-0.141088	7.74046	0.226902	0.63383	0.998184
PF3D7_0209800	-0.363649	10.5567	1.74994	0.185884	0.998184
PF3D7_0210000	0.79808	7.39292	1.58274	0.208367	0.998184
PF3D7_0210100	0.074552	9.09054	0.063824	0.800551	0.998184
PF3D7_0210800	-0.0857013	8.08443	0.0314776	0.859179	0.998184
PF3D7_0210900	-0.235077	9.53338	0.509275	0.475453	0.998184
PF3D7_0211800	0.241125	8.56086	0.20318	0.652166	0.998184
PF3D7_0212100	-0.218486	6.78423	0.619949	0.431066	0.998184
PF3D7_0212200	0.0609427	6.04134	0.022989	0.879486	0.998184
PF3D7_0212300	0.0756297	8.71359	0.0640793	0.800161	0.998184
PF3D7_0212400	-0.360189	9.07682	1.63287	0.201306	0.998184
PF3D7_0212500	-0.281138	9.80915	1.42617	0.232391	0.998184
PF3D7_0213100	-0.20426	7.8904	0.207941	0.648386	0.998184
PF3D7_0213500	-0.0545112	3.76603	0.00569371	0.939851	0.998184
PF3D7_0213900	0.413106	8.48807	1.13846	0.285978	0.998184
PF3D7_0214000	-0.0812867	8.49438	0.0952741	0.757576	0.998184
PF3D7_0214100	-0.682162	8.99161	2.56532	0.109231	0.998184
PF3D7_0214300	-0.0213039	5.11761	0.000872186	0.97644	0.998184
PF3D7_0214400	0.216716	9.42614	0.698923	0.403146	0.998184
PF3D7_0214800	-0.0685771	7.72249	0.0597425	0.806903	0.998184
PF3D7_0215300	-0.375466	8.40376	1.41897	0.233573	0.998184
PF3D7_0215400	-0.221582	8.34096	0.469686	0.493132	0.998184
PF3D7_0215500	-0.140709	7.4144	0.1172	0.732092	0.998184
PF3D7_0215600	-0.130396	4.5554	0.0425428	0.836589	0.998184
PF3D7_0215700	-0.178899	8.59872	0.211274	0.645771	0.998184
PF3D7_0216100	-0.286196	4.48643	0.244182	0.621202	0.998184
PF3D7_0216200	-0.39805	6.48061	1.64264	0.199963	0.998184
PF3D7_0216300	-0.111207	5.3672	0.0515497	0.820388	0.998184
PF3D7_0216600	-0.340479	8.03207	1.18042	0.27727	0.998184
PF3D7_0216700	0.492665	5.236	0.270745	0.602832	0.998184
PF3D7_0217200	1.40418	4.64263	1.78642	0.181363	0.998184
PF3D7_0217300	-0.167712	5.42446	0.221341	0.63802	0.998184
PF3D7_0217500	-0.19636	5.72685	0.239943	0.624247	0.998184
PF3D7_0217600	0.354001	5.88438	0.443552	0.505413	0.998184
PF3D7_0217700	0.50194	5.24172	1.22701	0.267989	0.998184
PF3D7_0217800	0.367008	8.37041	0.968771	0.324987	0.998184
PF3D7_0218300	-0.0700351	4.68906	0.0157864	0.900014	0.998184
PF3D7_0218400	-0.15163	7.14805	0.323553	0.56948	0.998184
PF3D7_0218500	-0.0743832	6.91192	0.065805	0.797546	0.998184
PF3D7_0218600	0.911386	7.49111	1.7716	0.183184	0.998184
PF3D7_0218700	-0.0821004	8.39593	0.0698452	0.791562	0.998184
PF3D7_0218800	0.60566	5.32664	1.77276	0.18304	0.998184
PF3D7_0219200	0.130974	8.54192	0.286027	0.592778	0.998184
PF3D7_0219400	0.204515	6.67494	0.239852	0.624313	0.998184
PF3D7_0219700	-0.495222	8.8806	0.365292	0.545582	0.998184
PF3D7_0219800	-0.552892	7.09285	1.04177	0.30741	0.998184
PF3D7_0219900	-0.490927	7.17102	1.41947	0.233491	0.998184
PF3D7_0220000	-0.129148	12.6883	0.0573818	0.810683	0.998184
PF3D7_0220100	-0.322287	10.4433	0.849861	0.356592	0.998184
PF3D7_0220200	0.576073	9.12981	4.19563	0.0405282	0.998184
PF3D7_0220400	0.0431231	5.17583	0.00706472	0.933015	0.998184
PF3D7_0220500	1.35292	6.47493	2.28313	0.130788	0.998184
PF3D7_0220600	2.13699	9.02312	7.23251	0.00715951	0.998184
PF3D7_0220700	0.263176	9.48581	0.360471	0.548245	0.998184
PF3D7_0221700	-0.351838	6.78047	0.441426	0.506435	0.998184
PF3D7_0221800	-0.166748	4.38845	0.0552438	0.814178	0.998184
PF3D7_0222300	-0.813651	7.33759	4.56976	0.0325411	0.998184
PF3D7_0223500	-0.403513	3.97315	0.399815	0.527185	0.998184
PF3D7_0300700	-2.02807	6.35694	4.15021	0.0416294	0.998184
PF3D7_0301000	-1.7211	10.674	4.06554	0.0437667	0.998184
PF3D7_0301200	-0.107784	8.46204	0.0200183	0.887486	0.998184
PF3D7_0301300	0.831949	6.54077	1.43041	0.231698	0.998184
PF3D7_0301500	-0.0268848	6.17312	0.006537	0.93556	0.998184
PF3D7_0301600	-0.46494	9.90815	1.05583	0.304169	0.998184
PF3D7_0301700	2.68216	9.41897	8.72662	0.00313598	0.998184
PF3D7_0301800	-0.215274	9.67155	0.0666023	0.79635	0.998184
PF3D7_0302000	0.168378	7.74424	0.256437	0.612578	0.998184
PF3D7_0302100	0.165341	7.81889	0.199341	0.655253	0.998184
PF3D7_0302800	0.0208678	6.38359	0.00391365	0.950118	0.998184
PF3D7_0302900	-0.0970626	7.91931	0.102492	0.74886	0.998184
PF3D7_0303000	-0.185294	4.35858	0.109176	0.741084	0.998184
PF3D7_0303300	0.0554526	6.85721	0.0447954	0.832381	0.998184
PF3D7_0304200	-0.36941	8.86886	1.23067	0.267277	0.998184
PF3D7_0304400	0.0206722	7.52481	0.00445719	0.946771	0.998184
PF3D7_0304900	0.883582	4.2609	3.2994	0.0693051	0.998184
PF3D7_0305100	0.600692	4.06262	0.865884	0.352097	0.998184
PF3D7_0305200	0.0705621	7.68123	0.0714134	0.78929	0.998184
PF3D7_0305300	-0.389886	10.2906	0.922958	0.336699	0.998184
PF3D7_0305400	-0.854655	3.86243	2.34952	0.125321	0.998184
PF3D7_0305500	-0.0744219	9.54299	0.0874201	0.767483	0.998184
PF3D7_0305700	0.21491	7.56727	0.279956	0.59673	0.998184
PF3D7_0306100	0.139848	6.30994	0.217113	0.641249	0.998184
PF3D7_0306200	0.0415989	5.34055	0.00929812	0.923182	0.998184
PF3D7_0306300	0.727405	6.84796	1.0309	0.309946	0.998184
PF3D7_0306700	-0.0829713	4.49816	0.0323751	0.857207	0.998184
PF3D7_0306800	0.397025	7.9336	0.794316	0.372798	0.998184
PF3D7_0306900	0.0237258	10.2892	0.0056406	0.940132	0.998184
PF3D7_0307100	0.319966	9.32971	1.03095	0.309935	0.998184
PF3D7_0307200	0.252013	10.3355	0.796169	0.372241	0.998184
PF3D7_0307800	0.57354	5.25371	1.05646	0.304023	0.998184
PF3D7_0308200	-0.146576	6.87257	0.171142	0.679099	0.998184
PF3D7_0308500	-0.289617	4.59187	0.239804	0.624348	0.998184
PF3D7_0308600	-0.317596	7.0256	0.823037	0.364294	0.998184
PF3D7_0308900	-0.267967	9.42635	0.891191	0.345155	0.998184
PF3D7_0309000	-0.308491	6.73834	1.48667	0.222733	0.998184
PF3D7_0309200	0.778214	4.89577	0.895826	0.343903	0.998184
PF3D7_0309300	0.212052	6.08672	0.25356	0.61458	0.998184
PF3D7_0309500	-0.479374	10.9745	0.998313	0.317719	0.998184
PF3D7_0309600	0.0430454	9.02382	0.0256088	0.872859	0.998184
PF3D7_0309700	0.1644	7.58005	0.10786	0.742594	0.998184
PF3D7_0309800	-0.25492	7.16383	0.401783	0.52617	0.998184
PF3D7_0310200	-0.214368	12.0199	0.21192	0.645266	0.998184
PF3D7_0310300	0.577553	8.45869	1.71405	0.190461	0.998184
PF3D7_0310500	0.270848	7.33596	0.246658	0.619438	0.998184
PF3D7_0310600	0.117302	6.78795	0.175365	0.675387	0.998184
PF3D7_0310700	-0.121881	6.17504	0.16056	0.688642	0.998184
PF3D7_0310800	0.284782	5.92588	0.720873	0.395858	0.998184
PF3D7_0311100	-0.0201583	7.20263	0.00431765	0.94761	0.998184
PF3D7_0311200	0.315921	5.43164	0.282378	0.595147	0.998184
PF3D7_0311500	-0.23496	6.89452	0.196702	0.657396	0.998184
PF3D7_0311600	-0.0736851	4.34168	0.0111571	0.915878	0.998184
PF3D7_0312300	0.274267	4.8172	0.236616	0.626661	0.998184
PF3D7_0312500	0.940314	4.09087	1.08088	0.2985	0.998184
PF3D7_0312800	0.0841474	8.13916	0.0727418	0.787386	0.998184
PF3D7_0312900	1.55568	3.86898	1.59653	0.206395	0.998184
PF3D7_0313000	-0.531631	5.26187	1.95752	0.161779	0.998184
PF3D7_0313100	0.603859	5.65334	0.630284	0.427251	0.998184
PF3D7_0313400	0.812623	6.01698	1.11624	0.29073	0.998184
PF3D7_0313500	0.469422	4.49702	0.323968	0.569233	0.998184
PF3D7_0314100	-0.317016	6.40482	0.865322	0.352254	0.998184
PF3D7_0314500	0.112803	7.20507	0.158455	0.690583	0.998184
PF3D7_0314600	0.641777	6.60104	1.49175	0.221946	0.998184
PF3D7_0315100	-0.586179	7.39998	2.68982	0.100992	0.998184
PF3D7_0315800	-0.481191	6.23644	1.2058	0.272166	0.998184
PF3D7_0316600	-0.067363	10.2103	0.00382209	0.950704	0.998184
PF3D7_0316700	0.842618	5.71708	0.659203	0.416842	0.998184
PF3D7_0316800	0.221683	10.0023	0.642056	0.422967	0.998184
PF3D7_0316900	-0.197229	8.16566	0.490154	0.483859	0.998184
PF3D7_0317000	0.368922	5.99021	0.248423	0.618188	0.998184
PF3D7_0317300	-0.0988429	10.0926	0.166108	0.683594	0.998184
PF3D7_0317500	0.471776	7.14182	0.73686	0.390669	0.998184
PF3D7_0317600	-0.027376	10.1606	0.0104799	0.918462	0.998184
PF3D7_0317700	0.0215525	8.21524	0.00664177	0.935047	0.998184
PF3D7_0317800	-0.0391444	6.02363	0.00408341	0.949049	0.998184
PF3D7_0318200	-0.289109	9.12506	1.26044	0.261568	0.998184
PF3D7_0318300	-0.240208	7.48643	1.02001	0.312516	0.998184
PF3D7_0318600	-0.613377	8.13481	3.44752	0.0633469	0.998184
PF3D7_0318900	0.324197	7.32368	0.403921	0.525071	0.998184
PF3D7_0319000	0.299057	3.7681	0.251613	0.615941	0.998184
PF3D7_0319100	0.384609	5.00809	0.391033	0.531757	0.998184
PF3D7_0319200	0.168259	6.75064	0.271997	0.601995	0.998184
PF3D7_0319300	0.0702304	4.36996	0.0244776	0.875676	0.998184
PF3D7_0319500	0.401956	6.29374	0.674298	0.411557	0.998184
PF3D7_0319600	-0.150121	8.24438	0.164434	0.685107	0.998184
PF3D7_0319700	0.0864925	9.99938	0.103739	0.747388	0.998184
PF3D7_0319900	-0.254605	5.18777	0.309177	0.578186	0.998184
PF3D7_0320100	0.0379693	4.20139	0.0057248	0.939688	0.998184
PF3D7_0320300	-0.153972	8.81853	0.221776	0.63769	0.998184
PF3D7_0320400	1.28513	4.12486	4.53775	0.0331552	0.998184
PF3D7_0320900	0.0356364	8.67899	0.00978248	0.921213	0.998184
PF3D7_0321000	0.512197	6.3892	0.693445	0.404995	0.998184
PF3D7_0321800	-0.12858	9.47915	0.227501	0.633383	0.998184
PF3D7_0321900	-0.432513	9.0946	2.45133	0.117425	0.998184
PF3D7_0322000	-0.246436	9.85051	0.632425	0.426467	0.998184
PF3D7_0322100	-0.224764	6.34465	0.486874	0.485325	0.998184
PF3D7_0322400	0.557723	5.91137	0.736449	0.390801	0.998184
PF3D7_0322700	-0.287089	7.95494	1.424	0.232745	0.998184
PF3D7_0322900	0.0133915	10.3797	0.00204988	0.963888	0.998184
PF3D7_0323100	0.786649	5.99866	0.455822	0.499583	0.998184
PF3D7_0323500	0.223438	6.81145	0.571168	0.449795	0.998184
PF3D7_0323600	1.08042	4.51577	1.95425	0.16213	0.998184
PF3D7_0323700	-0.167133	7.97973	0.384099	0.535418	0.998184
PF3D7_0323800	0.000285086	6.64252	8.14067e-07	0.99928	0.999683
PF3D7_0324300	-0.634201	7.60169	2.8906	0.0890975	0.998184
PF3D7_0401600	0.305309	8.37644	0.782088	0.376503	0.998184
PF3D7_0401800	0.655765	9.10105	0.619699	0.431159	0.998184
PF3D7_0401900	-0.232236	10.4023	0.142712	0.705599	0.998184
PF3D7_0402100	-0.438444	9.68327	1.21724	0.269903	0.998184
PF3D7_0402200	1.56116	7.85279	1.54462	0.213932	0.998184
PF3D7_0402400	0.336586	9.05272	0.717465	0.396977	0.998184
PF3D7_0402900	-0.102664	3.8781	0.0102925	0.919192	0.998184
PF3D7_0403200	-0.0461419	6.42824	0.0210853	0.884547	0.998184
PF3D7_0403300	0.501649	3.95685	1.5595	0.211738	0.998184
PF3D7_0403400	-0.333166	9.75896	0.587554	0.443367	0.998184
PF3D7_0403500	0.754174	4.18165	1.10819	0.292476	0.998184
PF3D7_0403700	0.127826	8.25821	0.274729	0.600177	0.998184
PF3D7_0403800	-0.274028	7.27627	0.899803	0.342834	0.998184
PF3D7_0404300	0.329311	7.64225	0.491679	0.48318	0.998184
PF3D7_0404500	1.56789	4.06167	2.09392	0.147887	0.998184
PF3D7_0404600	-0.426785	8.53818	0.0795691	0.777882	0.998184
PF3D7_0404900	0.0403382	4.86467	0.00486704	0.944381	0.998184
PF3D7_0405000	-0.094784	6.77011	0.132359	0.715999	0.998184
PF3D7_0405100	0.0928755	6.82195	0.0737515	0.785951	0.998184
PF3D7_0405400	-0.310055	9.82946	1.17195	0.279001	0.998184
PF3D7_0405500	0.278023	3.89814	0.24902	0.617766	0.998184
PF3D7_0405600	0.619104	4.6823	0.896199	0.343803	0.998184
PF3D7_0406000	0.390089	5.28992	0.460937	0.497186	0.998184
PF3D7_0406100	0.209665	8.42411	0.174281	0.676335	0.998184
PF3D7_0406200	2.48953	8.9478	7.25565	0.00706783	0.998184
PF3D7_0406400	0.236799	5.25616	0.168036	0.681863	0.998184
PF3D7_0406500	0.51084	10.3625	0.602508	0.437623	0.998184
PF3D7_0406900	1.05398	5.53415	0.892401	0.344828	0.998184
PF3D7_0407000	0.190255	6.52269	0.223204	0.636609	0.998184
PF3D7_0407100	0.597467	6.12263	0.990883	0.319527	0.998184
PF3D7_0407200	0.545814	5.55787	2.58398	0.10795	0.998184
PF3D7_0407300	0.176036	6.95412	0.336385	0.561923	0.998184
PF3D7_0407500	0.794095	3.48692	2.23647	0.134788	0.998184
PF3D7_0407900	0.0774618	5.65788	0.0339034	0.853912	0.998184
PF3D7_0408000	-0.33234	3.47354	0.157758	0.691229	0.998184
PF3D7_0408100	0.0560666	7.44397	0.0132415	0.908388	0.998184
PF3D7_0408200	0.143626	5.66761	0.0475421	0.827397	0.998184
PF3D7_0408300	0.996659	5.11967	1.61587	0.203669	0.998184
PF3D7_0409000	0.736624	4.74399	0.718941	0.396491	0.998184
PF3D7_0409100	-0.277246	8.94872	0.686552	0.40734	0.998184
PF3D7_0409200	-0.235908	8.58638	0.472909	0.491652	0.998184
PF3D7_0409300	-0.293502	6.81172	1.64879	0.199123	0.998184
PF3D7_0409400	0.496057	6.48275	0.935408	0.333462	0.998184
PF3D7_0409800	0.0427626	7.67643	0.0228376	0.87988	0.998184
PF3D7_0410000	1.1995	7.28297	1.83224	0.175863	0.998184
PF3D7_0410300	0.0527374	7.42255	0.0356746	0.850189	0.998184
PF3D7_0410400	0.238365	6.31122	0.568863	0.450711	0.998184
PF3D7_0410600	0.376214	5.78824	0.270758	0.602824	0.998184
PF3D7_0410900	0.564392	5.7125	0.690662	0.405939	0.998184
PF3D7_0411000	0.489135	9.0974	0.413244	0.520328	0.998184
PF3D7_0411400	0.159584	4.55615	0.0276594	0.867912	0.998184
PF3D7_0412100	-0.12802	3.61628	0.0515532	0.820382	0.998184
PF3D7_0413600	-0.00955534	7.30872	0.000610436	0.980289	0.998184
PF3D7_0413900	0.310181	6.43845	0.217923	0.640627	0.998184
PF3D7_0415000	-0.192087	4.68563	0.251431	0.61607	0.998184
PF3D7_0415100	-0.156739	5.39718	0.11049	0.739586	0.998184
PF3D7_0415200	0.263716	4.35725	0.169485	0.68057	0.998184
PF3D7_0415300	0.0474141	7.01411	0.0343456	0.852974	0.998184
PF3D7_0415400	-0.0725761	6.82368	0.0539138	0.816388	0.998184
PF3D7_0415500	-0.121046	6.02645	0.144566	0.703784	0.998184
PF3D7_0415900	0.150709	10.4105	0.352411	0.552752	0.998184
PF3D7_0416000	0.174449	5.41404	0.0188853	0.890696	0.998184
PF3D7_0416200	-0.0218293	4.18985	0.00211758	0.963297	0.998184
PF3D7_0416700	0.954463	4.78941	3.09311	0.0786244	0.998184
PF3D7_0416800	0.93684	8.33544	2.90793	0.0881447	0.998184
PF3D7_0416900	0.0350897	7.51712	0.00974055	0.921381	0.998184
PF3D7_0417300	0.721686	6.71404	1.13437	0.286845	0.998184
PF3D7_0417400	0.388451	9.85096	0.443411	0.505481	0.998184
PF3D7_0418100	-0.206214	7.42689	0.554681	0.456411	0.998184
PF3D7_0418200	-0.0249399	8.87977	0.0102955	0.91918	0.998184
PF3D7_0418300	-0.253292	9.95766	0.454521	0.500196	0.998184
PF3D7_0418400	1.29916	4.94204	1.69188	0.193354	0.998184
PF3D7_0418500	-0.459199	4.01368	0.4558	0.499593	0.998184
PF3D7_0418700	-0.111942	7.78756	0.200525	0.654298	0.998184
PF3D7_0419200	0.1619	4.31496	0.135163	0.713138	0.998184
PF3D7_0419500	0.100621	6.7265	0.0479972	0.826586	0.998184
PF3D7_0419600	-0.194119	8.85512	0.305915	0.580198	0.998184
PF3D7_0419700	1.16664	5.11051	2.2739	0.131568	0.998184
PF3D7_0419800	-0.103818	6.73337	0.12632	0.722279	0.998184
PF3D7_0419900	0.0210388	9.59299	0.00171744	0.966944	0.998184
PF3D7_0420000	-0.122418	10.7024	0.143111	0.705207	0.998184
PF3D7_0420100	-0.0912882	7.90805	0.105199	0.745677	0.998184
PF3D7_0420300	0.750881	7.46871	1.13615	0.286467	0.998184
PF3D7_0421300	-0.315883	3.56134	0.175307	0.675438	0.998184
PF3D7_0422100	0.63032	4.44376	0.487762	0.484927	0.998184
PF3D7_0422200	0.426126	8.32643	0.31263	0.57607	0.998184
PF3D7_0422400	-0.0359972	9.99818	0.0176006	0.894457	0.998184
PF3D7_0422500	-0.207904	9.52387	0.750868	0.386201	0.998184
PF3D7_0422700	-0.518774	7.45525	2.54873	0.110383	0.998184
PF3D7_0423100	-0.174186	7.19972	0.247896	0.61856	0.998184
PF3D7_0423600	0.0948748	8.51295	0.125869	0.722754	0.998184
PF3D7_0423900	-0.851904	4.51374	1.40359	0.236123	0.998184
PF3D7_0424400	-0.0756739	7.03459	0.00198508	0.964463	0.998184
PF3D7_0424500	0.0478405	9.78991	0.0172154	0.895611	0.998184
PF3D7_0424600	-0.900854	11.7878	1.19617	0.274089	0.998184
PF3D7_0424700	0.522221	8.8744	0.606647	0.436053	0.998184
PF3D7_0424800	-1.01507	8.55663	2.1257	0.144847	0.998184
PF3D7_0424900	-0.344483	8.65197	0.900658	0.342605	0.998184
PF3D7_0425050	-0.983422	5.75744	1.92247	0.165585	0.998184
PF3D7_0425100	-1.14149	6.01986	1.41689	0.233917	0.998184
PF3D7_0425200	-1.10464	5.43487	2.39962	0.121364	0.998184
PF3D7_0425400	-1.7364	4.29945	6.96802	0.00829791	0.998184
PF3D7_0500800	0.907569	8.78104	0.562623	0.453205	0.998184
PF3D7_0501000	0.734302	8.54783	0.421068	0.516405	0.998184
PF3D7_0501100	-0.427356	11.213	0.660898	0.416243	0.998184
PF3D7_0501200	1.05171	8.23169	1.61251	0.204139	0.998184
PF3D7_0501300	-0.371065	13.0638	1.19411	0.274502	0.998184
PF3D7_0501400	-0.255451	11.5907	0.087672	0.767158	0.998184
PF3D7_0502000	0.0689312	6.05265	0.0503905	0.822385	0.998184
PF3D7_0502400	-0.147232	9.61411	0.181267	0.670287	0.998184
PF3D7_0502800	0.489599	4.49828	1.29616	0.254917	0.998184
PF3D7_0503300	-0.0273965	8.66659	0.011633	0.91411	0.998184
PF3D7_0503400	-1.32052	6.37086	2.18678	0.1392	0.998184
PF3D7_0503800	0.0697736	8.24528	0.0525448	0.818693	0.998184
PF3D7_0505000	0.199763	7.58153	0.138922	0.709355	0.998184
PF3D7_0505100	0.9059	7.04128	1.22505	0.268372	0.998184
PF3D7_0505700	0.447175	6.29865	0.786532	0.375151	0.998184
PF3D7_0505800	0.414697	6.67258	0.464921	0.495333	0.998184
PF3D7_0505900	0.678393	4.29812	1.6754	0.195537	0.998184
PF3D7_0506100	-0.128543	7.25616	0.211425	0.645653	0.998184
PF3D7_0506200	-0.37136	5.98393	0.625921	0.428855	0.998184
PF3D7_0506500	0.669665	5.04445	0.732593	0.392044	0.998184
PF3D7_0506800	-0.288615	6.52535	0.568254	0.450953	0.998184
PF3D7_0506900	0.915107	5.15216	1.13034	0.287703	0.998184
PF3D7_0507100	-0.0228752	10.9876	0.00624045	0.937035	0.998184
PF3D7_0507500	0.244517	4.88814	0.0664593	0.796564	0.998184
PF3D7_0507600	-0.736919	6.49087	5.10338	0.0238792	0.998184
PF3D7_0507700	0.707459	6.44906	1.18165	0.277021	0.998184
PF3D7_0507800	-0.246719	10.0944	1.0981	0.294684	0.998184
PF3D7_0507900	0.349385	5.12921	0.878631	0.348577	0.998184
PF3D7_0508300	1.11398	5.31172	1.06278	0.302583	0.998184
PF3D7_0508500	0.430653	4.01243	0.539966	0.462447	0.998184
PF3D7_0508600	-0.33606	6.56516	0.640116	0.423669	0.998184
PF3D7_0508700	0.156815	8.57347	0.421878	0.516001	0.998184
PF3D7_0509300	1.66032	4.24311	3.10572	0.0780177	0.998184
PF3D7_0509400	-0.0945624	10.1711	0.130819	0.717584	0.998184
PF3D7_0509500	0.398932	3.91432	0.487577	0.48501	0.998184
PF3D7_0509600	0.726677	5.43367	0.986392	0.320626	0.998184
PF3D7_0509800	-0.222978	8.78828	1.10043	0.294171	0.998184
PF3D7_0510100	0.781491	3.60608	2.54948	0.110331	0.998184
PF3D7_0510200	0.00112104	6.94138	1.89094e-05	0.99653	0.999102
PF3D7_0510400	0.162477	4.09309	0.15121	0.697381	0.998184
PF3D7_0510500	0.808913	5.81611	0.504362	0.47759	0.998184
PF3D7_0511000	0.28412	8.03348	0.188143	0.664467	0.998184
PF3D7_0511500	-0.263326	12.9869	0.601678	0.437939	0.998184
PF3D7_0511700	0.837695	4.4444	1.21817	0.269721	0.998184
PF3D7_0511800	0.463878	8.85578	0.493037	0.482576	0.998184
PF3D7_0511900	0.493807	5.28431	0.224908	0.635325	0.998184
PF3D7_0512000	1.28116	6.1488	1.69445	0.193016	0.998184
PF3D7_0512300	0.334858	5.38185	0.575264	0.448175	0.998184
PF3D7_0512600	-0.259388	4.84538	0.187249	0.665216	0.998184
PF3D7_0512700	1.2525	4.89137	1.54919	0.213255	0.998184
PF3D7_0513200	-0.173714	8.919	0.31165	0.57667	0.998184
PF3D7_0513300	0.343915	9.8253	0.760847	0.383064	0.998184
PF3D7_0513500	0.282728	4.35654	0.235233	0.627671	0.998184
PF3D7_0514200	-0.172824	4.14766	0.0697881	0.791646	0.998184
PF3D7_0514600	0.509043	4.01745	1.26461	0.26078	0.998184
PF3D7_0514800	0.0378457	4.85383	0.00616755	0.937403	0.998184
PF3D7_0514900	0.215957	5.17814	0.23854	0.625263	0.998184
PF3D7_0515000	0.541241	6.00579	1.15851	0.281775	0.998184
PF3D7_0515300	0.36433	6.34964	0.340982	0.559263	0.998184
PF3D7_0516200	0.109485	9.76604	0.147561	0.700877	0.998184
PF3D7_0516300	0.335852	6.26491	0.495855	0.481327	0.998184
PF3D7_0516600	0.941732	6.27297	2.40474	0.120968	0.998184
PF3D7_0516700	-0.154514	8.32598	0.329877	0.565731	0.998184
PF3D7_0516900	0.115645	10.6247	0.123341	0.725439	0.998184
PF3D7_0517000	0.154111	9.09327	0.32755	0.567105	0.998184
PF3D7_0517100	0.946601	6.00219	1.07744	0.299271	0.998184
PF3D7_0517200	0.613958	7.46077	0.504595	0.477488	0.998184
PF3D7_0517300	-0.480445	11.0544	1.51399	0.218532	0.998184
PF3D7_0517400	0.730741	5.97171	1.64804	0.199226	0.998184
PF3D7_0517500	-0.11655	4.09917	0.0195008	0.88894	0.998184
PF3D7_0517600	-0.655594	4.39642	1.29604	0.254938	0.998184
PF3D7_0517700	-0.549892	10.2124	3.84554	0.0498786	0.998184
PF3D7_0518000	-0.00847609	6.33594	0.000559133	0.981135	0.998184
PF3D7_0518100	0.873909	4.76082	0.680694	0.409348	0.998184
PF3D7_0518300	0.920674	6.43228	1.18671	0.275994	0.998184
PF3D7_0518500	-0.283795	7.05204	0.879474	0.348346	0.998184
PF3D7_0519200	0.189241	8.86812	0.346829	0.555914	0.998184
PF3D7_0519400	0.0633844	9.94555	0.0624405	0.802679	0.998184
PF3D7_0519500	0.767021	7.11838	0.52838	0.467289	0.998184
PF3D7_0519600	0.377476	6.16738	0.498007	0.480377	0.998184
PF3D7_0519700	-0.308217	8.96932	0.85458	0.35526	0.998184
PF3D7_0519800	0.000645698	8.28233	4.55352e-06	0.998297	0.999102
PF3D7_0520000	0.242907	9.88766	0.648523	0.420641	0.998184
PF3D7_0520100	0.412325	6.30021	0.448247	0.503169	0.998184
PF3D7_0520200	0.50648	4.2313	0.808403	0.368593	0.998184
PF3D7_0520300	0.382252	4.452	0.529317	0.466894	0.998184
PF3D7_0520500	0.825221	4.01894	1.48832	0.222477	0.998184
PF3D7_0520600	-0.408328	8.03974	0.972573	0.324039	0.998184
PF3D7_0520700	0.210322	6.45473	0.481927	0.487551	0.998184
PF3D7_0520800	0.739622	4.92435	0.935425	0.333457	0.998184
PF3D7_0520900	-0.0605292	8.58921	0.0294446	0.863756	0.998184
PF3D7_0521000	0.486901	7.24407	0.965136	0.325896	0.998184
PF3D7_0521300	0.0244509	8.44267	0.00414293	0.948679	0.998184
PF3D7_0521600	-0.290956	3.63979	0.279296	0.597163	0.998184
PF3D7_0521700	-0.203037	5.18344	0.224328	0.635762	0.998184
PF3D7_0522000	1.49086	6.10031	8.27917	0.00401025	0.998184
PF3D7_0522200	0.0929275	4.20868	0.0682553	0.793894	0.998184
PF3D7_0522300	-0.119511	7.12926	0.11953	0.729545	0.998184
PF3D7_0522400	0.798326	4.5576	1.74217	0.186864	0.998184
PF3D7_0522800	-0.0249274	6.09094	0.00589998	0.938774	0.998184
PF3D7_0523000	-0.571123	11.499	1.25313	0.262956	0.998184
PF3D7_0523100	0.805918	4.48364	1.08231	0.298182	0.998184
PF3D7_0523200	0.486276	4.23337	0.568034	0.451041	0.998184
PF3D7_0523400	0.727064	5.92432	1.1617	0.281113	0.998184
PF3D7_0523700	0.303629	3.87764	0.175895	0.674925	0.998184
PF3D7_0523800	-0.395544	7.86504	1.3766	0.240681	0.998184
PF3D7_0523900	-0.612737	5.82308	2.71888	0.0991678	0.998184
PF3D7_0524000	-0.321672	11.8332	1.19292	0.274742	0.998184
PF3D7_0524100	-0.0966164	8.83175	0.0446978	0.832561	0.998184
PF3D7_0524300	0.518683	5.04887	0.616483	0.432357	0.998184
PF3D7_0524400	-0.316536	7.86576	0.830909	0.36201	0.998184
PF3D7_0524500	-0.261777	4.9453	0.554414	0.45652	0.998184
PF3D7_0524800	0.295057	3.49528	0.266126	0.605942	0.998184
PF3D7_0524900	0.158057	8.00799	0.37535	0.540102	0.998184
PF3D7_0525000	2.2538	7.21988	4.35815	0.0368323	0.998184
PF3D7_0525100	-0.670659	10.6717	1.29412	0.25529	0.998184
PF3D7_0525200	-0.377561	8.33518	0.320234	0.571467	0.998184
PF3D7_0525500	0.109987	7.70183	0.108735	0.741589	0.998184
PF3D7_0526300	-0.290965	6.9336	1.21148	0.271039	0.998184
PF3D7_0526500	-0.0225086	8.62093	0.0086407	0.925939	0.998184
PF3D7_0526600	0.394615	4.35134	0.0926366	0.760852	0.998184
PF3D7_0526800	0.443683	5.50708	0.336119	0.562078	0.998184
PF3D7_0526900	0.545316	7.37093	1.18846	0.27564	0.998184
PF3D7_0527000	2.27499	4.26597	4.18141	0.0408697	0.998184
PF3D7_0527100	-0.259876	7.30292	0.564488	0.452458	0.998184
PF3D7_0527200	0.624562	5.89064	1.27076	0.259625	0.998184
PF3D7_0527300	-0.223562	8.00143	0.382677	0.536174	0.998184
PF3D7_0527400	-0.336433	8.68123	0.51915	0.471205	0.998184
PF3D7_0527500	-0.257643	10.6109	0.401811	0.526156	0.998184
PF3D7_0527900	-0.0260882	8.37133	0.00896857	0.924551	0.998184
PF3D7_0528000	0.166645	5.44291	0.12611	0.7225	0.998184
PF3D7_0528100	0.0308237	7.59824	0.00747664	0.931095	0.998184
PF3D7_0528200	-0.102238	8.7911	0.19631	0.657716	0.998184
PF3D7_0528600	-0.0700517	7.32189	0.0760209	0.782764	0.998184
PF3D7_0528700	0.0434236	7.42223	0.0192419	0.889675	0.998184
PF3D7_0528800	-0.0469191	7.52995	0.0370994	0.847263	0.998184
PF3D7_0528900	0.0888586	4.19752	0.0115675	0.914351	0.998184
PF3D7_0529000	-0.0299985	7.9554	0.0107788	0.917311	0.998184
PF3D7_0529400	1.35613	4.88849	2.24281	0.134237	0.998184
PF3D7_0529500	0.0452147	4.50297	0.0040725	0.949117	0.998184
PF3D7_0529900	-0.651206	8.47871	2.204	0.137653	0.998184
PF3D7_0530000	-0.689486	6.84033	2.17102	0.140633	0.998184
PF3D7_0530100	0.0747495	6.50041	0.0806695	0.776392	0.998184
PF3D7_0530600	0.122868	6.56456	0.216713	0.641556	0.998184
PF3D7_0530700	0.161338	6.15615	0.129262	0.719198	0.998184
PF3D7_0531000	0.30064	6.25991	0.453123	0.500856	0.998184
PF3D7_0531400	0.0223494	6.22622	0.00336457	0.953745	0.998184
PF3D7_0531600	-0.505554	8.95881	1.25658	0.2623	0.998184
PF3D7_0531800	-0.0138838	5.72767	0.00122259	0.972107	0.998184
PF3D7_0532000	-0.477704	12.9935	1.31016	0.252366	0.998184
PF3D7_0532100	-0.184677	11.1902	0.255794	0.613024	0.998184
PF3D7_0532200	-0.242111	5.26429	0.10576	0.745024	0.998184
PF3D7_0532300	-1.04019	10.7158	0.936544	0.333168	0.998184
PF3D7_0532400	-0.464948	9.72481	0.133509	0.714821	0.998184
PF3D7_0601000	-0.609995	6.94857	2.87183	0.0901422	0.998184
PF3D7_0601100	-1.30705	5.68203	7.61982	0.00577303	0.998184
PF3D7_0601900	1.22491	9.35713	1.34927	0.245406	0.998184
PF3D7_0602000	1.28874	3.89504	2.39908	0.121407	0.998184
PF3D7_0602100	0.074126	8.53053	0.0548062	0.814902	0.998184
PF3D7_0602200	-0.0356643	5.67662	0.00426882	0.947906	0.998184
PF3D7_0602400	0.480843	5.08769	0.27579	0.599474	0.998184
PF3D7_0602500	0.607778	4.03433	1.38042	0.24003	0.998184
PF3D7_0602600	0.00783352	7.70296	0.000831963	0.976989	0.998184
PF3D7_0602800	0.0213846	6.26524	0.00215632	0.962963	0.998184
PF3D7_0602900	0.4108	5.92054	0.559753	0.45436	0.998184
PF3D7_0603000	-0.240336	7.15273	0.558712	0.45478	0.998184
PF3D7_0603300	0.218619	5.26982	0.0679057	0.794411	0.998184
PF3D7_0603400	0.699059	5.39391	0.866312	0.351978	0.998184
PF3D7_0604300	-0.200077	5.00669	0.320097	0.571549	0.998184
PF3D7_0604500	-0.483833	11.9367	1.45586	0.22759	0.998184
PF3D7_0604600	1.30208	3.8933	2.74045	0.0978375	0.998184
PF3D7_0605100	-0.316825	8.41218	0.670696	0.412809	0.998184
PF3D7_0605800	0.297018	7.94527	0.133752	0.714573	0.998184
PF3D7_0605900	-0.872601	10.0525	0.823704	0.364099	0.998184
PF3D7_0606000	-0.407382	10.1631	0.933339	0.333997	0.998184
PF3D7_0606100	-0.113767	9.67974	0.156079	0.692792	0.998184
PF3D7_0606200	0.055292	4.94826	0.0278755	0.867402	0.998184
PF3D7_0606500	-0.133616	7.93959	0.13312	0.715219	0.998184
PF3D7_0606600	-0.436761	10.3383	0.929428	0.335012	0.998184
PF3D7_0606700	-0.437514	9.09511	2.88333	0.0895006	0.998184
PF3D7_0606800	0.834922	5.04675	0.900603	0.34262	0.998184
PF3D7_0606900	0.240223	5.0678	0.403072	0.525507	0.998184
PF3D7_0607000	0.0495792	10.559	0.0396964	0.842075	0.998184
PF3D7_0607400	-0.267275	5.07756	0.182866	0.668922	0.998184
PF3D7_0608000	0.287806	5.03811	0.132312	0.716047	0.998184
PF3D7_0608100	0.341279	5.85037	0.245888	0.619986	0.998184
PF3D7_0608310	1.22021	4.082	2.12643	0.144778	0.998184
PF3D7_0608500	0.45937	6.86397	0.692089	0.405455	0.998184
PF3D7_0608700	-0.103757	9.07647	0.10026	0.751518	0.998184
PF3D7_0609000	-0.102177	9.97815	0.187367	0.665117	0.998184
PF3D7_0609100	-0.072756	8.37526	0.0692788	0.79239	0.998184
PF3D7_0609400	-0.415698	5.67748	0.482726	0.48719	0.998184
PF3D7_0609700	-0.20885	10.7385	0.191522	0.661653	0.998184
PF3D7_0609900	0.1241	6.89972	0.0499326	0.823181	0.998184
PF3D7_0610100	0.309813	8.29841	1.243	0.264894	0.998184
PF3D7_0610200	0.190666	7.48136	0.283518	0.594405	0.998184
PF3D7_0610400	-0.148579	4.82136	0.0562001	0.812606	0.998184
PF3D7_0610500	-0.0423498	4.60453	0.0032937	0.954234	0.998184
PF3D7_0610700	-0.11883	4.88401	0.0838326	0.772169	0.998184
PF3D7_0610800	-0.347623	10.096	0.972954	0.323945	0.998184
PF3D7_0610900	-0.359722	9.34817	1.39256	0.237973	0.998184
PF3D7_0611400	-0.236146	6.14079	0.446255	0.504119	0.998184
PF3D7_0611600	2.05067	4.94051	2.48128	0.115208	0.998184
PF3D7_0611700	-0.163783	7.61333	0.330866	0.56515	0.998184
PF3D7_0611800	0.266403	7.06452	0.556006	0.455874	0.998184
PF3D7_0612100	0.213622	6.8634	0.369533	0.543259	0.998184
PF3D7_0612600	0.234859	4.63462	0.127574	0.720961	0.998184
PF3D7_0612800	0.354831	4.48584	0.610721	0.434516	0.998184
PF3D7_0612900	-0.0431125	8.98122	0.0182654	0.892494	0.998184
PF3D7_0613100	-0.306712	4.32504	0.575053	0.448258	0.998184
PF3D7_0613700	1.19313	4.99958	0.558419	0.454898	0.998184
PF3D7_0614000	-0.798896	3.87748	2.30922	0.128609	0.998184
PF3D7_0614100	-0.449869	4.38436	0.611131	0.434362	0.998184
PF3D7_0614200	-0.126061	6.12167	0.16816	0.681752	0.998184
PF3D7_0614300	0.821708	8.05027	0.969315	0.324851	0.998184
PF3D7_0614400	0.378976	7.54551	0.617815	0.43186	0.998184
PF3D7_0614500	0.14671	9.17704	0.203118	0.652216	0.998184
PF3D7_0615000	-0.051702	6.08793	0.0231358	0.879104	0.998184
PF3D7_0615400	0.333702	10.051	0.91954	0.337596	0.998184
PF3D7_0615600	-0.0520969	8.14701	0.0236975	0.877657	0.998184
PF3D7_0615700	0.525966	4.46234	0.773958	0.378995	0.998184
PF3D7_0616100	-0.0812062	4.32351	0.0148811	0.902908	0.998184
PF3D7_0616300	0.0631186	4.10579	0.0406701	0.840176	0.998184
PF3D7_0616400	-0.453073	6.23376	1.53735	0.215012	0.998184
PF3D7_0616900	0.385424	6.50908	0.877651	0.348846	0.998184
PF3D7_0617000	0.734124	4.97616	0.896764	0.343651	0.998184
PF3D7_0617100	-0.104394	9.04004	0.0749335	0.784285	0.998184
PF3D7_0617200	-0.0467493	9.17437	0.0124173	0.911273	0.998184
PF3D7_0617800	0.216949	8.33384	0.27876	0.597515	0.998184
PF3D7_0617900	-0.609812	9.14057	2.16045	0.141603	0.998184
PF3D7_0618200	0.0892993	7.08992	0.0358872	0.849749	0.998184
PF3D7_0618300	0.239227	8.68627	0.821713	0.36468	0.998184
PF3D7_0619000	0.124759	8.22234	0.0689444	0.79288	0.998184
PF3D7_0619200	0.279002	8.61179	0.834962	0.360842	0.998184
PF3D7_0619400	-0.110271	7.84372	0.0265332	0.870605	0.998184
PF3D7_0619500	0.709043	5.82867	0.926763	0.335705	0.998184
PF3D7_0619800	0.271895	6.81272	0.427203	0.513364	0.998184
PF3D7_0619900	-0.055084	5.26667	0.0133993	0.907846	0.998184
PF3D7_0620500	-0.246116	6.30072	0.62342	0.429779	0.998184
PF3D7_0620600	-0.35201	4.47994	0.67604	0.410954	0.998184
PF3D7_0621200	0.0917706	9.20065	0.0337598	0.854219	0.998184
PF3D7_0621300	0.33814	7.69286	1.73132	0.188242	0.998184
PF3D7_0621400	0.177491	5.92413	0.0434455	0.834889	0.998184
PF3D7_0621700	0.720413	4.52585	2.59665	0.10709	0.998184
PF3D7_0621800	-0.1155	9.40547	0.189309	0.663493	0.998184
PF3D7_0621900	-0.174935	8.85356	0.47071	0.492661	0.998184
PF3D7_0622100	0.535172	4.82683	0.791092	0.37377	0.998184
PF3D7_0622200	-0.0241721	8.32917	0.00461117	0.945861	0.998184
PF3D7_0622800	-0.306019	9.55097	1.22254	0.268863	0.998184
PF3D7_0622900	-0.7076	11.2613	2.20247	0.13779	0.998184
PF3D7_0623000	0.273065	4.03037	0.129096	0.719371	0.998184
PF3D7_0623100	-0.274428	9.14766	0.631105	0.42695	0.998184
PF3D7_0623200	0.13165	5.17018	0.169337	0.680701	0.998184
PF3D7_0623500	-0.582691	5.21279	3.06079	0.0802027	0.998184
PF3D7_0623600	-0.62155	7.87517	1.8277	0.176399	0.998184
PF3D7_0623700	0.424307	6.34822	0.211929	0.645259	0.998184
PF3D7_0623800	-0.307934	12.0786	0.542212	0.461517	0.998184
PF3D7_0623900	0.440277	5.01945	0.280594	0.596312	0.998184
PF3D7_0624000	0.219291	9.6105	0.228029	0.632989	0.998184
PF3D7_0624100	0.538165	4.44708	0.335225	0.562599	0.998184
PF3D7_0624600	-0.0302263	10.6387	0.0155437	0.900781	0.998184
PF3D7_0625400	0.216823	7.03833	0.244625	0.620885	0.998184
PF3D7_0625500	1.04946	3.92125	1.22202	0.268965	0.998184
PF3D7_0625600	-0.443786	6.59399	1.62125	0.202917	0.998184
PF3D7_0626000	0.953052	6.49636	2.0649	0.150725	0.998184
PF3D7_0626200	0.170944	4.82476	0.216669	0.64159	0.998184
PF3D7_0626600	0.325446	4.32678	0.30013	0.583801	0.998184
PF3D7_0626700	0.0577585	8.33282	0.0160275	0.899257	0.998184
PF3D7_0626800	-0.351312	11.2723	1.36472	0.242721	0.998184
PF3D7_0627100	-0.351797	9.68758	0.780071	0.37712	0.998184
PF3D7_0627300	-0.0424416	8.99505	0.0275046	0.868279	0.998184
PF3D7_0627500	0.179494	8.78733	0.0890531	0.765384	0.998184
PF3D7_0627600	-0.239953	4.9129	0.223414	0.636451	0.998184
PF3D7_0627700	-0.403672	9.46525	1.40378	0.236091	0.998184
PF3D7_0627800	-0.395552	8.47444	1.4651	0.22612	0.998184
PF3D7_0627900	-0.231502	6.11536	0.481435	0.487773	0.998184
PF3D7_0628100	-0.196049	5.12584	0.0823961	0.774076	0.998184
PF3D7_0628200	-0.0781395	10.6167	0.0863137	0.768917	0.998184
PF3D7_0628300	-0.829359	10.3604	1.01475	0.313766	0.998184
PF3D7_0628600	-0.0532521	4.89333	0.0123052	0.911673	0.998184
PF3D7_0628700	0.122696	4.54374	0.0567705	0.811675	0.998184
PF3D7_0629100	-0.613694	8.36107	1.0881	0.296892	0.998184
PF3D7_0629200	0.724015	7.0215	1.2236	0.268656	0.998184
PF3D7_0629500	-0.309555	8.66078	1.39749	0.237145	0.998184
PF3D7_0629600	0.210008	5.9767	0.448182	0.503199	0.998184
PF3D7_0629700	0.0252013	10.8026	0.00807694	0.928389	0.998184
PF3D7_0629800	0.323439	7.78939	0.668254	0.413661	0.998184
PF3D7_0629900	-0.0448917	8.34705	0.027665	0.867899	0.998184
PF3D7_0630500	0.22097	5.16281	0.28171	0.595582	0.998184
PF3D7_0630600	0.307297	4.79742	0.28093	0.596092	0.998184
PF3D7_0630900	-0.180286	7.91124	0.571674	0.449594	0.998184
PF3D7_0631500	-1.47286	4.68908	7.54299	0.00602441	0.998184
PF3D7_0631600	-0.681598	7.32657	3.31249	0.068755	0.998184
PF3D7_0701400	-0.684009	7.59826	3.86462	0.0493145	0.998184
PF3D7_0701500	-1.20239	5.55771	6.49283	0.010831	0.998184
PF3D7_0701900	-0.545398	10.863	0.365495	0.54547	0.998184
PF3D7_0702000	-0.913767	10.7329	0.919092	0.337713	0.998184
PF3D7_0702100	-0.8563	10.8027	0.838145	0.359928	0.998184
PF3D7_0702200	0.657749	9.06906	1.85964	0.172666	0.998184
PF3D7_0702300	-0.48983	8.87971	0.629681	0.427472	0.998184
PF3D7_0702400	1.45463	9.26846	2.95487	0.085619	0.998184
PF3D7_0702500	1.72577	8.91523	4.32648	0.0375237	0.998184
PF3D7_0702900	0.761076	3.87355	2.666	0.102513	0.998184
PF3D7_0703200	1.26431	4.83836	1.60182	0.205645	0.998184
PF3D7_0703400	1.88825	4.10888	1.10759	0.292606	0.998184
PF3D7_0703500	-0.15423	9.88261	0.243945	0.621371	0.998184
PF3D7_0703700	-0.144994	7.53196	0.208043	0.648305	0.998184
PF3D7_0703800	0.204415	4.29518	0.0794001	0.778112	0.998184
PF3D7_0703900	0.00376325	9.56001	0.000196389	0.988819	0.998184
PF3D7_0704000	0.112812	7.07489	0.101302	0.750272	0.998184
PF3D7_0704100	0.845832	3.96719	1.1065	0.292844	0.998184
PF3D7_0704200	-0.021033	5.97837	0.00160429	0.96805	0.998184
PF3D7_0704600	0.0745058	10.2056	0.042074	0.837479	0.998184
PF3D7_0704700	-0.0872329	6.0208	0.0869447	0.768098	0.998184
PF3D7_0705000	0.31612	7.52765	0.619403	0.431269	0.998184
PF3D7_0705500	-0.427312	11.2701	0.941694	0.331843	0.998184
PF3D7_0705600	1.86901	5.04707	3.30262	0.0691696	0.998184
PF3D7_0705700	0.149605	8.83036	0.255696	0.613092	0.998184
PF3D7_0705900	-0.402449	5.45615	0.666389	0.414313	0.998184
PF3D7_0706000	-0.342405	9.59917	0.980006	0.322197	0.998184
PF3D7_0706400	0.358883	8.81144	1.67002	0.196256	0.998184
PF3D7_0706500	-0.335928	10.4659	1.18256	0.276835	0.998184
PF3D7_0707400	0.930851	4.98791	1.54209	0.214307	0.998184
PF3D7_0707420	0.0631946	3.59814	0.0133974	0.907853	0.998184
PF3D7_0707500	-0.499147	8.84518	0.452083	0.501347	0.998184
PF3D7_0707600	0.0546711	6.27004	0.0229712	0.879532	0.998184
PF3D7_0707700	-0.35153	7.76534	1.83714	0.175287	0.998184
PF3D7_0707900	-0.185219	8.44645	0.425417	0.514246	0.998184
PF3D7_0708000	0.170304	4.50243	0.085655	0.769775	0.998184
PF3D7_0708100	0.0498645	6.69327	0.0145661	0.903936	0.998184
PF3D7_0708300	0.386822	4.85692	0.910587	0.339959	0.998184
PF3D7_0708400	-0.187374	13.0021	0.2416	0.623053	0.998184
PF3D7_0708500	-0.0374374	7.35204	0.010604	0.917982	0.998184
PF3D7_0708800	0.0139374	10.7281	0.00245088	0.960516	0.998184
PF3D7_0708900	0.119665	6.6132	0.0730188	0.786991	0.998184
PF3D7_0709000	0.0811691	9.3423	0.0804093	0.776744	0.998184
PF3D7_0709100	-0.340471	4.24528	0.401213	0.526464	0.998184
PF3D7_0709300	0.474739	6.92937	0.54587	0.46001	0.998184
PF3D7_0709600	-0.182552	8.08411	0.350069	0.554074	0.998184
PF3D7_0709700	-0.334259	6.4666	0.524291	0.469017	0.998184
PF3D7_0709800	-0.0931181	4.7266	0.0201592	0.887093	0.998184
PF3D7_0710000	0.380395	4.92913	0.618509	0.431602	0.998184
PF3D7_0710100	0.311414	7.31314	0.321077	0.570961	0.998184
PF3D7_0710200	0.488056	5.68165	0.488432	0.484628	0.998184
PF3D7_0710600	0.0163863	8.29698	0.00170878	0.967027	0.998184
PF3D7_0710700	0.300397	7.80348	0.855064	0.355124	0.998184
PF3D7_0710800	-0.0087623	5.80792	0.000547118	0.981339	0.998184
PF3D7_0710900	0.330279	4.42193	0.561391	0.4537	0.998184
PF3D7_0711000	0.505547	7.90625	1.33669	0.247618	0.998184
PF3D7_0711100	-0.0127757	6.29881	0.00109485	0.973604	0.998184
PF3D7_0711200	0.0295748	3.98179	0.00382167	0.950706	0.998184
PF3D7_0711300	0.00931594	4.16625	0.000527489	0.981677	0.998184
PF3D7_0711500	0.616933	5.6379	0.156165	0.692712	0.998184
PF3D7_0713400	-0.463194	6.59901	2.00857	0.156413	0.998184
PF3D7_0713500	-0.167963	6.33937	0.131406	0.716979	0.998184
PF3D7_0713600	0.250966	5.73299	0.151286	0.697309	0.998184
PF3D7_0713700	1.49833	4.32797	2.71935	0.0991383	0.998184
PF3D7_0713900	0.237682	9.44485	0.323368	0.569591	0.998184
PF3D7_0714000	-0.634767	8.76189	2.54814	0.110424	0.998184
PF3D7_0714200	-0.270552	8.5993	0.757108	0.384235	0.998184
PF3D7_0714300	-0.300659	8.68316	0.913593	0.339163	0.998184
PF3D7_0714500	0.178445	6.58547	0.371237	0.542331	0.998184
PF3D7_0714600	0.2945	7.75778	1.16412	0.280612	0.998184
PF3D7_0715000	0.148268	5.33932	0.149763	0.698762	0.998184
PF3D7_0716000	-0.150714	7.91934	0.294158	0.587568	0.998184
PF3D7_0716100	-0.0178904	8.30969	0.00436304	0.947335	0.998184
PF3D7_0716200	-0.351709	10.2033	1.02263	0.311895	0.998184
PF3D7_0716300	0.646923	5.7389	1.28889	0.256253	0.998184
PF3D7_0716400	-0.453054	4.79507	0.380408	0.537385	0.998184
PF3D7_0716800	-0.108185	8.92312	0.182535	0.669204	0.998184
PF3D7_0716900	0.803301	6.54598	2.31424	0.128194	0.998184
PF3D7_0717200	0.166012	7.35265	0.122345	0.726504	0.998184
PF3D7_0717300	0.0687952	5.82942	0.00956786	0.922079	0.998184
PF3D7_0717400	0.512467	7.30183	0.804246	0.369827	0.998184
PF3D7_0717500	0.556297	5.40634	0.758649	0.383752	0.998184
PF3D7_0717700	0.0948415	8.2378	0.0665269	0.796462	0.998184
PF3D7_0717900	0.595389	4.69181	0.452706	0.501053	0.998184
PF3D7_0718000	0.250697	3.90387	0.121583	0.727324	0.998184
PF3D7_0718500	1.32933	4.56597	0.999876	0.31734	0.998184
PF3D7_0719300	0.314152	7.20092	0.555419	0.456112	0.998184
PF3D7_0719600	0.223025	9.4494	0.433238	0.510404	0.998184
PF3D7_0719700	0.131767	9.2477	0.232549	0.62964	0.998184
PF3D7_0719800	0.711472	3.50806	0.938413	0.332686	0.998184
PF3D7_0719900	-0.224249	8.30118	0.312129	0.576377	0.998184
PF3D7_0720000	0.330377	5.05543	0.63944	0.423914	0.998184
PF3D7_0720100	0.226566	6.18109	0.717178	0.397071	0.998184
PF3D7_0720200	-0.110044	4.95237	0.057887	0.809867	0.998184
PF3D7_0720400	0.3828	5.01395	0.222181	0.637383	0.998184
PF3D7_0720600	-0.120339	6.08334	0.0534998	0.817082	0.998184
PF3D7_0720700	-0.179033	9.83539	0.396645	0.528827	0.998184
PF3D7_0720800	0.387138	3.51563	0.389725	0.532444	0.998184
PF3D7_0721000	0.170109	7.67242	0.107915	0.74253	0.998184
PF3D7_0721200	-0.463195	6.2478	1.57643	0.209276	0.998184
PF3D7_0721300	0.00927423	8.52665	0.00119545	0.972418	0.998184
PF3D7_0721600	0.0891107	9.63375	0.106212	0.744498	0.998184
PF3D7_0721800	0.378376	4.84846	0.403156	0.525464	0.998184
PF3D7_0721900	0.90076	6.26101	5.65035	0.0174518	0.998184
PF3D7_0722000	-0.0146996	6.36721	0.00238324	0.961064	0.998184
PF3D7_0722100	-0.0360768	4.15462	0.00716814	0.932528	0.998184
PF3D7_0722300	-0.22571	7.94909	0.377523	0.538932	0.998184
PF3D7_0722400	-0.0605677	7.98743	0.0481608	0.826295	0.998184
PF3D7_0722500	0.0738851	7.94402	0.0851988	0.770372	0.998184
PF3D7_0722600	-0.0564107	8.17409	0.0517357	0.82007	0.998184
PF3D7_0722700	0.45008	4.16425	0.735351	0.391154	0.998184
PF3D7_0723400	0.0491509	9.05181	0.0280902	0.866897	0.998184
PF3D7_0723600	-0.0732271	4.89483	0.0165788	0.897549	0.998184
PF3D7_0723900	-0.0170938	6.60071	0.000887465	0.976234	0.998184
PF3D7_0724100	0.209297	6.89035	0.209357	0.647272	0.998184
PF3D7_0724200	0.399074	4.75923	0.284893	0.593512	0.998184
PF3D7_0724400	0.471942	5.14757	1.29291	0.255512	0.998184
PF3D7_0724700	-0.146038	8.80562	0.307737	0.579072	0.998184
PF3D7_0725000	0.868126	4.7423	2.54284	0.110796	0.998184
PF3D7_0725100	0.229191	7.45432	0.539644	0.46258	0.998184
PF3D7_0725200	0.76797	5.37639	2.49176	0.114444	0.998184
PF3D7_0725300	-0.169337	6.53936	0.149226	0.699276	0.998184
PF3D7_0725600	-0.512191	8.99339	1.28695	0.25661	0.998184
PF3D7_0725800	-0.0079985	5.88795	0.000379014	0.984468	0.998184
PF3D7_0726000	-0.456667	13.624	1.03878	0.308106	0.998184
PF3D7_0726050	0.351862	6.16908	0.277411	0.598403	0.998184
PF3D7_0726100	-0.364584	10.8917	0.39337	0.530533	0.998184
PF3D7_0726200	1.77371	6.17893	2.88675	0.0893109	0.998184
PF3D7_0726300	-0.0821433	6.07837	0.0393802	0.842697	0.998184
PF3D7_0726400	-0.0236741	7.81602	0.00447815	0.946646	0.998184
PF3D7_0726500	-0.3065	10.204	0.932062	0.334328	0.998184
PF3D7_0727200	-0.15433	6.72246	0.154656	0.694125	0.998184
PF3D7_0727300	-0.0924711	6.1566	0.0455735	0.830953	0.998184
PF3D7_0727400	0.318359	6.56402	0.390188	0.532201	0.998184
PF3D7_0727800	1.36515	6.77977	2.6661	0.102507	0.998184
PF3D7_0727900	-0.193718	7.95256	0.408271	0.522849	0.998184
PF3D7_0728000	-0.150532	8.5393	0.286458	0.592499	0.998184
PF3D7_0728900	0.0886913	6.89572	0.11251	0.737305	0.998184
PF3D7_0729000	-0.198957	4.55863	0.32537	0.568398	0.998184
PF3D7_0729300	-0.155374	8.5605	0.250786	0.616522	0.998184
PF3D7_0729400	0.107561	7.23012	0.118084	0.731122	0.998184
PF3D7_0729500	0.0707329	7.62043	0.0597756	0.806851	0.998184
PF3D7_0730200	-0.18269	4.28056	0.215833	0.642233	0.998184
PF3D7_0730300	-0.440936	11.34	0.966367	0.325588	0.998184
PF3D7_0730800	-0.166213	10.698	0.160332	0.688851	0.998184
PF3D7_0730900	1.52303	12.3112	5.87877	0.0153245	0.998184
PF3D7_0731000	0.160049	6.64669	0.044336	0.83323	0.998184
PF3D7_0731100	-0.375653	12.007	0.778336	0.377651	0.998184
PF3D7_0731200	-0.497489	8.04977	0.656185	0.41791	0.998184
PF3D7_0731300	1.68802	8.29169	3.21291	0.0730596	0.998184
PF3D7_0731500	-0.979342	9.20469	1.12138	0.289622	0.998184
PF3D7_0731600	-0.331947	7.1267	0.32155	0.570678	0.998184
PF3D7_0731800	-0.640121	8.84575	0.625249	0.429103	0.998184
PF3D7_0800900	-0.38929	6.44157	0.276516	0.598994	0.998184
PF3D7_0801000	-0.538127	10.7635	1.21132	0.27107	0.998184
PF3D7_0801500	-0.0213768	8.01272	0.00823858	0.927678	0.998184
PF3D7_0801700	1.18267	5.56081	1.93195	0.164545	0.998184
PF3D7_0801800	0.112347	10.1921	0.216487	0.64173	0.998184
PF3D7_0801900	1.00085	8.65366	1.50061	0.220577	0.998184
PF3D7_0802000	0.601665	8.44297	0.231799	0.630193	0.998184
PF3D7_0802300	-0.0966569	7.96407	0.0965672	0.755989	0.998184
PF3D7_0802400	-0.45305	7.61151	2.8944	0.0888881	0.998184
PF3D7_0802500	-0.210396	6.8706	0.360917	0.547997	0.998184
PF3D7_0802600	-0.309863	5.25163	0.539672	0.462569	0.998184
PF3D7_0803000	-0.026674	6.63815	0.00937541	0.922864	0.998184
PF3D7_0803100	0.125983	8.96692	0.208293	0.648109	0.998184
PF3D7_0803500	-0.418368	5.35907	1.36657	0.242402	0.998184
PF3D7_0803600	-0.222521	6.97537	0.691708	0.405584	0.998184
PF3D7_0803800	0.205247	7.08853	0.145091	0.703272	0.998184
PF3D7_0804000	0.224648	9.04775	0.616108	0.432497	0.998184
PF3D7_0804300	-0.438188	7.34193	1.02817	0.310589	0.998184
PF3D7_0804400	0.548115	4.86186	0.439236	0.507492	0.998184
PF3D7_0804500	0.288338	8.07054	0.354118	0.551791	0.998184
PF3D7_0804600	0.21731	6.65639	0.696236	0.404051	0.998184
PF3D7_0804700	0.534159	6.31174	0.530437	0.466423	0.998184
PF3D7_0804800	0.0174769	7.92581	0.00243175	0.96067	0.998184
PF3D7_0804900	-0.215025	6.446	0.285651	0.593021	0.998184
PF3D7_0805200	-0.787335	7.09242	0.576588	0.447653	0.998184
PF3D7_0805400	0.526064	5.14985	1.79036	0.180882	0.998184
PF3D7_0805500	-0.323016	7.0093	0.709367	0.399654	0.998184
PF3D7_0805600	0.166002	7.9629	0.291266	0.589411	0.998184
PF3D7_0805900	0.222496	4.78469	0.19183	0.661398	0.998184
PF3D7_0806000	0.583763	5.53185	0.391286	0.531624	0.998184
PF3D7_0806100	0.378377	5.06283	0.0977805	0.75451	0.998184
PF3D7_0806500	-0.083598	7.69124	0.103404	0.747782	0.998184
PF3D7_0806600	-0.173049	6.92621	0.243131	0.621954	0.998184
PF3D7_0806700	0.0568858	7.36945	0.0299948	0.862502	0.998184
PF3D7_0806800	-0.193734	10.0219	0.442354	0.505989	0.998184
PF3D7_0807000	0.498627	4.92246	0.646034	0.421534	0.998184
PF3D7_0807100	0.192472	6.94471	0.210176	0.64663	0.998184
PF3D7_0807200	0.0930278	4.92687	0.0194084	0.889202	0.998184
PF3D7_0807300	0.198321	6.66093	0.383542	0.535714	0.998184
PF3D7_0807500	-0.0654973	7.60509	0.0353413	0.850882	0.998184
PF3D7_0807600	-0.145858	9.79606	0.373467	0.54112	0.998184
PF3D7_0807700	-0.238791	6.18779	0.341611	0.558901	0.998184
PF3D7_0807800	-0.0859018	6.49882	0.0576175	0.810302	0.998184
PF3D7_0807900	0.468362	8.13474	1.2784	0.258197	0.998184
PF3D7_0808300	-0.00751954	7.87286	0.000297224	0.986245	0.998184
PF3D7_0808400	0.180181	5.64856	0.220982	0.638293	0.998184
PF3D7_0809200	0.204085	7.20461	0.173673	0.676868	0.998184
PF3D7_0809500	-0.316023	5.41658	0.469598	0.493172	0.998184
PF3D7_0809900	-0.584188	8.78456	1.1415	0.285336	0.998184
PF3D7_0810000	-0.350328	4.43627	0.95258	0.329064	0.998184
PF3D7_0810500	-0.160151	6.59429	0.140126	0.708155	0.998184
PF3D7_0810600	-0.579613	10.2316	3.03411	0.0815311	0.998184
PF3D7_0810800	0.717364	7.24807	0.410557	0.521687	0.998184
PF3D7_0811200	0.0687648	7.59338	0.0557564	0.813333	0.998184
PF3D7_0811300	-0.597479	11.5418	1.48572	0.222881	0.998184
PF3D7_0811400	0.140652	8.0074	0.0884281	0.766185	0.998184
PF3D7_0811500	0.023505	7.25043	0.00476081	0.944991	0.998184
PF3D7_0812100	0.0801398	6.68926	0.0287346	0.865393	0.998184
PF3D7_0812400	0.00204889	8.6135	5.10773e-05	0.994298	0.99885
PF3D7_0812500	-0.14787	9.84173	0.166747	0.683019	0.998184
PF3D7_0812600	-0.129683	4.33505	0.080602	0.776483	0.998184
PF3D7_0812700	0.0804828	5.44409	0.0469865	0.828392	0.998184
PF3D7_0812900	-0.346111	5.33456	0.187528	0.664982	0.998184
PF3D7_0813000	-0.369543	8.77983	0.56969	0.450382	0.998184
PF3D7_0813200	1.15271	3.97531	2.10564	0.146757	0.998184
PF3D7_0813300	0.0527605	10.5423	0.0258879	0.872175	0.998184
PF3D7_0813400	-0.317367	10.58	1.09746	0.294824	0.998184
PF3D7_0813600	0.0549648	7.01604	0.0382173	0.845007	0.998184
PF3D7_0813700	1.96068	5.245	3.29748	0.0693864	0.998184
PF3D7_0813900	0.0392725	7.95415	0.0167776	0.896939	0.998184
PF3D7_0814000	-0.00698994	9.87172	0.000534663	0.981552	0.998184
PF3D7_0814100	-0.0109852	5.8664	0.000516014	0.981877	0.998184
PF3D7_0814200	-0.236328	11.6685	0.627787	0.428168	0.998184
PF3D7_0814300	-0.196173	8.12243	0.273892	0.600733	0.998184
PF3D7_0814400	0.0953413	5.84634	0.0133146	0.908137	0.998184
PF3D7_0814500	-1.04275	8.67952	2.36431	0.124138	0.998184
PF3D7_0814700	-0.0639936	4.72002	0.00468891	0.945407	0.998184
PF3D7_0814900	0.258633	5.2149	0.16248	0.686883	0.998184
PF3D7_0815200	-0.190885	8.65659	0.378449	0.538434	0.998184
PF3D7_0815500	-0.841099	3.96062	1.64428	0.199739	0.998184
PF3D7_0815600	-0.180281	9.93924	0.550274	0.458206	0.998184
PF3D7_0816000	-0.279244	8.47404	1.11071	0.291928	0.998184
PF3D7_0816100	-0.0455672	7.20067	0.0207557	0.885446	0.998184
PF3D7_0817200	0.0389684	7.03263	0.00821399	0.927786	0.998184
PF3D7_0817300	0.501996	8.49234	0.142809	0.705505	0.998184
PF3D7_0817500	-0.0259084	7.93086	0.00238222	0.961072	0.998184
PF3D7_0817900	-0.301148	7.62488	0.398111	0.528067	0.998184
PF3D7_0818000	-0.11257	5.96558	0.0761066	0.782645	0.998184
PF3D7_0818200	-0.407385	11.5038	0.828762	0.362631	0.998184
PF3D7_0818400	0.142034	7.92582	0.334753	0.562874	0.998184
PF3D7_0818500	-0.801769	9.79747	4.51887	0.033523	0.998184
PF3D7_0818600	0.728325	4.05153	0.519751	0.470948	0.998184
PF3D7_0818700	0.0126726	9.2497	0.0016256	0.967839	0.998184
PF3D7_0818800	-0.106966	7.2252	0.160992	0.688245	0.998184
PF3D7_0818900	-0.334309	13.0999	0.953741	0.328769	0.998184
PF3D7_0819000	-0.128145	8.78827	0.221015	0.638268	0.998184
PF3D7_0819100	-0.0126303	7.40181	0.0024267	0.960711	0.998184
PF3D7_0819200	-0.331867	5.00917	0.253368	0.614713	0.998184
PF3D7_0819600	0.93757	5.1077	1.83761	0.175231	0.998184
PF3D7_0819900	0.0854562	5.16091	0.060983	0.804949	0.998184
PF3D7_0820000	0.168455	8.65974	0.208247	0.648145	0.998184
PF3D7_0820200	0.00946923	6.53913	0.000595915	0.980524	0.998184
PF3D7_0820300	0.124313	8.28952	0.171323	0.678939	0.998184
PF3D7_0820500	-0.0675545	6.69714	0.0283538	0.86628	0.998184
PF3D7_0820900	-0.300264	7.20658	0.517487	0.471916	0.998184
PF3D7_0821100	-0.366879	9.39791	0.545207	0.460283	0.998184
PF3D7_0821200	0.202403	5.16035	0.409416	0.522266	0.998184
PF3D7_0821300	0.0951144	6.75404	0.116244	0.733145	0.998184
PF3D7_0821400	-0.623465	7.83228	1.52069	0.217515	0.998184
PF3D7_0821500	-0.150025	6.97793	0.314894	0.574693	0.998184
PF3D7_0821600	-0.160625	7.19147	0.366604	0.544861	0.998184
PF3D7_0821700	-0.00916553	9.63387	0.00100265	0.974739	0.998184
PF3D7_0821800	0.541803	6.84945	0.772979	0.379297	0.998184
PF3D7_0822100	-0.061717	5.26946	0.0332534	0.855304	0.998184
PF3D7_0822200	0.0711842	6.03266	0.0263924	0.870946	0.998184
PF3D7_0822300	-0.0612251	5.50936	0.0403119	0.840872	0.998184
PF3D7_0822400	-0.41699	4.44065	0.871335	0.350586	0.998184
PF3D7_0822500	0.139719	5.31184	0.0284812	0.865982	0.998184
PF3D7_0822600	-0.70226	10.1733	2.55606	0.109872	0.998184
PF3D7_0822800	-0.120411	6.08886	0.129277	0.719183	0.998184
PF3D7_0822900	0.363766	3.50822	0.199282	0.655301	0.998184
PF3D7_0823000	0.165786	4.51306	0.203582	0.651845	0.998184
PF3D7_0823100	0.000898518	6.23408	5.02747e-06	0.998211	0.999102
PF3D7_0823200	-0.597443	9.65861	2.1802	0.139797	0.998184
PF3D7_0823300	0.501942	8.10612	2.12378	0.145028	0.998184
PF3D7_0823800	1.01138	6.80152	0.441509	0.506395	0.998184
PF3D7_0824600	0.00539738	6.23859	0.00026558	0.986998	0.998184
PF3D7_0824800	0.267013	7.79602	0.665641	0.414576	0.998184
PF3D7_0824900	0.148296	6.93937	0.231188	0.630644	0.998184
PF3D7_0825000	0.796775	4.93476	1.67893	0.195067	0.998184
PF3D7_0825500	0.22202	8.48947	0.523502	0.469352	0.998184
PF3D7_0826100	-0.260711	10.6901	1.00716	0.315585	0.998184
PF3D7_0826500	-0.01263	7.38879	0.00179269	0.966228	0.998184
PF3D7_0826700	-0.081023	10.7399	0.0488023	0.825161	0.998184
PF3D7_0826900	1.51935	4.76415	1.71915	0.189802	0.998184
PF3D7_0827000	-0.0584916	8.78996	0.0636425	0.800829	0.998184
PF3D7_0827100	0.685295	4.80203	1.02264	0.311894	0.998184
PF3D7_0827300	-0.101787	7.92255	0.109431	0.740793	0.998184
PF3D7_0827400	0.172792	4.09836	0.0801676	0.77707	0.998184
PF3D7_0827800	0.459556	7.08963	0.412256	0.520827	0.998184
PF3D7_0827900	0.233441	9.04186	0.142032	0.706269	0.998184
PF3D7_0828300	0.363783	6.86381	0.669988	0.413056	0.998184
PF3D7_0829000	0.11888	5.63009	0.032572	0.856778	0.998184
PF3D7_0829100	0.0405776	6.85486	0.0207952	0.885338	0.998184
PF3D7_0829300	0.233107	6.00413	0.127948	0.720569	0.998184
PF3D7_0830300	0.851247	4.16863	0.693232	0.405067	0.998184
PF3D7_0830400	-0.154102	9.52134	0.222058	0.637476	0.998184
PF3D7_0830500	-0.339416	11.5446	0.314017	0.575225	0.998184
PF3D7_0830600	-0.065278	10.893	0.0148834	0.902901	0.998184
PF3D7_0830700	0.834713	4.70719	1.2973	0.254706	0.998184
PF3D7_0830800	1.29079	4.85711	2.46734	0.116234	0.998184
PF3D7_0830900	1.1919	6.93026	0.750592	0.386289	0.998184
PF3D7_0831200	-0.118182	9.3955	0.0488872	0.825011	0.998184
PF3D7_0831500	-0.004589	10.9064	9.67026e-05	0.992154	0.998184
PF3D7_0831700	-0.408118	12.3831	1.51291	0.218695	0.998184
PF3D7_0831750	1.30127	4.84038	1.8326	0.175821	0.998184
PF3D7_0831800	-0.124088	9.48442	0.0939939	0.75916	0.998184
PF3D7_0902000	0.728299	7.93434	2.08207	0.149038	0.998184
PF3D7_0902200	0.235877	8.88623	0.448242	0.503171	0.998184
PF3D7_0902300	-0.201047	9.63593	0.261676	0.608971	0.998184
PF3D7_0902500	-0.265122	10.5266	0.1577	0.691283	0.998184
PF3D7_0902600	0.961615	6.13231	1.03764	0.30837	0.998184
PF3D7_0903100	0.190544	5.36976	0.193429	0.660078	0.998184
PF3D7_0903200	0.295661	6.30838	0.041018	0.839503	0.998184
PF3D7_0903400	0.016553	10.5309	0.00351016	0.952756	0.998184
PF3D7_0903500	-0.338424	9.20494	0.611223	0.434328	0.998184
PF3D7_0903900	0.00632728	9.93186	0.000646957	0.979708	0.998184
PF3D7_0904000	0.0649755	8.69167	0.0429433	0.835832	0.998184
PF3D7_0904100	0.0424518	6.00157	0.00785286	0.929387	0.998184
PF3D7_0904600	0.190833	7.84072	0.35543	0.551055	0.998184
PF3D7_0905100	-0.196663	8.83273	0.288952	0.590893	0.998184
PF3D7_0905200	-0.0353527	6.93676	0.0131671	0.908645	0.998184
PF3D7_0905700	-0.0476286	4.34493	0.0103336	0.919031	0.998184
PF3D7_0905800	-0.0156395	7.72536	0.00306676	0.955837	0.998184
PF3D7_0905900	-0.02367	6.8512	0.00701163	0.933267	0.998184
PF3D7_0906200	0.390327	3.64642	0.857994	0.354301	0.998184
PF3D7_0906300	-0.481342	4.95664	1.56253	0.211295	0.998184
PF3D7_0906400	0.32796	4.11406	0.178111	0.673002	0.998184
PF3D7_0906500	-0.369768	9.3971	1.0288	0.310441	0.998184
PF3D7_0906600	-0.462627	10.7901	1.48536	0.222938	0.998184
PF3D7_0906700	-0.163437	4.46543	0.112919	0.736845	0.998184
PF3D7_0906800	0.616871	3.62101	1.30943	0.252497	0.998184
PF3D7_0906910	0.855566	4.82537	1.31038	0.252326	0.998184
PF3D7_0907000	-0.128357	5.66222	0.0754467	0.783565	0.998184
PF3D7_0907200	-0.175383	8.26765	0.244199	0.62119	0.998184
PF3D7_0907300	0.229519	4.27271	0.187204	0.665254	0.998184
PF3D7_0907400	1.02255	7.79922	2.18946	0.138958	0.998184
PF3D7_0907500	0.465947	3.7092	0.51655	0.472317	0.998184
PF3D7_0907600	-0.335927	6.94532	1.13966	0.285724	0.998184
PF3D7_0907700	0.068437	7.83596	0.0626251	0.802394	0.998184
PF3D7_0907800	0.320839	3.74182	0.316364	0.573801	0.998184
PF3D7_0908600	-0.146512	5.99385	0.210413	0.646444	0.998184
PF3D7_0908800	0.440767	4.97214	0.297657	0.585355	0.998184
PF3D7_0908900	0.00769574	3.80737	0.000161982	0.989845	0.998184
PF3D7_0909300	0.0737477	6.30772	0.0514788	0.82051	0.998184
PF3D7_0909400	-0.373488	8.43995	1.63693	0.200748	0.998184
PF3D7_0909700	-0.510172	9.24368	1.04409	0.306872	0.998184
PF3D7_0909800	-0.223989	5.78286	0.541992	0.461608	0.998184
PF3D7_0909900	-0.407057	8.12598	1.29962	0.254282	0.998184
PF3D7_0910100	0.0402336	5.56793	0.00499929	0.943632	0.998184
PF3D7_0910200	0.780415	7.43768	2.72633	0.098706	0.998184
PF3D7_0910300	0.478536	6.37776	0.953913	0.328725	0.998184
PF3D7_0910400	0.233673	3.78248	0.176403	0.674483	0.998184
PF3D7_0910500	0.0402628	7.67348	0.0302234	0.861984	0.998184
PF3D7_0910800	1.04678	5.25391	1.6822	0.194632	0.998184
PF3D7_0911400	2.37187	5.24863	7.8367	0.00511959	0.998184
PF3D7_0911800	1.40119	5.79574	2.00147	0.157147	0.998184
PF3D7_0911900	-0.56234	10.088	2.89957	0.0886034	0.998184
PF3D7_0912000	-0.259444	6.84221	0.63121	0.426912	0.998184
PF3D7_0912100	0.135355	5.7836	0.171422	0.678851	0.998184
PF3D7_0912400	0.298752	6.53556	0.636525	0.424972	0.998184
PF3D7_0912500	-0.0248172	6.36312	0.00674449	0.934547	0.998184
PF3D7_0912800	-0.0210481	5.73427	0.00338692	0.953592	0.998184
PF3D7_0912900	0.263888	6.66569	0.362552	0.547092	0.998184
PF3D7_0913000	-0.230642	7.08211	0.455007	0.499967	0.998184
PF3D7_0913200	-0.272536	9.49699	1.09042	0.296377	0.998184
PF3D7_0913300	0.163544	7.65867	0.0831143	0.77312	0.998184
PF3D7_0913900	0.191485	4.65188	0.0906087	0.763405	0.998184
PF3D7_0914000	0.448197	5.09004	0.61102	0.434404	0.998184
PF3D7_0914200	-0.782659	9.19715	2.21732	0.13647	0.998184
PF3D7_0914300	-0.280895	6.97187	0.814255	0.366865	0.998184
PF3D7_0914500	-0.330501	5.67378	0.726815	0.393918	0.998184
PF3D7_0914600	-0.0605531	6.52578	0.032052	0.857914	0.998184
PF3D7_0914700	-0.393042	9.29369	0.800348	0.370989	0.998184
PF3D7_0914900	0.265088	4.81925	0.116485	0.732878	0.998184
PF3D7_0915100	-0.269796	7.85664	0.980494	0.322077	0.998184
PF3D7_0915400	-0.0432534	10.1394	0.0119063	0.91311	0.998184
PF3D7_0915600	0.387634	7.14452	1.7745	0.182826	0.998184
PF3D7_0915900	0.110599	5.60784	0.076166	0.782562	0.998184
PF3D7_0916400	0.0630323	6.67739	0.0520872	0.81947	0.998184
PF3D7_0916600	0.0580555	5.39007	0.0156758	0.900363	0.998184
PF3D7_0916700	-0.280195	10.4009	0.371478	0.5422	0.998184
PF3D7_0916900	0.136617	7.3216	0.170261	0.67988	0.998184
PF3D7_0917000	0.0627032	3.94576	0.0103282	0.919052	0.998184
PF3D7_0917100	1.02142	4.52423	1.36106	0.243354	0.998184
PF3D7_0917600	-0.096253	8.41377	0.102481	0.748872	0.998184
PF3D7_0917700	0.332012	4.61876	0.812969	0.367244	0.998184
PF3D7_0917800	0.665315	3.52839	2.54701	0.110503	0.998184
PF3D7_0917900	0.368938	10.8071	0.851125	0.356234	0.998184
PF3D7_0918000	0.218151	4.3596	0.129606	0.718841	0.998184
PF3D7_0918100	-0.249856	8.34458	0.330595	0.565309	0.998184
PF3D7_0918300	-0.125875	7.42554	0.176746	0.674185	0.998184
PF3D7_0918700	-0.639571	8.97423	0.818965	0.365483	0.998184
PF3D7_0918800	-0.0567881	7.01375	0.0347682	0.852082	0.998184
PF3D7_0918900	-0.222277	8.47813	0.604719	0.436783	0.998184
PF3D7_0919000	-0.495039	11.1335	1.23136	0.267143	0.998184
PF3D7_0919100	0.284558	7.38837	0.659969	0.416571	0.998184
PF3D7_0919800	-0.306982	7.70792	0.231644	0.630308	0.998184
PF3D7_0920800	-0.416866	8.83603	1.55878	0.211844	0.998184
PF3D7_0920900	0.0495492	6.10414	0.0315378	0.859046	0.998184
PF3D7_0921000	0.528056	6.87791	0.714781	0.397861	0.998184
PF3D7_0921200	0.363796	7.52089	1.27764	0.258337	0.998184
PF3D7_0921600	-0.0637828	8.21123	0.0611376	0.804707	0.998184
PF3D7_0921800	-0.170031	5.89733	0.270342	0.603103	0.998184
PF3D7_0921900	0.0652239	8.46047	0.0603652	0.80592	0.998184
PF3D7_0922100	-0.231929	10.8523	0.462079	0.496654	0.998184
PF3D7_0922200	-0.321956	11.6576	0.702756	0.401859	0.998184
PF3D7_0922500	0.179954	9.18908	0.0850566	0.770558	0.998184
PF3D7_0922600	-0.305256	9.48995	1.05113	0.305247	0.998184
PF3D7_0922700	0.02555	7.70518	0.00872343	0.925586	0.998184
PF3D7_0922800	-0.0711518	7.36754	0.0158469	0.899823	0.998184
PF3D7_0923000	-0.209258	5.38032	0.315377	0.574399	0.998184
PF3D7_0923200	0.221501	7.09686	0.258086	0.611438	0.998184
PF3D7_0923300	0.469905	4.49766	0.825106	0.363692	0.998184
PF3D7_0923400	1.33513	5.71249	4.71365	0.0299241	0.998184
PF3D7_0923800	0.553302	3.9866	0.540608	0.462181	0.998184
PF3D7_0923900	-0.518086	7.68177	1.51436	0.218475	0.998184
PF3D7_0924000	-0.332659	8.69629	0.688739	0.406594	0.998184
PF3D7_0924400	0.22344	7.4231	0.768925	0.38055	0.998184
PF3D7_0924700	-0.00796834	6.67832	0.00070639	0.978796	0.998184
PF3D7_0925200	-0.143595	8.31626	0.198483	0.655948	0.998184
PF3D7_0925700	0.0291002	7.08186	0.00289542	0.957087	0.998184
PF3D7_0925800	0.964705	5.08176	1.3809	0.239948	0.998184
PF3D7_0925900	-0.528014	10.7396	1.38349	0.239507	0.998184
PF3D7_0926000	0.659791	5.64001	0.670755	0.412789	0.998184
PF3D7_0926100	-0.215181	10.0549	0.437583	0.508291	0.998184
PF3D7_0926200	0.285525	6.07692	0.267699	0.604879	0.998184
PF3D7_0926400	0.17323	4.80014	0.118433	0.730741	0.998184
PF3D7_0926700	0.392018	5.49149	0.231914	0.630108	0.998184
PF3D7_0926900	0.103912	6.02952	0.0802989	0.776893	0.998184
PF3D7_0927900	0.744507	5.63397	0.522067	0.469961	0.998184
PF3D7_0928200	0.449553	6.56875	1.04914	0.305704	0.998184
PF3D7_0928500	0.313608	6.62033	0.790678	0.373895	0.998184
PF3D7_0929000	0.204316	5.45143	0.325354	0.568408	0.998184
PF3D7_0929200	-0.355346	8.45966	1.17803	0.277757	0.998184
PF3D7_0929300	1.44612	5.19623	1.97601	0.159812	0.998184
PF3D7_0930400	0.0702139	8.88462	0.0736148	0.786145	0.998184
PF3D7_0930500	-0.129482	8.40746	0.267997	0.604678	0.998184
PF3D7_0930600	0.501155	6.26081	0.950014	0.329716	0.998184
PF3D7_0930800	0.617188	6.04017	0.222422	0.637201	0.998184
PF3D7_0931000	0.447999	6.43549	1.06774	0.301456	0.998184
PF3D7_0931100	0.0356358	10.4373	0.0136495	0.906994	0.998184
PF3D7_0931200	0.701761	3.39859	1.03648	0.308641	0.998184
PF3D7_0931400	1.06266	5.76619	1.14181	0.285269	0.998184
PF3D7_0931800	0.0799424	5.69287	0.0147847	0.903222	0.998184
PF3D7_0932100	-0.168533	6.57521	0.0820824	0.774495	0.998184
PF3D7_0932300	0.816236	6.09014	0.568181	0.450983	0.998184
PF3D7_0932800	-0.232632	6.58346	0.386744	0.534016	0.998184
PF3D7_0933000	-0.173987	8.62551	0.388323	0.533182	0.998184
PF3D7_0933100	-0.0734002	6.03628	0.0141403	0.905344	0.998184
PF3D7_0933600	0.429108	6.46207	0.70115	0.402398	0.998184
PF3D7_0933900	-0.00185128	7.5025	3.43605e-05	0.995323	0.998944
PF3D7_0934100	0.386425	5.93884	0.670017	0.413046	0.998184
PF3D7_0934500	0.368147	6.4155	0.545769	0.460052	0.998184
PF3D7_0934700	0.410614	7.08218	0.469385	0.49327	0.998184
PF3D7_0934900	0.441169	6.18184	0.457099	0.498983	0.998184
PF3D7_0935000	-0.405752	7.45957	1.70633	0.191462	0.998184
PF3D7_0935100	-0.380748	5.29412	1.01174	0.314487	0.998184
PF3D7_0935200	0.046933	7.91279	0.0279869	0.86714	0.998184
PF3D7_0935500	0.784846	5.29947	1.6686	0.196447	0.998184
PF3D7_0935600	-0.700824	12.5716	0.62261	0.430079	0.998184
PF3D7_0935700	-0.169457	8.64926	0.109361	0.740873	0.998184
PF3D7_0935900	-0.140431	13.2555	0.170121	0.680004	0.998184
PF3D7_0936000	-0.156103	10.6392	0.31032	0.577484	0.998184
PF3D7_0936300	-0.0142741	12.0166	0.00115791	0.972855	0.998184
PF3D7_0936400	1.86699	6.37755	10.1243	0.00146328	0.998184
PF3D7_0936600	3.69223	7.89211	8.66026	0.00325225	0.998184
PF3D7_0936700	0.711038	5.41991	1.51762	0.21798	0.998184
PF3D7_0936800	0.787696	10.3523	2.83089	0.0924672	0.998184
PF3D7_0937200	-1.07622	6.89848	2.90791	0.0881458	0.998184
PF3D7_1001100	-0.385005	9.09177	0.197137	0.657042	0.998184
PF3D7_1001400	-0.195238	9.51508	0.397608	0.528327	0.998184
PF3D7_1001500	-0.0742876	12.3065	0.0514113	0.820626	0.998184
PF3D7_1001600	-0.257675	4.1383	0.116237	0.733152	0.998184
PF3D7_1001700	-0.421396	9.69789	1.02946	0.310285	0.998184
PF3D7_1001800	-0.161104	9.16979	0.0506943	0.821859	0.998184
PF3D7_1001900	-0.320718	7.96205	0.418222	0.517825	0.998184
PF3D7_1002000	-0.0705225	8.51388	0.0153407	0.901428	0.998184
PF3D7_1002100	-0.697909	12.2794	0.92076	0.337276	0.998184
PF3D7_1002200	1.09982	8.59193	1.62524	0.202362	0.998184
PF3D7_1002400	-0.281972	10.2337	0.353649	0.552055	0.998184
PF3D7_1002900	0.0763617	5.98068	0.0197794	0.888155	0.998184
PF3D7_1003500	0.0665067	9.34003	0.0647291	0.799172	0.998184
PF3D7_1003700	0.354605	4.10698	0.302726	0.582178	0.998184
PF3D7_1003800	0.182317	7.70245	0.350954	0.553574	0.998184
PF3D7_1004000	0.0437252	10.1322	0.0239019	0.877135	0.998184
PF3D7_1004100	0.418747	3.7683	0.498233	0.480278	0.998184
PF3D7_1004200	0.947396	5.77051	1.80138	0.179545	0.998184
PF3D7_1004300	-0.369499	8.80224	0.979524	0.322316	0.998184
PF3D7_1005000	0.33504	5.73861	0.806109	0.369273	0.998184
PF3D7_1005100	0.0138248	7.94253	0.00188877	0.965335	0.998184
PF3D7_1005500	0.573035	6.50818	0.648024	0.42082	0.998184
PF3D7_1005600	0.0395814	7.99316	0.0162172	0.898666	0.998184
PF3D7_1006100	0.0727505	4.33967	0.0139465	0.905992	0.998184
PF3D7_1006200	-0.251268	10.3129	0.482024	0.487507	0.998184
PF3D7_1006600	0.689963	4.62686	3.27117	0.0705074	0.998184
PF3D7_1006700	0.198069	7.9841	0.333449	0.563635	0.998184
PF3D7_1006800	-0.108251	10.2421	0.116393	0.73298	0.998184
PF3D7_1006900	0.179413	5.86186	0.236634	0.626648	0.998184
PF3D7_1007400	0.593678	4.93134	1.03851	0.308169	0.998184
PF3D7_1007500	0.35659	5.54859	0.825977	0.363438	0.998184
PF3D7_1007600	0.0365946	6.98772	0.0199289	0.887736	0.998184
PF3D7_1007800	0.587218	5.04896	0.99555	0.31839	0.998184
PF3D7_1007900	-0.319445	8.25022	1.16669	0.280082	0.998184
PF3D7_1008000	-0.138042	9.97648	0.349697	0.554285	0.998184
PF3D7_1008100	0.0999403	10.04	0.170165	0.679965	0.998184
PF3D7_1008400	-0.0245494	7.96563	0.00542026	0.941311	0.998184
PF3D7_1008500	-0.458453	7.68819	3.34084	0.0675799	0.998184
PF3D7_1008700	1.9624	3.91107	3.64149	0.0563565	0.998184
PF3D7_1008800	-0.240244	10.4479	0.666496	0.414276	0.998184
PF3D7_1008900	0.461923	6.71179	0.76635	0.381349	0.998184
PF3D7_1009000	-0.132988	6.60577	0.201984	0.653124	0.998184
PF3D7_1009200	-0.535422	6.04306	2.40165	0.121208	0.998184
PF3D7_1009300	0.0602145	5.18278	0.0249299	0.874542	0.998184
PF3D7_1009400	-0.378349	5.12367	0.59924	0.438868	0.998184
PF3D7_1009700	1.54867	4.57778	2.49422	0.114265	0.998184
PF3D7_1009800	-0.0339373	7.66523	0.0177283	0.894077	0.998184
PF3D7_1009900	-0.105123	5.48897	0.0634541	0.801118	0.998184
PF3D7_1010000	-0.464679	4.73183	0.643371	0.422493	0.998184
PF3D7_1010100	-0.296654	6.62701	0.274487	0.600338	0.998184
PF3D7_1010200	-0.0868913	8.55133	0.120227	0.728789	0.998184
PF3D7_1010300	-0.757037	9.4004	1.08783	0.296952	0.998184
PF3D7_1010600	0.0657279	7.73668	0.0392727	0.842909	0.998184
PF3D7_1010700	0.0962893	7.11702	0.0352618	0.851048	0.998184
PF3D7_1010900	-0.200075	4.68012	0.274096	0.600597	0.998184
PF3D7_1011100	-0.264333	4.42713	0.333801	0.563429	0.998184
PF3D7_1011200	0.429083	4.23144	0.829103	0.362532	0.998184
PF3D7_1011400	0.210711	5.32318	0.115698	0.733748	0.998184
PF3D7_1011500	0.402454	3.69423	0.562079	0.453424	0.998184
PF3D7_1011700	0.0189355	6.47812	0.00162881	0.967807	0.998184
PF3D7_1011800	-0.126689	11.5668	0.19838	0.656031	0.998184
PF3D7_1012000	0.4573	5.85148	0.811899	0.367559	0.998184
PF3D7_1012400	0.330387	9.17667	0.174648	0.676013	0.998184
PF3D7_1012500	-0.286567	6.16211	0.59802	0.439335	0.998184
PF3D7_1012600	-0.236043	9.28309	0.629934	0.42738	0.998184
PF3D7_1012700	-0.200341	7.55357	0.236618	0.62666	0.998184
PF3D7_1012900	-0.298131	9.40798	1.36407	0.242834	0.998184
PF3D7_1013100	-0.0490072	8.18041	0.0403541	0.84079	0.998184
PF3D7_1013200	1.40706	5.39501	1.90258	0.167789	0.998184
PF3D7_1013300	0.12762	3.70691	0.0732955	0.786598	0.998184
PF3D7_1013400	-0.233881	5.74134	0.132978	0.715364	0.998184
PF3D7_1013500	-0.205107	7.85528	0.635792	0.425239	0.998184
PF3D7_1013900	-0.321283	8.21703	0.888896	0.345777	0.998184
PF3D7_1014400	0.423281	5.16858	0.757563	0.384092	0.998184
PF3D7_1014500	-0.268192	5.9187	0.350371	0.553903	0.998184
PF3D7_1014600	0.173822	9.7429	0.492172	0.48296	0.998184
PF3D7_1015100	0.377062	5.41993	1.20835	0.271659	0.998184
PF3D7_1015200	-0.243944	7.23409	0.560806	0.453936	0.998184
PF3D7_1015300	-0.179062	7.43948	0.28144	0.595759	0.998184
PF3D7_1015900	0.114033	11.2637	0.0813154	0.775523	0.998184
PF3D7_1016200	0.268508	6.1209	0.57371	0.448789	0.998184
PF3D7_1016300	0.362524	7.76442	0.159625	0.689502	0.998184
PF3D7_1016400	0.339321	8.73157	1.5242	0.216985	0.998184
PF3D7_1016500	1.20278	4.38905	2.14269	0.14325	0.998184
PF3D7_1016600	-0.206637	5.51825	0.187419	0.665074	0.998184
PF3D7_1016700	-0.20547	10.2174	0.236286	0.626902	0.998184
PF3D7_1016800	0.193222	9.94373	0.100561	0.751157	0.998184
PF3D7_1017400	0.208395	7.71308	0.0801125	0.777145	0.998184
PF3D7_1017500	-1.25468	4.57708	3.70811	0.0541486	0.998184
PF3D7_1017600	0.0786368	8.42374	0.0607422	0.805327	0.998184
PF3D7_1017700	-0.325915	5.36037	0.537932	0.463291	0.998184
PF3D7_1017800	0.817345	4.39955	0.771008	0.379905	0.998184
PF3D7_1017900	0.480178	6.15449	0.837093	0.36023	0.998184
PF3D7_1018000	0.150676	4.9105	0.116692	0.73265	0.998184
PF3D7_1018200	-0.126471	4.87488	0.0339293	0.853857	0.998184
PF3D7_1018300	-0.413672	9.2619	1.15188	0.283156	0.998184
PF3D7_1018500	-0.231906	7.18572	0.566919	0.451486	0.998184
PF3D7_1018600	-0.0771444	9.9404	0.0537184	0.816715	0.998184
PF3D7_1018700	-0.315681	8.91682	1.59055	0.207248	0.998184
PF3D7_1018800	-0.250882	7.10962	0.284442	0.593805	0.998184
PF3D7_1019000	-0.321091	10.6876	2.12206	0.145192	0.998184
PF3D7_1019300	1.08825	4.25533	0.807535	0.36885	0.998184
PF3D7_1019400	0.309962	8.57472	0.932475	0.334221	0.998184
PF3D7_1020000	0.253873	7.93968	0.462648	0.496389	0.998184
PF3D7_1020400	0.167413	5.40238	0.259409	0.610526	0.998184
PF3D7_1020600	-0.0731342	4.52682	0.0153512	0.901394	0.998184
PF3D7_1020700	-0.0966332	8.76079	0.1473	0.701129	0.998184
PF3D7_1020800	1.29953	5.18642	1.93758	0.163931	0.998184
PF3D7_1020900	0.365444	6.91644	0.607245	0.435827	0.998184
PF3D7_1021100	-0.545229	6.08918	1.36939	0.241916	0.998184
PF3D7_1021400	0.251703	6.73507	0.312868	0.575926	0.998184
PF3D7_1021500	-0.165051	7.47921	0.308389	0.578671	0.998184
PF3D7_1021600	-0.210847	5.53642	0.24712	0.61911	0.998184
PF3D7_1021700	1.40759	8.3655	0.96993	0.324698	0.998184
PF3D7_1022000	1.17826	4.81353	1.04138	0.3075	0.998184
PF3D7_1022100	0.0194938	6.92125	0.00571295	0.93975	0.998184
PF3D7_1022400	0.562108	8.50269	0.842289	0.358743	0.998184
PF3D7_1022500	0.143516	4.38707	0.0429356	0.835847	0.998184
PF3D7_1022600	-0.0499881	8.87785	0.0421726	0.837291	0.998184
PF3D7_1023200	0.160089	6.03915	0.0974192	0.754949	0.998184
PF3D7_1023900	-0.0866649	11.4884	0.0627196	0.802248	0.998184
PF3D7_1024000	1.28865	5.2664	3.07996	0.0792623	0.998184
PF3D7_1024800	-0.590347	12.449	1.80586	0.179005	0.998184
PF3D7_1025000	-0.450709	9.8694	0.858577	0.354137	0.998184
PF3D7_1025100	-0.455911	8.62864	0.7882	0.374645	0.998184
PF3D7_1026000	2.31381	7.69253	7.24302	0.00711771	0.998184
PF3D7_1026600	0.118584	8.86166	0.0313854	0.859383	0.998184
PF3D7_1026800	0.146712	11.1656	0.236364	0.626844	0.998184
PF3D7_1027100	0.0711141	9.01835	0.0582667	0.809257	0.998184
PF3D7_1027200	-0.113952	5.64133	0.108488	0.741872	0.998184
PF3D7_1027300	-0.362912	11.3586	0.498564	0.480132	0.998184
PF3D7_1027400	-0.205019	6.21841	0.298473	0.584841	0.998184
PF3D7_1027800	0.00690106	11.0021	0.000444224	0.983185	0.998184
PF3D7_1028000	0.418966	5.48799	0.172845	0.677595	0.998184
PF3D7_1028300	-0.116875	8.29404	0.122845	0.725969	0.998184
PF3D7_1028400	-0.304995	7.57182	0.800316	0.370999	0.998184
PF3D7_1028500	-0.404696	7.94761	2.08325	0.148923	0.998184
PF3D7_1029200	-0.179918	6.89547	0.288483	0.591194	0.998184
PF3D7_1029400	0.145285	5.58489	0.13233	0.716029	0.998184
PF3D7_1029600	-0.266593	9.50135	0.504058	0.477723	0.998184
PF3D7_1030000	-0.115725	7.73225	0.155719	0.693129	0.998184
PF3D7_1030100	-0.189765	8.36209	0.339275	0.560248	0.998184
PF3D7_1030200	-0.0740916	5.71316	0.0082594	0.927587	0.998184
PF3D7_1030300	-0.421184	10.5427	0.525835	0.468363	0.998184
PF3D7_1030500	-0.25026	5.64275	0.433635	0.510211	0.998184
PF3D7_1030600	-0.137561	7.0487	0.207842	0.648464	0.998184
PF3D7_1030700	-0.08973	5.91608	0.0630428	0.80175	0.998184
PF3D7_1030800	-0.250628	4.31845	0.360845	0.548037	0.998184
PF3D7_1031500	0.292169	5.93705	0.233058	0.629266	0.998184
PF3D7_1031600	0.618146	6.36351	0.407438	0.523273	0.998184
PF3D7_1031700	-0.812784	4.49223	3.01008	0.0827483	0.998184
PF3D7_1032000	1.16393	4.06153	2.86093	0.090755	0.998184
PF3D7_1032100	-0.412121	9.46754	1.12847	0.288102	0.998184
PF3D7_1032300	0.369037	4.02752	0.298845	0.584608	0.998184
PF3D7_1032700	0.175609	7.07206	0.309014	0.578286	0.998184
PF3D7_1032900	-0.0735556	7.09165	0.0772949	0.780997	0.998184
PF3D7_1033000	-0.0927246	5.57957	0.0615655	0.804039	0.998184
PF3D7_1033100	-0.385606	11.7614	1.79734	0.180035	0.998184
PF3D7_1033200	0.966186	7.62078	1.24138	0.265205	0.998184
PF3D7_1033300	0.52458	3.60466	1.0331	0.309432	0.998184
PF3D7_1033400	0.179562	9.21595	0.243729	0.621526	0.998184
PF3D7_1033500	-0.103197	7.11015	0.179022	0.672215	0.998184
PF3D7_1033600	-0.25711	9.61046	0.79818	0.371638	0.998184
PF3D7_1033700	-0.101536	7.48135	0.115304	0.734184	0.998184
PF3D7_1033900	-0.0404954	4.20243	0.00579659	0.939311	0.998184
PF3D7_1034000	-0.0745661	5.23294	0.0344147	0.852827	0.998184
PF3D7_1034900	-0.492956	9.28398	0.904238	0.341648	0.998184
PF3D7_1035000	-0.244981	4.87143	0.221849	0.637635	0.998184
PF3D7_1035800	0.307079	8.67532	0.121221	0.727714	0.998184
PF3D7_1035900	0.992052	4.32289	1.29692	0.254776	0.998184
PF3D7_1036900	-0.484656	11.3629	1.69791	0.192561	0.998184
PF3D7_1037000	0.481773	5.04496	0.45378	0.500545	0.998184
PF3D7_1037300	0.243467	8.88306	0.328323	0.566648	0.998184
PF3D7_1037600	0.208409	7.68917	0.480418	0.488233	0.998184
PF3D7_1037700	-0.243127	6.09174	0.358536	0.54932	0.998184
PF3D7_1038000	-0.496937	10.4581	1.73936	0.18722	0.998184
PF3D7_1038100	-0.148421	5.52218	0.0918098	0.761889	0.998184
PF3D7_1038800	-0.425425	7.20173	1.0873	0.297071	0.998184
PF3D7_1039000	0.541633	9.03762	0.456605	0.499215	0.998184
PF3D7_1039800	-1.14321	4.93738	5.24091	0.0220618	0.998184
PF3D7_1039900	-0.638257	7.36576	3.49133	0.0616909	0.998184
PF3D7_1101500	-0.616084	5.67834	2.36592	0.124011	0.998184
PF3D7_1101600	-1.28216	5.4142	6.62053	0.010081	0.998184
PF3D7_1102400	0.60219	5.20733	1.38064	0.239993	0.998184
PF3D7_1102500	1.53882	6.92839	0.747536	0.387257	0.998184
PF3D7_1102700	-0.552433	11.8656	1.63772	0.200639	0.998184
PF3D7_1102800	-0.564094	13.2207	1.2889	0.256251	0.998184
PF3D7_1102900	-0.869888	6.43582	1.52291	0.21718	0.998184
PF3D7_1103100	-0.191016	9.80379	0.519854	0.470904	0.998184
PF3D7_1103400	0.391415	4.04825	0.250029	0.617055	0.998184
PF3D7_1103600	-0.25067	5.91887	0.303465	0.581718	0.998184
PF3D7_1103700	0.282803	6.36029	0.683486	0.408389	0.998184
PF3D7_1103800	1.42453	4.89188	2.53821	0.111121	0.998184
PF3D7_1104000	0.141988	6.99943	0.155377	0.693449	0.998184
PF3D7_1104100	-0.0097205	7.77308	0.000668832	0.979368	0.998184
PF3D7_1104200	0.139471	9.84222	0.225767	0.634681	0.998184
PF3D7_1104400	-0.114523	7.8805	0.0375194	0.846411	0.998184
PF3D7_1105000	-0.528948	9.22285	2.27336	0.131614	0.998184
PF3D7_1105100	0.236113	9.04733	0.138034	0.710243	0.998184
PF3D7_1105400	-0.126115	10.645	0.240784	0.62364	0.998184
PF3D7_1105600	-0.112726	9.13669	0.105073	0.745825	0.998184
PF3D7_1105700	-0.139023	7.92408	0.155096	0.693712	0.998184
PF3D7_1105800	0.122271	6.56401	0.0721573	0.788221	0.998184
PF3D7_1106000	0.00504171	7.46592	0.00032964	0.985514	0.998184
PF3D7_1106500	0.544432	5.45268	0.384301	0.53531	0.998184
PF3D7_1106700	0.346927	5.07341	0.240155	0.624094	0.998184
PF3D7_1106800	0.247614	3.8914	0.0779511	0.780093	0.998184
PF3D7_1107200	0.103539	4.56984	0.0113159	0.915284	0.998184
PF3D7_1107300	-0.149177	11.4615	0.241822	0.622894	0.998184
PF3D7_1107500	0.50877	4.45356	1.14823	0.283921	0.998184
PF3D7_1107700	-0.368031	7.89687	1.27433	0.258956	0.998184
PF3D7_1107800	0.990293	8.73305	0.528996	0.467029	0.998184
PF3D7_1107900	1.02052	6.00907	2.40504	0.120945	0.998184
PF3D7_1108000	0.00456811	8.37743	0.000255283	0.987252	0.998184
PF3D7_1108100	-0.235406	5.26697	0.212067	0.645152	0.998184
PF3D7_1108200	0.242886	4.75337	0.453629	0.500617	0.998184
PF3D7_1108400	-0.36835	9.51929	1.23404	0.266623	0.998184
PF3D7_1108600	0.278195	8.49059	0.19141	0.661746	0.998184
PF3D7_1108700	0.478923	7.51103	2.33576	0.126434	0.998184
PF3D7_1109400	-0.10502	8.93925	0.146436	0.701965	0.998184
PF3D7_1109700	0.412923	3.692	0.59299	0.441265	0.998184
PF3D7_1109900	0.153738	8.90137	0.269518	0.603655	0.998184
PF3D7_1110100	0.62417	5.29291	0.681537	0.409058	0.998184
PF3D7_1110200	-0.29928	10.468	0.542286	0.461487	0.998184
PF3D7_1110300	-0.0639232	5.00735	0.0323318	0.857301	0.998184
PF3D7_1110400	-0.161961	11.3739	0.329925	0.565703	0.998184
PF3D7_1110500	0.377402	3.78192	0.339594	0.560064	0.998184
PF3D7_1110900	-0.0954962	8.02737	0.101688	0.749813	0.998184
PF3D7_1111000	-0.0272659	5.50553	0.00480402	0.944742	0.998184
PF3D7_1111200	0.429687	5.37348	0.794129	0.372855	0.998184
PF3D7_1111300	0.324051	5.19187	0.433124	0.51046	0.998184
PF3D7_1111400	0.680914	3.88537	0.864876	0.352378	0.998184
PF3D7_1111700	0.129159	6.16909	0.0768867	0.781562	0.998184
PF3D7_1112000	0.556294	4.12025	0.983162	0.321419	0.998184
PF3D7_1112100	0.533234	4.04486	0.869552	0.351079	0.998184
PF3D7_1112500	0.280996	5.06235	0.616595	0.432315	0.998184
PF3D7_1113100	-0.0989262	9.8266	0.126565	0.72202	0.998184
PF3D7_1113200	0.0948691	4.38963	0.0335761	0.854611	0.998184
PF3D7_1113400	-0.510948	8.1735	1.95316	0.162246	0.998184
PF3D7_1113500	0.345704	5.40015	0.530688	0.466318	0.998184
PF3D7_1113600	-0.198502	7.13782	0.615781	0.432619	0.998184
PF3D7_1113700	-0.0837109	4.47969	0.0432547	0.835246	0.998184
PF3D7_1114100	0.745709	4.30211	1.96836	0.160623	0.998184
PF3D7_1114200	-0.39353	9.13113	0.643484	0.422452	0.998184
PF3D7_1114700	-0.111627	9.47768	0.192667	0.660706	0.998184
PF3D7_1115200	0.573664	7.67335	1.00544	0.315998	0.998184
PF3D7_1115300	0.424142	6.81487	0.584644	0.444498	0.998184
PF3D7_1115400	0.0216874	7.86084	0.00322457	0.954716	0.998184
PF3D7_1115500	-0.228627	7.06239	0.110419	0.739668	0.998184
PF3D7_1115600	-0.00403702	6.14017	1.61185e-05	0.996797	0.999102
PF3D7_1115700	0.509704	7.54412	1.11303	0.291425	0.998184
PF3D7_1115800	-0.92717	10.1264	1.5435	0.214097	0.998184
PF3D7_1115900	-0.628343	6.62927	0.396939	0.528674	0.998184
PF3D7_1116200	-0.128317	5.02001	0.0476893	0.827134	0.998184
PF3D7_1116300	-0.43408	5.4974	0.815812	0.366408	0.998184
PF3D7_1116400	-0.0672243	6.54968	0.0255646	0.872968	0.998184
PF3D7_1116600	-0.234724	4.95088	0.211873	0.645303	0.998184
PF3D7_1116700	-0.125786	11.1883	0.177185	0.673804	0.998184
PF3D7_1116800	-0.306062	11.7235	0.712262	0.398694	0.998184
PF3D7_1117300	-0.379839	7.21566	0.556668	0.455606	0.998184
PF3D7_1117400	-1.07862	6.22136	1.42397	0.232751	0.998184
PF3D7_1117700	-0.148154	10.6861	0.291456	0.589289	0.998184
PF3D7_1117800	-0.00398341	5.93768	7.97585e-05	0.992874	0.998245
PF3D7_1117900	1.5639	5.05447	5.18648	0.0227633	0.998184
PF3D7_1118100	0.737788	3.97131	1.90543	0.167472	0.998184
PF3D7_1118200	0.302155	5.53824	0.22992	0.631583	0.998184
PF3D7_1118300	-0.583426	10.0938	1.72249	0.189373	0.998184
PF3D7_1118400	0.727729	4.39727	1.24176	0.265132	0.998184
PF3D7_1118500	-0.214234	8.90546	0.671911	0.412386	0.998184
PF3D7_1118600	-0.00324147	7.49321	0.00010031	0.992009	0.998184
PF3D7_1119000	0.825563	4.362	1.13001	0.287773	0.998184
PF3D7_1119100	0.726084	5.74005	0.847354	0.357302	0.998184
PF3D7_1119200	-0.151813	6.79154	0.282984	0.594752	0.998184
PF3D7_1119300	0.00583143	8.08492	0.000496974	0.982214	0.998184
PF3D7_1119400	-0.0798942	8.5661	0.120318	0.72869	0.998184
PF3D7_1119500	0.766586	5.56035	2.70744	0.0998814	0.998184
PF3D7_1119600	0.583703	5.76409	0.916607	0.338367	0.998184
PF3D7_1119700	0.375514	3.95288	0.357187	0.550073	0.998184
PF3D7_1119800	0.0506813	6.98995	0.0427416	0.836213	0.998184
PF3D7_1119900	-0.123907	8.79517	0.134145	0.714173	0.998184
PF3D7_1120000	-0.222547	8.41135	0.79174	0.373575	0.998184
PF3D7_1120100	-0.0376039	9.61463	0.0040777	0.949084	0.998184
PF3D7_1120200	-0.396246	5.38723	1.42979	0.231799	0.998184
PF3D7_1120400	-0.505319	8.37744	1.48228	0.223418	0.998184
PF3D7_1120500	-0.047535	7.47394	0.0202364	0.886879	0.998184
PF3D7_1121100	-0.197537	9.30636	0.163476	0.685976	0.998184
PF3D7_1121600	-0.0570861	11.2405	0.027561	0.868145	0.998184
PF3D7_1121700	0.209044	8.25258	0.512341	0.474127	0.998184
PF3D7_1122200	-0.420552	6.88557	3.24309	0.0717254	0.998184
PF3D7_1122300	-0.55219	6.29827	1.77492	0.182774	0.998184
PF3D7_1122400	0.197194	6.57634	0.446152	0.504168	0.998184
PF3D7_1122800	0.0538797	6.50524	0.00559711	0.940363	0.998184
PF3D7_1123000	-0.106457	9.83721	0.138873	0.709404	0.998184
PF3D7_1123100	-0.150756	9.53387	0.253456	0.614652	0.998184
PF3D7_1123300	0.0858874	6.39862	0.0754156	0.783609	0.998184
PF3D7_1123400	-0.124126	8.98117	0.213622	0.643943	0.998184
PF3D7_1123500	-0.400565	8.34586	2.54184	0.110866	0.998184
PF3D7_1123600	0.0118352	5.33773	0.000722201	0.97856	0.998184
PF3D7_1123900	-0.120216	7.37673	0.173995	0.676586	0.998184
PF3D7_1124000	-0.306944	6.92031	1.18629	0.27608	0.998184
PF3D7_1124100	0.0412436	8.2592	0.0241221	0.876575	0.998184
PF3D7_1124300	0.31852	7.39378	1.31955	0.250673	0.998184
PF3D7_1124400	-0.22695	6.11308	0.588359	0.443054	0.998184
PF3D7_1124600	0.061437	4.86802	0.00536469	0.941612	0.998184
PF3D7_1124700	1.35902	5.18142	2.40946	0.120604	0.998184
PF3D7_1124800	0.13915	9.11728	0.230649	0.631043	0.998184
PF3D7_1124900	-1.05545e-05	9.6194	-4.72041e-09	1	1
PF3D7_1125200	0.530668	4.80398	0.577868	0.447149	0.998184
PF3D7_1125300	0.741641	5.87073	0.831928	0.361716	0.998184
PF3D7_1125400	0.840485	6.73519	1.59468	0.206659	0.998184
PF3D7_1125500	-0.0033211	6.48023	9.77275e-05	0.992112	0.998184
PF3D7_1125900	0.870726	5.61358	1.43784	0.230489	0.998184
PF3D7_1126000	-0.0690172	8.96037	0.0440862	0.833693	0.998184
PF3D7_1126200	0.109037	8.43078	0.139156	0.709122	0.998184
PF3D7_1126300	0.541501	4.92096	0.812155	0.367484	0.998184
PF3D7_1126400	0.57877	5.03674	1.27303	0.259199	0.998184
PF3D7_1126500	0.0624496	7.96956	0.0560547	0.812844	0.998184
PF3D7_1126900	0.0400054	7.00166	0.0135496	0.907333	0.998184
PF3D7_1127000	-0.45259	7.00676	1.32697	0.249346	0.998184
PF3D7_1127300	0.235507	4.92371	0.119839	0.729209	0.998184
PF3D7_1127800	0.341598	7.40022	1.2252	0.268342	0.998184
PF3D7_1127900	-0.0473931	5.53433	0.00804699	0.928522	0.998184
PF3D7_1128000	-0.275721	9.68018	1.10497	0.293178	0.998184
PF3D7_1128100	1.04724	5.49594	1.57437	0.209574	0.998184
PF3D7_1128200	0.700457	6.6031	3.18932	0.0741207	0.998184
PF3D7_1128400	0.115322	5.92815	0.0613447	0.804383	0.998184
PF3D7_1128500	0.00309724	6.51178	0.000106692	0.991759	0.998184
PF3D7_1129000	0.360822	7.19528	0.451821	0.501471	0.998184
PF3D7_1129100	-0.170156	11.069	0.218843	0.639923	0.998184
PF3D7_1129200	-0.00712549	7.19104	0.000475224	0.982608	0.998184
PF3D7_1129400	0.00675472	7.90876	0.00017353	0.98949	0.998184
PF3D7_1129800	0.353911	4.08993	0.116458	0.732908	0.998184
PF3D7_1129900	1.14193	6.95847	1.28136	0.257646	0.998184
PF3D7_1130000	0.597432	6.2312	0.793946	0.37291	0.998184
PF3D7_1130100	0.340824	8.65656	1.54424	0.213987	0.998184
PF3D7_1130200	0.0878998	10.1726	0.0706952	0.790327	0.998184
PF3D7_1130400	0.173176	6.90935	0.127984	0.720531	0.998184
PF3D7_1130600	0.0413639	5.6055	0.00300331	0.956296	0.998184
PF3D7_1131800	1.16627	6.33219	1.42888	0.231948	0.998184
PF3D7_1132000	-0.373418	5.89947	1.35478	0.244444	0.998184
PF3D7_1132200	0.0851432	9.4917	0.0787718	0.778969	0.998184
PF3D7_1132600	0.0312949	6.39818	0.0100243	0.920248	0.998184
PF3D7_1133100	-0.0748962	8.17342	0.101819	0.749658	0.998184
PF3D7_1133700	-0.380555	9.9472	0.985864	0.320755	0.998184
PF3D7_1133800	0.21425	7.94784	0.399318	0.527442	0.998184
PF3D7_1133900	-0.146604	8.22365	0.250783	0.616524	0.998184
PF3D7_1134000	0.14883	6.76425	0.0298442	0.862844	0.998184
PF3D7_1134100	0.49782	4.15083	1.38347	0.239511	0.998184
PF3D7_1134200	-0.0286638	8.70382	0.0122697	0.9118	0.998184
PF3D7_1134300	0.586173	5.88171	0.460221	0.497521	0.998184
PF3D7_1134500	0.540721	7.52902	0.538285	0.463144	0.998184
PF3D7_1134700	-0.148853	9.3676	0.321567	0.570667	0.998184
PF3D7_1134800	-0.0366163	7.15936	0.0224651	0.880857	0.998184
PF3D7_1135100	0.111428	8.08622	0.0792313	0.778342	0.998184
PF3D7_1135400	-0.176483	5.40198	0.077715	0.780418	0.998184
PF3D7_1135700	0.359145	5.62001	1.03802	0.308282	0.998184
PF3D7_1135800	0.0908277	3.78918	0.0528863	0.818115	0.998184
PF3D7_1135900	-0.0125305	5.58116	0.000273723	0.9868	0.998184
PF3D7_1136300	0.155637	9.37332	0.0790295	0.778617	0.998184
PF3D7_1136400	-0.0247246	8.5364	0.00681774	0.934194	0.998184
PF3D7_1136500	-0.164508	9.07604	0.409596	0.522174	0.998184
PF3D7_1136600	-0.0192849	8.87163	0.00486862	0.944372	0.998184
PF3D7_1136800	0.0016367	5.63621	2.31805e-05	0.996159	0.999102
PF3D7_1137000	-0.315171	5.78687	0.409374	0.522288	0.998184
PF3D7_1137100	0.513831	6.00937	1.37651	0.240696	0.998184
PF3D7_1137200	0.989692	4.60662	1.06314	0.302499	0.998184
PF3D7_1137300	-0.17502	8.08193	0.483255	0.486951	0.998184
PF3D7_1138100	-0.0424098	4.37415	0.00818768	0.927901	0.998184
PF3D7_1138200	-0.235262	5.16592	0.102825	0.748465	0.998184
PF3D7_1138400	0.524773	4.47447	0.351501	0.553265	0.998184
PF3D7_1138500	-0.499854	9.36603	1.62906	0.201833	0.998184
PF3D7_1138600	-0.102433	6.42765	0.0879651	0.76678	0.998184
PF3D7_1138700	-0.296756	10.1655	0.485911	0.485757	0.998184
PF3D7_1138800	-0.0600767	7.69095	0.0681636	0.79403	0.998184
PF3D7_1139200	0.215205	3.39226	0.217502	0.64095	0.998184
PF3D7_1139300	1.16571	9.09589	1.04978	0.305559	0.998184
PF3D7_1139700	-0.00875407	3.4085	0.000394901	0.984145	0.998184
PF3D7_1139800	-0.246138	6.90767	0.720373	0.396022	0.998184
PF3D7_1139900	-0.103364	6.14205	0.094103	0.759024	0.998184
PF3D7_1140600	0.991968	5.58277	1.3817	0.239811	0.998184
PF3D7_1140700	0.0105683	9.56317	0.00132976	0.970911	0.998184
PF3D7_1140800	0.0883339	7.08959	0.0778783	0.780194	0.998184
PF3D7_1142100	-0.584049	10.7191	1.64649	0.199438	0.998184
PF3D7_1142300	0.409988	5.9198	0.287478	0.591842	0.998184
PF3D7_1142400	-0.172838	6.36429	0.432222	0.510901	0.998184
PF3D7_1142500	0.0357944	7.48252	0.00813772	0.928121	0.998184
PF3D7_1142600	-0.0726006	10.4317	0.0791661	0.778431	0.998184
PF3D7_1142700	-0.0238393	5.58465	0.0030025	0.956302	0.998184
PF3D7_1143300	-0.186453	8.6952	0.557464	0.455284	0.998184
PF3D7_1143400	0.206095	8.60945	0.580919	0.445952	0.998184
PF3D7_1143800	-0.324596	8.9236	1.46666	0.225874	0.998184
PF3D7_1143900	0.0114966	4.57484	0.000522745	0.981759	0.998184
PF3D7_1144000	0.21203	8.96723	0.553614	0.456845	0.998184
PF3D7_1144200	0.434039	4.76235	0.590041	0.442403	0.998184
PF3D7_1144300	0.00657936	4.37311	0.000254092	0.987282	0.998184
PF3D7_1144500	0.206222	4.01797	0.117	0.732311	0.998184
PF3D7_1144600	0.00567991	6.40587	0.000341627	0.985253	0.998184
PF3D7_1144900	0.467355	5.52155	0.741862	0.389065	0.998184
PF3D7_1145000	0.515327	3.6624	0.428154	0.512896	0.998184
PF3D7_1145100	-0.453571	6.79244	1.84349	0.174542	0.998184
PF3D7_1145300	-0.222055	4.93262	0.176901	0.67405	0.998184
PF3D7_1145400	-0.30859	6.7825	0.710469	0.399288	0.998184
PF3D7_1145800	0.022214	6.35605	0.00713668	0.932676	0.998184
PF3D7_1146000	-0.108098	7.93432	0.0852613	0.77029	0.998184
PF3D7_1146600	0.303173	3.96379	0.281382	0.595797	0.998184
PF3D7_1146900	0.395044	4.24079	0.907113	0.340882	0.998184
PF3D7_1147800	0.593504	5.20229	0.505943	0.476901	0.998184
PF3D7_1147900	0.231578	4.68797	0.140248	0.708034	0.998184
PF3D7_1148700	0.699071	9.04135	0.499923	0.479534	0.998184
PF3D7_1148800	0.385118	6.99098	0.343994	0.557533	0.998184
PF3D7_1148900	0.110346	8.64075	0.117077	0.732227	0.998184
PF3D7_1149000	2.50723	9.35602	4.26225	0.0389682	0.998184
PF3D7_1149100	0.579608	9.24404	0.197987	0.656351	0.998184
PF3D7_1149200	-0.640756	13.4548	0.584381	0.4446	0.998184
PF3D7_1149300	0.267495	5.34431	0.413608	0.520144	0.998184
PF3D7_1149500	-0.553332	10.0511	1.11496	0.291006	0.998184
PF3D7_1149600	-0.050967	9.50415	0.0153161	0.901507	0.998184
PF3D7_1200600	0.517513	6.44979	0.200317	0.654465	0.998184
PF3D7_1200700	-0.300114	12.9544	0.217085	0.64127	0.998184
PF3D7_1200800	-0.199694	8.68211	0.165615	0.684039	0.998184
PF3D7_1200900	0.583605	7.45883	3.10292	0.0781519	0.998184
PF3D7_1201000	0.44441	7.17867	0.104913	0.746012	0.998184
PF3D7_1201100	2.11924	7.62924	4.96344	0.0258886	0.998184
PF3D7_1201200	-0.64762	11.1067	0.886226	0.346502	0.998184
PF3D7_1201400	0.617492	4.62766	1.02219	0.312	0.998184
PF3D7_1201500	-0.202153	8.11318	0.460101	0.497577	0.998184
PF3D7_1201900	0.704066	5.87344	0.992133	0.319222	0.998184
PF3D7_1202000	-0.04815	5.4769	0.00352777	0.952637	0.998184
PF3D7_1202100	0.210753	6.2316	0.0816595	0.775061	0.998184
PF3D7_1202400	-0.160586	3.79676	0.169304	0.680731	0.998184
PF3D7_1202500	0.121305	6.76308	0.142026	0.706275	0.998184
PF3D7_1202600	-0.118037	9.03744	0.233152	0.629197	0.998184
PF3D7_1202700	0.0703289	7.53216	0.0486742	0.825387	0.998184
PF3D7_1202800	-0.530515	5.30128	1.50333	0.220159	0.998184
PF3D7_1202900	0.0283539	9.5795	0.00622867	0.937095	0.998184
PF3D7_1203100	0.300027	6.62343	0.554807	0.45636	0.998184
PF3D7_1203200	-0.182708	6.70526	0.426148	0.513885	0.998184
PF3D7_1203500	-0.217393	8.77769	0.326484	0.567737	0.998184
PF3D7_1203600	-0.216593	3.57205	0.190881	0.662185	0.998184
PF3D7_1203700	-0.496078	11.9162	0.998716	0.317621	0.998184
PF3D7_1203900	-0.388029	7.78343	0.871749	0.350472	0.998184
PF3D7_1204100	1.7294	5.35498	1.68282	0.19455	0.998184
PF3D7_1204300	-0.0234724	9.2457	0.00607331	0.937883	0.998184
PF3D7_1204600	0.212312	4.40766	0.0852276	0.770334	0.998184
PF3D7_1205000	0.279681	4.40482	0.218312	0.640329	0.998184
PF3D7_1205100	1.55809	4.53043	1.92147	0.165695	0.998184
PF3D7_1205400	0.539457	5.79643	0.87392	0.349872	0.998184
PF3D7_1205500	-0.730459	9.13045	3.18739	0.0742086	0.998184
PF3D7_1205600	0.479243	4.81293	0.412348	0.52078	0.998184
PF3D7_1205800	-0.310178	10.5227	0.714399	0.397987	0.998184
PF3D7_1205900	0.0598485	7.68845	0.0164728	0.897875	0.998184
PF3D7_1206200	-0.0801855	9.75273	0.089646	0.764628	0.998184
PF3D7_1206600	0.170214	8.99114	0.358878	0.54913	0.998184
PF3D7_1206700	0.350188	9.1239	0.657002	0.41762	0.998184
PF3D7_1207100	-0.143484	9.14203	0.25701	0.612182	0.998184
PF3D7_1207600	0.125736	6.48448	0.107947	0.742494	0.998184
PF3D7_1208100	-0.116082	8.92885	0.180011	0.671364	0.998184
PF3D7_1208200	1.73594	5.44473	1.05635	0.304049	0.998184
PF3D7_1208800	-0.265351	8.80402	0.560833	0.453925	0.998184
PF3D7_1208900	0.97439	5.75106	2.65602	0.103159	0.998184
PF3D7_1209000	0.250812	5.60679	0.22433	0.635761	0.998184
PF3D7_1209200	0.0232707	7.09002	0.00550795	0.940839	0.998184
PF3D7_1210300	0.396997	4.07995	0.584728	0.444465	0.998184
PF3D7_1210400	-0.223323	7.67351	0.279787	0.596841	0.998184
PF3D7_1210600	-0.489901	9.98044	0.621426	0.430518	0.998184
PF3D7_1211200	0.0665343	8.76434	0.0583152	0.809179	0.998184
PF3D7_1211400	-0.0818367	9.16761	0.0746317	0.784709	0.998184
PF3D7_1211500	0.458365	3.86063	0.808175	0.36866	0.998184
PF3D7_1211600	0.265091	7.31509	0.224348	0.635746	0.998184
PF3D7_1211800	-0.484366	9.51158	1.42977	0.231803	0.998184
PF3D7_1211900	0.241143	8.26941	0.374487	0.540569	0.998184
PF3D7_1212500	-0.319176	7.36629	0.839264	0.359607	0.998184
PF3D7_1212700	-0.0248974	10.5682	0.00912565	0.923895	0.998184
PF3D7_1212800	0.147614	4.57354	0.0166937	0.897196	0.998184
PF3D7_1212900	-0.614533	10.9306	1.13445	0.286829	0.998184
PF3D7_1213700	0.49627	5.29273	1.75776	0.184904	0.998184
PF3D7_1213800	-0.275481	7.94287	1.15595	0.282308	0.998184
PF3D7_1213900	-0.230578	9.31395	0.551893	0.457545	0.998184
PF3D7_1214300	0.14515	5.42221	0.0813024	0.77554	0.998184
PF3D7_1214400	0.424568	4.92314	0.967154	0.325391	0.998184
PF3D7_1214600	-0.0566255	4.80449	0.0114301	0.914859	0.998184
PF3D7_1215900	-0.069605	4.36365	0.018249	0.892542	0.998184
PF3D7_1216000	0.0508399	5.57227	0.0122999	0.911692	0.998184
PF3D7_1216200	0.961081	7.55238	1.3285	0.249073	0.998184
PF3D7_1216300	-0.170438	7.63618	0.377026	0.539199	0.998184
PF3D7_1216400	-0.288515	7.99623	0.899186	0.343	0.998184
PF3D7_1216900	0.213006	10.5318	0.548831	0.458796	0.998184
PF3D7_1217200	-0.120294	9.5521	0.176345	0.674533	0.998184
PF3D7_1217300	0.773379	6.56862	1.01665	0.313315	0.998184
PF3D7_1217400	1.48452	6.84182	0.809681	0.368215	0.998184
PF3D7_1217500	-0.0449525	9.37482	0.0248298	0.874792	0.998184
PF3D7_1217600	0.247859	3.44712	0.0807358	0.776303	0.998184
PF3D7_1217700	-0.227213	7.1912	0.600472	0.438398	0.998184
PF3D7_1217800	-0.0283028	3.81795	0.00561111	0.940288	0.998184
PF3D7_1218200	-0.511437	8.28861	1.70762	0.191294	0.998184
PF3D7_1218300	-0.341321	6.51732	0.554493	0.456488	0.998184
PF3D7_1218400	-0.358324	9.25702	1.0519	0.30507	0.998184
PF3D7_1218500	-0.452976	9.54064	0.562712	0.45317	0.998184
PF3D7_1218600	-0.427092	6.00489	0.871929	0.350422	0.998184
PF3D7_1219000	1.15701	6.88527	1.09882	0.294525	0.998184
PF3D7_1219100	-0.226953	7.60598	0.53297	0.465361	0.998184
PF3D7_1219200	0.635847	4.73834	0.569736	0.450364	0.998184
PF3D7_1219600	-0.0227989	7.55514	0.00252877	0.959894	0.998184
PF3D7_1220100	-0.0330327	6.70423	0.0155775	0.900674	0.998184
PF3D7_1220400	0.236835	5.45001	0.44122	0.506534	0.998184
PF3D7_1220500	-0.138575	4.696	0.164152	0.685363	0.998184
PF3D7_1220900	0.523186	8.01624	0.866616	0.351894	0.998184
PF3D7_1221200	0.416336	4.11958	0.426138	0.51389	0.998184
PF3D7_1221900	0.0420863	10.1132	0.0145216	0.904083	0.998184
PF3D7_1222100	0.194291	3.42875	0.161783	0.687521	0.998184
PF3D7_1222300	0.841536	7.22977	0.703391	0.401647	0.998184
PF3D7_1222500	0.0438081	4.86146	0.013511	0.907465	0.998184
PF3D7_1222600	-0.452008	7.76582	0.0810073	0.775937	0.998184
PF3D7_1223200	-0.170377	5.83547	0.389253	0.532692	0.998184
PF3D7_1223300	0.14518	6.09394	0.140138	0.708144	0.998184
PF3D7_1223400	-0.274013	11.6233	0.748394	0.386985	0.998184
PF3D7_1223500	0.0596837	8.33388	0.0295998	0.863401	0.998184
PF3D7_1223600	0.02796	4.75336	0.00242363	0.960736	0.998184
PF3D7_1223800	0.0112338	5.58763	0.000698436	0.978916	0.998184
PF3D7_1224300	-0.408732	12.1223	0.808285	0.368628	0.998184
PF3D7_1224400	0.0632585	7.96966	0.0535211	0.817046	0.998184
PF3D7_1224600	0.306883	5.70905	0.25065	0.616618	0.998184
PF3D7_1224700	-0.173001	9.06263	0.0473763	0.827693	0.998184
PF3D7_1224800	-0.348185	5.70042	0.234928	0.627894	0.998184
PF3D7_1224900	-0.149082	6.46529	0.187868	0.664697	0.998184
PF3D7_1225200	-0.21236	7.91477	0.410855	0.521536	0.998184
PF3D7_1225300	-0.0175068	7.16991	0.00220096	0.962581	0.998184
PF3D7_1225400	0.257161	4.99737	0.567272	0.451345	0.998184
PF3D7_1225500	0.128267	7.44168	0.209202	0.647394	0.998184
PF3D7_1225600	-0.0892332	8.60122	0.0943272	0.758746	0.998184
PF3D7_1225700	0.196889	7.38396	0.238009	0.625648	0.998184
PF3D7_1225800	0.156086	7.73502	0.219519	0.639407	0.998184
PF3D7_1226200	1.06539	5.64941	1.02405	0.31156	0.998184
PF3D7_1226300	-0.474184	10.3861	0.85536	0.35504	0.998184
PF3D7_1226400	-0.155128	5.43259	0.072296	0.788023	0.998184
PF3D7_1226700	-0.153854	7.30524	0.454337	0.500282	0.998184
PF3D7_1227200	0.716206	7.10528	1.2508	0.2634	0.998184
PF3D7_1227400	0.408563	6.95917	1.63168	0.20147	0.998184
PF3D7_1227700	-0.339214	9.03832	0.540469	0.462238	0.998184
PF3D7_1227800	-0.374333	9.90654	1.56799	0.210499	0.998184
PF3D7_1227900	0.220705	6.51849	0.326172	0.567922	0.998184
PF3D7_1228000	0.564686	3.40924	1.44943	0.228619	0.998184
PF3D7_1228400	0.253279	8.14391	0.681533	0.409059	0.998184
PF3D7_1228800	0.466147	7.99628	0.539535	0.462625	0.998184
PF3D7_1228900	0.181855	6.10731	0.157339	0.691618	0.998184
PF3D7_1229000	0.129175	7.31036	0.156753	0.692164	0.998184
PF3D7_1229100	-0.362333	11.0707	1.26947	0.259866	0.998184
PF3D7_1229300	0.150481	5.87089	0.0148034	0.903161	0.998184
PF3D7_1229400	-0.114629	9.49688	0.0916936	0.762035	0.998184
PF3D7_1229500	0.166808	9.14526	0.387351	0.533695	0.998184
PF3D7_1230000	0.485242	7.12014	0.708204	0.400041	0.998184
PF3D7_1230500	0.080954	5.40629	0.0493137	0.824262	0.998184
PF3D7_1230700	-0.955057	6.83374	3.23308	0.0721648	0.998184
PF3D7_1230800	-0.045718	7.38996	0.0359054	0.849711	0.998184
PF3D7_1230900	-0.00349825	10.0611	0.000100939	0.991984	0.998184
PF3D7_1231000	0.554027	4.48818	0.682262	0.408809	0.998184
PF3D7_1231100	-0.269044	6.17301	0.250176	0.616951	0.998184
PF3D7_1231400	0.487041	4.51046	0.700842	0.402501	0.998184
PF3D7_1231500	0.277566	3.95321	0.319983	0.571618	0.998184
PF3D7_1231600	1.05103	6.53453	0.704833	0.401164	0.998184
PF3D7_1231800	-0.246861	8.04695	0.186744	0.665641	0.998184
PF3D7_1231900	-0.0783131	5.62053	0.0523091	0.819093	0.998184
PF3D7_1232400	-0.118702	7.95494	0.148714	0.699767	0.998184
PF3D7_1233000	-0.0532936	3.54678	0.0143245	0.904733	0.998184
PF3D7_1233100	0.729179	5.97415	1.21805	0.269744	0.998184
PF3D7_1233400	0.163251	7.173	0.393355	0.530541	0.998184
PF3D7_1233600	-0.363799	10.7496	0.822218	0.364532	0.998184
PF3D7_1233900	0.0240063	7.177	0.00679297	0.934313	0.998184
PF3D7_1234100	-0.0403336	9.09253	0.0244815	0.875666	0.998184
PF3D7_1234200	0.419723	5.14003	0.217607	0.640869	0.998184
PF3D7_1234500	0.0108746	5.62415	0.00103799	0.974298	0.998184
PF3D7_1234700	1.03142	4.11164	2.89834	0.0886709	0.998184
PF3D7_1234800	-0.111307	8.14112	0.10403	0.747046	0.998184
PF3D7_1235300	0.17423	10.5139	0.243557	0.621649	0.998184
PF3D7_1235500	-0.542354	4.25173	1.44378	0.229528	0.998184
PF3D7_1235900	-0.19862	7.34116	0.558645	0.454807	0.998184
PF3D7_1236100	-0.155634	6.82029	0.0199368	0.887714	0.998184
PF3D7_1236400	-0.0340677	7.37825	0.0123267	0.911596	0.998184
PF3D7_1237100	0.16412	5.69649	0.147453	0.700981	0.998184
PF3D7_1237200	-0.272498	8.7765	0.963796	0.326232	0.998184
PF3D7_1237400	0.519257	5.09207	0.517489	0.471915	0.998184
PF3D7_1237500	-0.196387	8.48844	0.533213	0.465259	0.998184
PF3D7_1237600	-0.00187927	8.53585	4.88257e-05	0.994425	0.99885
PF3D7_1237700	-0.0273085	7.70623	0.0129722	0.90932	0.998184
PF3D7_1237800	0.292951	5.04422	0.41156	0.521179	0.998184
PF3D7_1237900	-0.264222	9.79796	0.31535	0.574415	0.998184
PF3D7_1238100	0.1964	5.43184	0.0575532	0.810406	0.998184
PF3D7_1238300	0.154219	8.73656	0.261763	0.608912	0.998184
PF3D7_1238500	1.27282	6.14887	1.68438	0.194343	0.998184
PF3D7_1238800	-0.385118	10.6194	0.730614	0.392684	0.998184
PF3D7_1238900	0.543657	5.52212	0.5162	0.472467	0.998184
PF3D7_1239000	0.00803816	5.65514	0.000206958	0.988522	0.998184
PF3D7_1239300	-0.0441185	4.35458	0.0142629	0.904937	0.998184
PF3D7_1239700	-0.176882	5.96215	0.0266668	0.870282	0.998184
PF3D7_1239800	1.08436	5.69867	0.97525	0.323374	0.998184
PF3D7_1239900	-0.178071	8.11637	0.357198	0.550067	0.998184
PF3D7_1240000	-0.286816	6.40158	0.444776	0.504826	0.998184
PF3D7_1240100	-0.812882	6.75057	1.46747	0.225745	0.998184
PF3D7_1241100	-0.247061	7.41495	0.722941	0.395181	0.998184
PF3D7_1241200	0.186013	7.07216	0.360418	0.548274	0.998184
PF3D7_1241800	-0.0390539	8.69305	0.01728	0.895417	0.998184
PF3D7_1241900	-0.140218	7.52973	0.231411	0.63048	0.998184
PF3D7_1242200	0.111923	6.43228	0.0562665	0.812497	0.998184
PF3D7_1242700	0.0170692	8.63154	0.00385068	0.95052	0.998184
PF3D7_1242800	-0.169762	8.21038	0.232688	0.629538	0.998184
PF3D7_1243100	0.831039	5.96722	1.29012	0.256026	0.998184
PF3D7_1243600	-0.346044	10.1519	1.09599	0.295148	0.998184
PF3D7_1243800	0.48832	4.29302	0.490384	0.483756	0.998184
PF3D7_1244100	1.50468	6.18693	1.8102	0.178484	0.998184
PF3D7_1244200	-0.147905	7.25543	0.22401	0.636001	0.998184
PF3D7_1244400	0.977229	6.33137	1.97717	0.159689	0.998184
PF3D7_1244600	-0.155919	5.48028	0.142119	0.706184	0.998184
PF3D7_1244700	-0.0520144	6.65484	0.0205899	0.885902	0.998184
PF3D7_1244800	0.333358	8.27165	0.986004	0.320721	0.998184
PF3D7_1245800	-0.312356	6.17527	0.682244	0.408815	0.998184
PF3D7_1245900	-0.29771	4.50067	0.508034	0.475991	0.998184
PF3D7_1246000	0.205879	4.52554	0.122325	0.726527	0.998184
PF3D7_1246200	-0.511428	7.56252	0.551555	0.457683	0.998184
PF3D7_1246300	-0.248264	7.30826	0.389416	0.532607	0.998184
PF3D7_1246400	-0.249891	4.04573	0.121378	0.727544	0.998184
PF3D7_1246500	-0.248787	3.5099	0.155172	0.693641	0.998184
PF3D7_1246600	-0.0220426	6.80366	0.00205107	0.963877	0.998184
PF3D7_1247100	0.14115	5.26198	0.12154	0.72737	0.998184
PF3D7_1247200	0.454306	4.233	0.794132	0.372854	0.998184
PF3D7_1247300	0.132857	5.62817	0.133728	0.714597	0.998184
PF3D7_1247400	0.949109	6.42164	1.0234	0.311714	0.998184
PF3D7_1247900	0.110998	8.06036	0.20414	0.6514	0.998184
PF3D7_1248100	0.295432	5.46455	0.499162	0.479869	0.998184
PF3D7_1248200	-0.0654678	7.16051	0.0613147	0.80443	0.998184
PF3D7_1248500	-0.268822	10.3211	0.586008	0.443967	0.998184
PF3D7_1248600	2.17873	5.78615	3.39349	0.0654544	0.998184
PF3D7_1248700	-0.0367953	9.76744	0.0214997	0.883426	0.998184
PF3D7_1248900	-0.183998	7.19198	0.179676	0.671652	0.998184
PF3D7_1249100	0.00390724	7.71228	0.000268423	0.986928	0.998184
PF3D7_1249300	-0.0507592	6.29255	0.0156536	0.900433	0.998184
PF3D7_1249800	-0.109389	9.00281	0.216174	0.641971	0.998184
PF3D7_1249900	0.427009	6.66444	1.01914	0.312724	0.998184
PF3D7_1250000	-0.0968228	7.57847	0.186611	0.665752	0.998184
PF3D7_1250200	-0.17594	9.08819	0.489907	0.483969	0.998184
PF3D7_1250300	1.61283	4.90026	2.66845	0.102355	0.998184
PF3D7_1250600	-0.184793	8.37841	0.233744	0.628761	0.998184
PF3D7_1250700	0.100024	6.7846	0.0420345	0.837554	0.998184
PF3D7_1250800	0.487394	6.22839	1.01905	0.312745	0.998184
PF3D7_1251100	0.362645	7.06686	2.29633	0.12968	0.998184
PF3D7_1251200	-0.443931	4.60501	0.2353	0.627622	0.998184
PF3D7_1251500	0.189578	8.47744	0.69394	0.404828	0.998184
PF3D7_1251600	0.236257	7.74145	0.400152	0.527011	0.998184
PF3D7_1251700	0.406523	3.94091	0.688291	0.406746	0.998184
PF3D7_1251800	-0.22477	6.9026	0.637502	0.424617	0.998184
PF3D7_1252300	1.35856	11.0001	2.74635	0.0974768	0.998184
PF3D7_1252400	0.839055	4.64358	2.03693	0.15352	0.998184
PF3D7_1252600	-0.34672	7.9441	0.364819	0.545842	0.998184
PF3D7_1252700	0.596663	5.30116	1.48991	0.22223	0.998184
PF3D7_1252800	0.516525	8.01309	2.21465	0.136706	0.998184
PF3D7_1252900	-0.614674	7.9587	0.434951	0.509569	0.998184
PF3D7_1253000	0.49159	4.49237	0.460947	0.497182	0.998184
PF3D7_1253100	0.799869	7.84385	4.97072	0.0257799	0.998184
PF3D7_1253200	-0.0690291	5.21628	0.00726222	0.932088	0.998184
PF3D7_1253300	-0.300721	7.40017	0.214129	0.64355	0.998184
PF3D7_1253400	-0.103225	6.61224	0.0229977	0.879463	0.998184
PF3D7_1253700	-2.55904	11.1856	4.77897	0.0288094	0.998184
PF3D7_1301200	0.011693	8.37039	0.000214789	0.988307	0.998184
PF3D7_1301400	1.6796	10.1064	1.01443	0.313843	0.998184
PF3D7_1301600	-0.498688	5.03098	0.968316	0.325101	0.998184
PF3D7_1301700	-0.0531753	10.9256	0.0179308	0.893477	0.998184
PF3D7_1301800	0.125936	8.2273	0.00713254	0.932695	0.998184
PF3D7_1302000	-0.327359	10.417	1.03035	0.310076	0.998184
PF3D7_1302050	0.101151	5.99703	0.0387169	0.844011	0.998184
PF3D7_1302100	0.198861	6.20501	0.101837	0.749636	0.998184
PF3D7_1302300	0.0943857	5.48393	0.0765194	0.782071	0.998184
PF3D7_1302500	-0.257935	8.07035	0.442976	0.50569	0.998184
PF3D7_1302600	-0.0171301	6.81983	0.00256688	0.959593	0.998184
PF3D7_1302700	-0.0909169	8.99506	0.146843	0.701571	0.998184
PF3D7_1302800	0.153995	9.78649	0.293968	0.587689	0.998184
PF3D7_1302900	0.892419	3.53685	0.688527	0.406666	0.998184
PF3D7_1303400	-0.127286	9.34541	0.125545	0.723097	0.998184
PF3D7_1303500	-0.0298139	9.34302	0.00776861	0.929766	0.998184
PF3D7_1304400	0.124097	6.53893	0.178098	0.673013	0.998184
PF3D7_1304900	0.0263169	6.03718	0.00686871	0.933949	0.998184
PF3D7_1305000	0.305601	5.48503	0.159526	0.689593	0.998184
PF3D7_1305300	-0.0154521	8.89476	0.00259751	0.959353	0.998184
PF3D7_1305400	0.239763	4.92961	0.257495	0.611846	0.998184
PF3D7_1306400	0.475846	7.66908	0.647629	0.420962	0.998184
PF3D7_1306600	0.504255	5.25809	0.715323	0.397682	0.998184
PF3D7_1306800	0.102946	5.49582	0.104644	0.746326	0.998184
PF3D7_1306900	-0.244532	6.97279	0.767073	0.381124	0.998184
PF3D7_1307000	0.00166155	6.93056	3.74237e-05	0.995119	0.998944
PF3D7_1307100	0.550195	8.68041	4.50604	0.0337754	0.998184
PF3D7_1307200	0.306019	5.29753	0.518412	0.47152	0.998184
PF3D7_1307700	0.0916497	6.46899	0.0397337	0.842002	0.998184
PF3D7_1307800	0.43481	5.721	0.395131	0.529615	0.998184
PF3D7_1308200	-0.0417458	10.5757	0.0299005	0.862716	0.998184
PF3D7_1308300	0.0683666	9.47084	0.0855567	0.769904	0.998184
PF3D7_1308400	0.0904668	8.15157	0.0248422	0.874761	0.998184
PF3D7_1308900	0.851184	8.35845	1.76474	0.184034	0.998184
PF3D7_1309000	0.0759984	6.15117	0.0415394	0.8385	0.998184
PF3D7_1309100	0.323572	8.93773	0.815498	0.3665	0.998184
PF3D7_1309200	0.588817	7.37582	0.766673	0.381248	0.998184
PF3D7_1309300	-0.308762	8.56946	1.62219	0.202787	0.998184
PF3D7_1309400	0.554256	4.55088	1.29845	0.254497	0.998184
PF3D7_1309500	-0.197177	7.64418	0.532095	0.465727	0.998184
PF3D7_1309600	-0.54513	4.63723	1.06476	0.302132	0.998184
PF3D7_1309700	-0.244063	6.76885	0.363637	0.546493	0.998184
PF3D7_1310400	-0.14021	7.3724	0.120705	0.728271	0.998184
PF3D7_1310800	-0.069561	6.04325	0.0181781	0.892749	0.998184
PF3D7_1311000	-0.101572	3.87611	0.0443498	0.833204	0.998184
PF3D7_1311100	-0.188223	3.82206	0.190638	0.662386	0.998184
PF3D7_1311200	0.427519	4.62999	0.290545	0.589871	0.998184
PF3D7_1311400	0.348286	6.73061	0.553653	0.456829	0.998184
PF3D7_1311500	-0.135893	7.90993	0.212744	0.644625	0.998184
PF3D7_1311600	-0.0339863	7.59524	0.0174318	0.894961	0.998184
PF3D7_1311700	0.636276	6.62609	1.68124	0.19476	0.998184
PF3D7_1311800	0.0743298	10.5258	0.0376851	0.846077	0.998184
PF3D7_1311900	0.105321	7.74805	0.0320874	0.857836	0.998184
PF3D7_1312900	0.370412	8.13119	0.460308	0.49748	0.998184
PF3D7_1313800	-0.228519	10.0782	0.691793	0.405555	0.998184
PF3D7_1314200	0.406305	3.8917	0.32151	0.570702	0.998184
PF3D7_1314500	-0.286213	4.75245	0.130129	0.718298	0.998184
PF3D7_1314900	0.202438	5.48598	0.143955	0.70438	0.998184
PF3D7_1315000	0.127855	6.64048	0.117161	0.732135	0.998184
PF3D7_1315400	-0.16478	9.08456	0.484367	0.486451	0.998184
PF3D7_1315500	0.829991	5.16766	1.29215	0.255651	0.998184
PF3D7_1315700	0.623607	6.10529	1.05309	0.304797	0.998184
PF3D7_1315800	0.147033	6.33281	0.201934	0.653165	0.998184
PF3D7_1315900	-0.26261	8.07933	0.566212	0.451768	0.998184
PF3D7_1316100	0.148333	7.46405	0.153025	0.695661	0.998184
PF3D7_1316500	0.0906996	7.12129	0.0948155	0.758142	0.998184
PF3D7_1316600	0.999965	7.55086	0.992532	0.319124	0.998184
PF3D7_1316800	0.269704	6.27974	0.410073	0.521933	0.998184
PF3D7_1316900	0.191224	8.56855	0.456533	0.499249	0.998184
PF3D7_1317000	0.446954	7.84426	1.11157	0.291741	0.998184
PF3D7_1317300	-0.00950473	5.92188	0.000161413	0.989863	0.998184
PF3D7_1317700	0.490022	4.8846	2.21641	0.13655	0.998184
PF3D7_1317800	-0.194806	10.3796	0.397416	0.528427	0.998184
PF3D7_1317900	-0.178621	7.78919	0.492317	0.482896	0.998184
PF3D7_1318300	1.18519	8.00462	0.524099	0.469098	0.998184
PF3D7_1318700	0.563892	4.59661	0.372931	0.541411	0.998184
PF3D7_1318800	-0.231791	9.25556	0.413613	0.520141	0.998184
PF3D7_1318900	-0.125205	5.32887	0.0381279	0.845187	0.998184
PF3D7_1319100	-0.783509	9.10117	1.70897	0.191119	0.998184
PF3D7_1319200	0.653978	5.02484	0.786559	0.375143	0.998184
PF3D7_1319300	-0.0435854	8.08582	0.0218646	0.882448	0.998184
PF3D7_1319400	-0.031255	5.76101	0.00418222	0.948437	0.998184
PF3D7_1320000	-0.341238	9.47683	2.00067	0.15723	0.998184
PF3D7_1320600	-0.244319	6.96062	0.415929	0.518976	0.998184
PF3D7_1320900	0.343235	4.05162	0.260659	0.609668	0.998184
PF3D7_1321200	-0.287787	4.88189	0.275934	0.599379	0.998184
PF3D7_1321300	-0.176917	8.50094	0.379417	0.537915	0.998184
PF3D7_1321700	0.162452	7.92232	0.232404	0.629747	0.998184
PF3D7_1321800	-0.364303	7.85029	1.34652	0.245887	0.998184
PF3D7_1321900	-0.279463	5.76506	0.492931	0.482623	0.998184
PF3D7_1322100	-0.49063	10.6105	0.938803	0.332586	0.998184
PF3D7_1322200	0.823264	4.23414	0.642943	0.422647	0.998184
PF3D7_1323000	1.36339	5.32691	1.40244	0.236316	0.998184
PF3D7_1323100	0.0534436	9.14626	0.0250114	0.874339	0.998184
PF3D7_1323200	0.658936	5.07424	0.975869	0.323221	0.998184
PF3D7_1323400	-0.0515454	10.3537	0.0280325	0.867032	0.998184
PF3D7_1323500	0.165468	6.31003	0.057742	0.810101	0.998184
PF3D7_1323800	0.162255	4.92255	0.13765	0.710629	0.998184
PF3D7_1323900	0.071859	6.77445	0.0539975	0.816248	0.998184
PF3D7_1324000	0.274398	7.13974	0.133956	0.714365	0.998184
PF3D7_1324200	0.130849	7.14983	0.165522	0.684122	0.998184
PF3D7_1324300	-0.0221939	7.97349	0.00192878	0.96497	0.998184
PF3D7_1324400	-0.479694	7.75967	1.21966	0.269427	0.998184
PF3D7_1324700	-0.432868	6.12494	1.71131	0.190815	0.998184
PF3D7_1324800	1.44443	3.97036	4.79853	0.0284841	0.998184
PF3D7_1324900	0.121538	10.1345	0.0790801	0.778548	0.998184
PF3D7_1325000	0.0126824	5.75956	0.00143212	0.969813	0.998184
PF3D7_1325100	-0.0211204	10.2869	0.00669019	0.934811	0.998184
PF3D7_1326100	0.978047	4.78623	1.24126	0.265229	0.998184
PF3D7_1326300	-0.307456	7.24201	0.87816	0.348706	0.998184
PF3D7_1326400	-0.0837491	6.2896	0.0673513	0.795233	0.998184
PF3D7_1326700	-0.45338	6.46218	2.25769	0.132953	0.998184
PF3D7_1326900	0.922011	4.62568	1.90615	0.167392	0.998184
PF3D7_1327000	0.368825	5.778	0.306557	0.579801	0.998184
PF3D7_1327200	0.0520261	5.62696	0.0176293	0.894371	0.998184
PF3D7_1327300	0.382153	5.40636	0.512835	0.473914	0.998184
PF3D7_1327700	-0.126854	6.54294	0.224069	0.635957	0.998184
PF3D7_1327800	-0.102194	6.97162	0.0906498	0.763353	0.998184
PF3D7_1328100	-0.0175798	7.49003	0.00187048	0.965503	0.998184
PF3D7_1328200	0.915117	3.92139	1.27509	0.258814	0.998184
PF3D7_1328400	0.912914	5.02122	1.43112	0.231582	0.998184
PF3D7_1328500	1.04361	6.34126	1.78176	0.181933	0.998184
PF3D7_1328800	0.892827	5.80828	1.60572	0.205094	0.998184
PF3D7_1328900	0.565342	5.75851	1.39625	0.237353	0.998184
PF3D7_1329000	-0.0709352	9.25009	0.103804	0.747312	0.998184
PF3D7_1329100	1.20795	8.02956	2.24172	0.134331	0.998184
PF3D7_1329300	0.00113396	3.9248	5.53866e-06	0.998122	0.999102
PF3D7_1329400	-0.163334	3.97034	0.0810408	0.775892	0.998184
PF3D7_1329500	-0.52662	11.9966	1.04425	0.306836	0.998184
PF3D7_1329600	-0.113848	8.31903	0.0729609	0.787073	0.998184
PF3D7_1330000	0.509823	4.01	0.42054	0.516667	0.998184
PF3D7_1330300	0.796609	3.80718	1.38507	0.23924	0.998184
PF3D7_1330400	-0.128163	8.03215	0.166296	0.683425	0.998184
PF3D7_1330800	0.249302	10.1123	0.625717	0.428931	0.998184
PF3D7_1331100	-0.0538017	5.30579	0.00901012	0.924377	0.998184
PF3D7_1331200	0.0509162	6.61713	0.0217294	0.882809	0.998184
PF3D7_1331700	0.146932	7.75829	0.144836	0.70352	0.998184
PF3D7_1331800	0.229541	9.59571	0.663151	0.41545	0.998184
PF3D7_1332000	-0.190593	5.32505	0.126034	0.72258	0.998184
PF3D7_1332300	0.0974618	3.73693	0.0211962	0.884246	0.998184
PF3D7_1332400	-0.0313446	5.54885	0.00282606	0.957604	0.998184
PF3D7_1332500	-0.281482	6.54411	0.513496	0.473629	0.998184
PF3D7_1332600	0.536909	4.89523	0.607596	0.435695	0.998184
PF3D7_1332700	-0.232509	7.85145	0.816803	0.366116	0.998184
PF3D7_1332800	-0.422331	7.54	2.24641	0.133925	0.998184
PF3D7_1332900	-0.253938	8.08174	0.349034	0.55466	0.998184
PF3D7_1333000	0.661633	5.03284	0.622788	0.430013	0.998184
PF3D7_1333300	0.17906	5.79808	0.0764409	0.78218	0.998184
PF3D7_1333400	0.19502	6.85263	0.132926	0.715417	0.998184
PF3D7_1333600	0.0121716	8.16657	0.00226602	0.962033	0.998184
PF3D7_1333800	-0.148925	4.24641	0.0739594	0.785657	0.998184
PF3D7_1334200	1.10815	7.18932	1.82105	0.177188	0.998184
PF3D7_1334700	-0.311991	8.28893	0.299009	0.584505	0.998184
PF3D7_1335300	-0.690996	3.73355	0.793188	0.373138	0.998184
PF3D7_1335400	-0.675958	4.15752	0.987764	0.320289	0.998184
PF3D7_1335600	0.186496	4.54006	0.262724	0.608255	0.998184
PF3D7_1335900	0.751811	4.19664	0.655394	0.418191	0.998184
PF3D7_1336000	-0.205532	7.16242	0.364628	0.545947	0.998184
PF3D7_1336400	-0.109595	5.79845	0.0531224	0.817717	0.998184
PF3D7_1336700	0.0703497	7.60583	0.0514474	0.820564	0.998184
PF3D7_1336800	0.447816	7.22477	1.17667	0.278035	0.998184
PF3D7_1336900	0.333527	6.3333	0.332119	0.564414	0.998184
PF3D7_1337200	0.0881039	4.03712	0.0131562	0.908683	0.998184
PF3D7_1337300	0.106522	6.56059	0.0801696	0.777068	0.998184
PF3D7_1337400	-0.0298633	8.00439	0.00606379	0.937931	0.998184
PF3D7_1337500	-0.58333	8.9904	1.36045	0.24346	0.998184
PF3D7_1337800	0.301868	5.86874	0.278023	0.598	0.998184
PF3D7_1337900	0.294834	7.28509	0.937104	0.333024	0.998184
PF3D7_1338100	0.673619	6.81132	0.734255	0.391507	0.998184
PF3D7_1338200	-0.182328	10.9666	0.376034	0.539733	0.998184
PF3D7_1338300	-0.321797	10.4677	1.29469	0.255185	0.998184
PF3D7_1339300	0.322803	9.54725	0.68368	0.408322	0.998184
PF3D7_1340000	0.162295	4.41681	0.155261	0.693558	0.998184
PF3D7_1340100	0.0799811	5.07374	0.0531859	0.817609	0.998184
PF3D7_1340300	0.113375	8.90449	0.181379	0.670191	0.998184
PF3D7_1340500	0.881279	4.15773	1.62943	0.201781	0.998184
PF3D7_1340600	0.456341	5.80562	0.580224	0.446224	0.998184
PF3D7_1340900	-0.706652	9.82875	4.62359	0.0315351	0.998184
PF3D7_1341200	0.112075	9.41152	0.109158	0.741105	0.998184
PF3D7_1341300	0.0703461	9.05531	0.0347986	0.852018	0.998184
PF3D7_1341900	0.121952	7.32984	0.0277906	0.867602	0.998184
PF3D7_1342000	0.173142	10.8837	0.361829	0.547492	0.998184
PF3D7_1342100	1.04273	6.2844	1.2069	0.271946	0.998184
PF3D7_1342400	0.159198	8.19254	0.336779	0.561694	0.998184
PF3D7_1342600	-0.60442	6.75382	0.582323	0.445403	0.998184
PF3D7_1342700	0.401673	5.33527	1.35163	0.244994	0.998184
PF3D7_1342800	0.521192	6.05994	0.731616	0.39236	0.998184
PF3D7_1342900	1.02412	7.48404	4.83327	0.0279157	0.998184
PF3D7_1343000	-0.202796	10.7632	0.247248	0.61902	0.998184
PF3D7_1343200	0.236658	5.89722	0.159978	0.689177	0.998184
PF3D7_1343300	-0.161044	6.32181	0.0677751	0.794604	0.998184
PF3D7_1343400	-0.307124	7.90268	0.353454	0.552164	0.998184
PF3D7_1343700	-0.470849	11.1244	0.746069	0.387724	0.998184
PF3D7_1343800	0.207005	5.09112	0.151463	0.697141	0.998184
PF3D7_1343900	0.0947513	4.83919	0.0889538	0.765511	0.998184
PF3D7_1344100	0.409597	5.52947	0.373402	0.541156	0.998184
PF3D7_1344200	0.177691	8.70138	0.167586	0.682266	0.998184
PF3D7_1344300	-0.158107	6.29423	0.0197941	0.888114	0.998184
PF3D7_1344400	0.444943	4.06497	0.0827572	0.773595	0.998184
PF3D7_1344700	0.404406	6.9478	0.742169	0.388967	0.998184
PF3D7_1344800	1.22981	6.04841	1.62179	0.202842	0.998184
PF3D7_1344900	-0.0458957	8.45163	0.0258276	0.872322	0.998184
PF3D7_1345100	-0.0144025	6.75975	0.00202529	0.964105	0.998184
PF3D7_1345700	1.24936	5.21448	2.01854	0.155388	0.998184
PF3D7_1345800	0.189229	5.74123	0.0940026	0.759149	0.998184
PF3D7_1346100	0.2708	8.89909	0.353988	0.551864	0.998184
PF3D7_1346200	0.770317	3.90964	1.01186	0.314457	0.998184
PF3D7_1346300	-0.149842	8.1818	0.105525	0.745298	0.998184
PF3D7_1346400	0.293748	8.86158	0.396879	0.528706	0.998184
PF3D7_1346500	0.0422798	7.5317	0.0211217	0.884448	0.998184
PF3D7_1347200	0.0922482	10.1741	0.140094	0.708188	0.998184
PF3D7_1347500	-0.263234	11.8444	0.594963	0.440506	0.998184
PF3D7_1347700	-0.47405	10.1164	1.18098	0.277156	0.998184
PF3D7_1348200	0.111647	4.80503	0.0822141	0.774319	0.998184
PF3D7_1348300	0.229918	6.70733	0.19292	0.660497	0.998184
PF3D7_1349200	-0.490428	9.16655	1.87789	0.170575	0.998184
PF3D7_1349300	-0.306327	6.29269	0.622113	0.430263	0.998184
PF3D7_1349400	-0.022236	5.97656	0.00249074	0.960196	0.998184
PF3D7_1349500	-0.234246	9.10411	0.794817	0.372648	0.998184
PF3D7_1349800	0.14807	5.57914	0.168833	0.681151	0.998184
PF3D7_1350100	-0.125384	8.34361	0.155603	0.693238	0.998184
[truncated: 485 more rows]
