# Supplementary material for: Immune gene expression changes more during a malaria transmission season than between consecutive seasons
Source: Microbiol Spectr. 2024 Aug 20;12(10):e00960-24. doi: 10.1128/spectrum.00960-24 (PMC11448414; doi:10.1128/spectrum.00960-24)
Supplement: Table S4 — Relative proportion of human immune cells and P. falciparum developmental stages. [file spectrum.00960-24-s0005.xlsx]

## Sheet: Human - Early vs. Late
Supplemental Table 4: Relative proportion of human immune cells and P. falciparum life stages in each sample mixture.
ID	Sample Date	B.cells.naive	B.cells.memory	Plasma.cells	T.cells.CD8	T.cells.CD4.naive	T.cells.CD4.memory.resting	T.cells.CD4.memory.activated	T.cells.follicular.helper	T.cells.regulatory..Tregs.	T.cells.gamma.delta	NK.cells.resting	NK.cells.activated	Monocytes	Macrophages.M0	Macrophages.M1	Macrophages.M2	Dendritic.cells.resting	Dendritic.cells.activated	Mast.cells.resting	Mast.cells.activated	Eosinophils	Neutrophils
A	2010-11-02	0.0517526	0.00786714	0.00873389	0.041599	0.115853	0.0105223	0.00178621	0	0.0263276	0	0.0445944	0	0.198607	0.0704608	0.00506336	0	0	0.0297932	0.00570982	0.0233433	0	0.357987
A	2010-08-20	0.0116832	0.0331003	0.0145012	0.0118123	0.113852	0	0.0148937	0	0.015577	0	0.0641849	0	0.157273	0.0811986	0	0	0	0.0453581	0.0481795	0	0	0.388386
B	2009-11-17	0.0452347	0.0140492	0.0116904	0.0225164	0.0609816	0	0.0430712	0	0.0129586	0	0.0380345	0	0.146426	0.0841277	0	0.003333	0	0.0110071	0.173775	0	0	0.332794
B	2010-11-21	0.0547103	0.0813786	0.0133328	0.0500455	0.119592	0	0	0	0.0451279	0.00217787	0.0551125	0	0.160323	0.0900376	0.000392163	0	0	0.00790537	0.0384222	0.00930084	0	0.272141
B	2010-09-17	0.00354022	0.0257792	0.00835921	0.00913697	0.0607136	0.0179756	0.0376114	0	0	0	0.0228539	0.00288512	0.206801	0.0178521	0	0	0.00177593	0.044021	0.131156	0	0	0.409539
B	2009-09-18	0.052524	0.00140969	0.0201503	0.0213151	0.0617338	0.010031	0.0277418	0	0.014821	0	0.0428664	0	0.143213	0.0460728	0	0	0	0.0257608	0.136812	0.00815919	0	0.387389
C	2010-11-27	0.0281453	0.0201734	0.010719	0.0924958	0.116788	0	0.0551142	0	0	0	0.080988	0	0.131997	0.108811	0.0116418	0	0	0.0131951	0.0821846	0	0	0.247747
C	2010-09-29	0.0189017	0.0590352	0.0173675	0.0546051	0.0628253	0	0.0498361	0	0.0133744	0	0.0339266	0.0084928	0.0907602	0.0769524	0	0.00029672	0	0.053544	0.139868	0	0	0.320214
D	2012-11-09	0.0386511	0.041134	0.0181846	0.0455048	0.169555	0	0.00233549	0	0.0496987	0	0.0987526	0	0.22624	0	0	0	0	0.0327706	0.0249442	0	0	0.252229
D	2012-08-13	0.0330298	0.00322552	0.0231554	0.0248664	0.125343	0	0.0262413	0	0.0343593	0	0.050346	0	0.160287	0.0215847	0.0168931	0	0	0.0201498	0.107284	0	0	0.353235
E	2010-12-25	0.0298729	0.0171229	0.0173537	0.0222943	0.0426685	0	0.0185651	0	0.0234807	0	0.0293404	0	0.250984	0.171905	0	0	0	0.0050817	0.105529	0	0	0.265803
E	2010-09-29	0.00284235	0.0364714	0.0380341	0.00940007	0.0479652	0.000167256	0.0332045	0	0.0147089	0	0.0165411	0.00553411	0.180207	0.0826023	0	0	0	0.0271966	0.143852	0	0	0.361273
F	2010-11-20	0.0542302	0.0291658	5.87167e-06	0.0419699	0.0774138	0.0113876	0.0108555	0	0.0113609	0	0.0730996	0	0.224164	0.0813213	0.0161812	0	0	0	0.141188	0	0	0.227657
F	2010-09-03	0.038421	0.0195115	0.0182003	0.0469333	0.0674556	0	0.0325761	0	0.00358821	0	0.0516318	0.00500804	0.120733	0.13262	0	0	0	0.0185128	0.144045	0	0	0.300763
G	2010-12-12	0.0391814	0.0248156	0.0100731	0.043767	0.0947472	0	0.0241441	0	0.0102901	0	0.0662582	0	0.102348	0.185861	0	0.0377064	0	3.68423e-05	0.0588128	0	0	0.301958
G	2010-12-12	0.0214048	0.01612	0.0267802	0.0159863	0.100905	0	0.0189626	0	0.00338614	0	0.0245106	0.00856627	0.183525	0.0547255	0	0	0	0.0521313	0.0817296	0	0	0.391267

## Sheet: Human - Late vs. Early
ID	Sample Date	B.cells.naive	B.cells.memory	Plasma.cells	T.cells.CD8	T.cells.CD4.naive	T.cells.CD4.memory.resting	T.cells.CD4.memory.activated	T.cells.follicular.helper	T.cells.regulatory..Tregs.	T.cells.gamma.delta	NK.cells.resting	NK.cells.activated	Monocytes	Macrophages.M0	Macrophages.M1	Macrophages.M2	Dendritic.cells.resting	Dendritic.cells.activated	Mast.cells.resting	Mast.cells.activated	Eosinophils	Neutrophils
A	2010-11-02	0.0517526	0.00786714	0.00873389	0.041599	0.115853	0.0105223	0.00178621	0	0.0263276	0	0.0445944	0	0.198607	0.0704608	0.00506336	0	0	0.0297932	0.00570982	0.0233433	0	0.357987
A	2009-12-10	0.032141	0.0329088	0.00374928	0.0375047	0.121069	0.00275733	0.00941719	0	0.0128385	0	0.0483232	0	0.168078	0.0389861	0	0	0	0.0478691	0.100494	0	0	0.343864
A	2011-07-31	0.0413473	0.0352906	0.00826251	0.0635222	0.203741	0	0.00300443	0	0.0402503	0	0.0601224	0	0.167051	0.0242289	0	0	0	0.00516228	0.00824312	0	0	0.339774
A	2010-08-20	0.0116832	0.0331003	0.0145012	0.0118123	0.113852	0	0.0148937	0	0.015577	0	0.0641849	0	0.157273	0.0811986	0	0	0	0.0453581	0.0481795	0	0	0.388386
B	2009-11-19	0.0452347	0.0140492	0.0116904	0.0225164	0.0609816	0	0.0430712	0	0.0129586	0	0.0380345	0	0.146426	0.0841277	0	0.003333	0	0.0110071	0.173775	0	0	0.332794
B	2010-09-17	0.00354022	0.0257792	0.00835921	0.00913697	0.0607136	0.0179756	0.0376114	0	0	0	0.0228539	0.00288512	0.206801	0.0178521	0	0	0.00177593	0.044021	0.131156	0	0	0.409539
H	2010-11-26	0.0209236	0.0279789	0.013586	0.0888268	0.072977	0	0.00852822	0	0.0283395	0	0.0847	0	0.235378	0.0509529	0.00347278	0	0	0.00714086	0.0593751	0	0.0300408	0.267779
H	2011-09-11	0.0268228	0.0301962	0.0120722	0.0915943	0.101226	0.0183835	0.0137828	0	0.019152	0	0.0578155	0	0.242479	0.0220896	0.0115676	0	0	0.00575964	0.107384	0	0	0.239675
C	2010-11-27	0.0281453	0.0201734	0.010719	0.0924958	0.116788	0	0.0551142	0	0	0	0.080988	0	0.131997	0.108811	0.0116418	0	0	0.0131951	0.0821846	0	0	0.247747
C	2009-12-19	0.0945927	0.028884	0.0427411	0.152188	0.0700082	0.0256711	0	0	0.0957169	0	0.188375	0	0.193919	0.0450816	0	0	0	0	0.0211544	0	0	0.0416688
C	2011-08-12	0.0178145	0.0332538	0.0162626	0.0223518	0.116246	0	0.0201164	0	0	0	0.0568596	0	0.189963	0.0321847	0	0	0	0.0962732	0.0259962	0	0	0.372679
C	2010-09-29	0.0189017	0.0590352	0.0173675	0.0546051	0.0628253	0	0.0498361	0	0.0133744	0	0.0339266	0.0084928	0.0907602	0.0769524	0	0.00029672	0	0.053544	0.139868	0	0	0.320214
I	2010-12-21	0.0519317	0.00927983	0.0148253	0.0337883	0.0915856	0	0.00960944	0	0	0	0.0500343	0	0.160154	0.0490846	0.0144748	0	0	0.0184356	0.0543187	0	0	0.442478
I	2011-09-26	0.046032	0.0244331	0.018502	0.0381151	0.116646	0	0.0432606	0	0.00867101	0	0.0784931	0	0.16142	0.0200004	0	0	0	0.0272639	0.0963829	0	0	0.32078
J	2009-11-01	0.01869	0.0262735	0.010066	0.0192169	0.136596	0.00420679	0.00323654	0	0.00328473	0	0.0420076	0	0.187968	0.0881474	0	0	0	0.0441351	0.13105	0	0	0.285122
J	2010-08-20	0.0386466	0.00615961	0.0173751	0.0226447	0.116345	0	0	0	0.0397716	0	0.0457812	0	0.133188	0.174293	0	0	0	0.00527231	0.110121	0.0271624	0	0.263238
E	2010-12-25	0.0298729	0.0171229	0.0173537	0.0222943	0.0426685	0	0.0185651	0	0.0234807	0	0.0293404	0	0.250984	0.171905	0	0	0	0.0050817	0.105529	0	0	0.265803
E	2011-07-26	0.0143447	0.018643	0.0137271	0.0025135	0.052531	0	0.0239972	0	0.0110817	0	0.0384078	0	0.169434	0.107609	0	0.0116535	0	0.0257129	0.121151	0	0	0.389194
K	2010-12-23	0.0456746	0.00527444	0.0750845	0.0429886	0.0595188	0.00383092	0.0597301	0	0	0	0.0594872	0	0.0891717	0.0836596	0	0	0	0.0217376	0.128971	0	0	0.324871
K	2011-09-30	0.0208679	0.050867	0.0243117	0.0276495	0.109306	0	0.00885901	0	0	0	0.0518537	0.00494413	0.106322	0	0	0	0	0.0664363	0.158783	0	0	0.369801
G	2009-12-18	0.0458834	0.0636703	0.00288953	0.116883	0.123993	0	0.0298852	0	0.0345399	0	0.0779162	0	0.116585	0.0715555	0	0	0	0.0345136	0.0287201	0	0	0.252966
G	2010-09-17	0.0214048	0.01612	0.0267802	0.0159863	0.100905	0	0.0189626	0	0.00338614	0	0.0245106	0.00856627	0.183525	0.0547255	0	0	0	0.0521313	0.0817296	0	0	0.391267

## Sheet: Pf - Early vs. Late
ID	Sample Date	troph	ring	schiz	F	M
A	2010-11-02	0.723019	0.217354	0.00595089	0.010591	0.0430847
A	2010-08-20	0	0.678491	0.214703	0.0251724	0.0816337
B	2009-11-17	0.637483	0.24796	0.0898455	0.00837509	0.0163361
B	2010-11-21	0.35389	0.401433	0.146973	0.0350995	0.0626055
B	2010-09-17	0.302579	0.47283	0.145003	0.028294	0.0512943
B	2009-09-18	0.325072	0.44525	0.152855	0.0292281	0.047595
C	2010-11-27	0.248627	0.468906	0.212643	0.0219922	0.0478313
C	2010-09-29	0.334865	0.380285	0.190795	0.0282249	0.0658311
D	2012-11-09	0.43189	0.34135	0.147677	0.0239413	0.055142
D	2012-08-13	0.382561	0.396092	0.157729	0.0145616	0.0490564
E	2010-12-25	0.353961	0.343851	0.179676	0.0350187	0.0874937
E	2010-09-29	0.550309	0.338688	0.083287	0.00893783	0.0187786
F	2010-11-20	0	0.0939712	0.0538302	0.776242	0.0759564
F	2010-09-03	0.212339	0.411074	0.235423	0.0455192	0.0956449
G	2010-12-12	0.531491	0.295666	0.0952328	0.0240787	0.0535313
G	2010-12-12	0.247303	0.481206	0.161237	0.0446092	0.0656438

## Sheet: Pf - Late vs. Early
ID	Sample Date	troph	ring	schiz	F	M
A	2010-11-02	0.723019	0.217354	0.00595089	0.010591	0.0430847
A	2009-12-10	0.564899	0.279919	0.0751133	0.0117186	0.0683496
A	2011-07-31	0.184122	0.492277	0.247276	0.0218582	0.0544668
A	2010-08-20	0	0.678491	0.214703	0.0251724	0.0816337
B	2009-11-19	0.637483	0.24796	0.0898455	0.00837509	0.0163361
B	2010-09-17	0.302579	0.47283	0.145003	0.028294	0.0512943
H	2010-11-26	0.104074	0.574413	0.188795	0.0582931	0.074425
H	2011-09-11	0.842536	0.130867	0	0	0.0265964
C	2010-11-27	0.248627	0.468906	0.212643	0.0219922	0.0478313
C	2009-12-19	0.802094	0.13374	0	0.0214824	0.0426832
C	2011-08-12	0.303759	0.467998	0.167216	0.0128551	0.0481726
C	2010-09-29	0.334865	0.380285	0.190795	0.0282249	0.0658311
I	2010-12-21	0.378629	0.381051	0.164056	0.0370026	0.039261
I	2011-09-26	0.204117	0.507045	0.175733	0.0256501	0.0874548
J	2009-11-01	0.763256	0.214763	0	0	0.0219809
J	2010-08-20	0	0.636064	0.249253	0.0334721	0.0812115
E	2010-12-25	0.353961	0.343851	0.179676	0.0350187	0.0874937
E	2011-07-26	0.28523	0.450441	0.179255	0.0178207	0.0672528
K	2010-12-23	0.332704	0.398938	0.164944	0.0395349	0.0638799
K	2011-09-30	0.230422	0.477809	0.190433	0.0212784	0.0800575
G	2009-12-18	0.228751	0.491287	0.181224	0.0392626	0.0594759
G	2010-09-17	0.247303	0.481206	0.161237	0.0446092	0.0656438
